# Supplementary material for: Axonal RNA localization is essential for long-term memory
Source: Nat Commun. 2025 Mar 15;16:2560. doi: 10.1038/s41467-025-57651-7 (PMC11910521; doi:10.1038/s41467-025-57651-7)
Supplement: Supplementary file 3 — Supplementary Data 1 [file 41467_2025_57651_MOESM3_ESM.xlsx]

## Sheet: all_genes_padj-0.05
	baseMean	log2FoldChange	lfcSE	stat	pvalue	padj	Gene name
FBgn0264437	29.8663	5.59159	0.805859	6.93867	3.96e-12	5.54e-11	lncRNA:CR43855
FBgn0013690	140.483	5.10191	1.01176	5.04261	4.59e-07	3.35e-06	mt:tRNA:Cys-GCA
FBgn0013686	2267.68	4.77938	1.35241	3.53397	0.000409369	0.00176939	mt:lrRNA
FBgn0013710	175.224	4.77466	1.11252	4.29175	1.77e-05	0.0001013	mt:tRNA:Tyr-GTA
FBgn0013696	177.303	4.17397	0.377201	11.0656	1.84e-28	1.59e-26	mt:tRNA:Ile-GAT
FBgn0013708	30.5128	3.86153	0.611106	6.31891	2.63e-10	2.94e-09	mt:tRNA:Val-TAC
FBgn0013680	834.749	3.58433	0.926763	3.86758	0.000109922	0.000537232	mt:ND2
FBgn0267523	529.328	3.48519	0.904493	3.85319	0.000116587	0.000566903	5.8SrRNA-Psi:CR45863
FBgn0013685	416.245	3.42698	1.03305	3.31735	0.000908744	0.00366252	mt:ND6
FBgn0034539	30.0122	3.40495	0.564786	6.02874	1.65e-09	1.64e-08	CG11159
FBgn0033862	39.2255	3.36065	0.621097	5.41083	6.27e-08	5.14e-07	CG6209
FBgn0013683	278.402	3.32716	1.11894	2.9735	0.00294428	0.0104755	mt:ND4L
FBgn0259970	13.6562	3.29212	0.848444	3.88018	0.000104378	0.00051228	Sfp70A4
FBgn0030307	42.8525	3.27121	0.61227	5.34276	9.15e-08	7.36e-07	CG33235
FBgn0037889	145.161	3.24476	0.302225	10.7362	6.88e-27	4.69e-25	scpr-A
FBgn0262881	65.1019	3.23624	0.508995	6.35809	2.04e-10	2.3e-09	CG43236
FBgn0037879	213.146	3.17306	0.262249	12.0994	1.06e-33	1.38e-31	scpr-C
FBgn0037888	144.787	3.16433	0.30513	10.3704	3.38e-25	1.93e-23	scpr-B
FBgn0040359	24.9577	3.15525	0.64565	4.88693	1.02e-06	7.09e-06	CG11380
FBgn0037412	25.0552	3.11617	0.703411	4.43009	9.42e-06	5.61e-05	Osi4
FBgn0011987	1404.18	3.08512	0.877366	3.51634	0.000437538	0.00188416	tRNA:SeC-TCA-1-1
FBgn0004172	159.207	3.05183	0.256949	11.8772	1.56e-32	1.88e-30	Mst84Da
FBgn0259973	16.3151	3.03589	0.827413	3.66914	0.00024337	0.00110272	Sfp79B
FBgn0003065	16.3255	3.03109	0.811559	3.7349	0.00018779	0.000873112	CG2150
FBgn0263650	33.9774	2.96851	0.57623	5.1516	2.58e-07	1.96e-06	lncRNA:CR43641
FBgn0265539	18.9236	2.94301	0.84536	3.48137	0.000498854	0.00211354	lncRNA:CR44389
FBgn0032090	23.773	2.93047	0.707992	4.13913	3.49e-05	0.000187584	CG9582
FBgn0036595	14.3606	2.92867	0.896771	3.2658	0.00109156	0.0043312	CG13046
FBgn0267511	63477.7	2.92816	0.639588	4.5782	4.69e-06	2.94e-05	28SrRNA-Psi:CR45851
FBgn0033731	59.1204	2.92782	0.513383	5.70298	1.18e-08	1.06e-07	Cpr49Ah
FBgn0267514	751.861	2.92006	0.946372	3.08553	0.00203189	0.00756503	5.8SrRNA-Psi:CR45854
FBgn0262880	19.2822	2.88743	0.699142	4.12996	3.63e-05	0.000194231	CG43235
FBgn0262099	88.6054	2.86215	0.379716	7.53763	4.79e-14	8.23e-13	CG42852
FBgn0044048	227.157	2.81801	0.223491	12.6091	1.88e-36	2.82e-34	Ilp5
FBgn0261853	60.6321	2.78945	0.404736	6.89203	5.5e-12	7.48e-11	CG42782
FBgn0004173	265.346	2.78783	0.230024	12.1197	8.3e-34	1.09e-31	Mst84Db
FBgn0250831	29.1425	2.77592	0.574658	4.83057	1.36e-06	9.24e-06	BG642167
FBgn0050430	166.147	2.77423	0.254464	10.9023	1.12e-27	8.56e-26	CG30430
FBgn0033307	45.0965	2.76954	0.569087	4.86663	1.14e-06	7.81e-06	CG14752
FBgn0036603	17.578	2.73207	0.774455	3.52773	0.000419136	0.00180862	CG13062
FBgn0003046	30.2257	2.70354	0.531924	5.08257	3.72e-07	2.77e-06	Pcp
FBgn0085199	24.7274	2.68153	0.651746	4.11438	3.88e-05	0.00020625	CG34170
FBgn0050101	113.302	2.68013	0.31175	8.59705	8.18e-18	2.14e-16	Vajk4
FBgn0085771	25628.8	2.67591	0.669153	3.99895	6.36e-05	0.000325492	28SrRNA-Psi:CR40741
FBgn0013684	15770.4	2.67016	0.167229	15.967	2.17e-57	1.52e-54	mt:ND5
FBgn0063498	664.996	2.63869	0.181089	14.5712	4.28e-48	1.73e-45	GstE2
FBgn0053977	609.633	2.63458	0.199723	13.1912	9.86e-40	1.92e-37	CG33977
FBgn0262952	11269.8	2.62555	0.158841	16.5294	2.25e-61	2.15e-58	mt:ND4
FBgn0004175	262.96	2.61957	0.297691	8.79965	1.37e-18	3.92e-17	Mst84Dd
FBgn0259972	16.6448	2.58803	0.743304	3.48178	0.000498085	0.00211113	Sfp77F
FBgn0015585	44.2212	2.58105	0.453727	5.68855	1.28e-08	1.15e-07	Acp63F
FBgn0265011	32.0175	2.5798	0.591766	4.3595	1.3e-05	7.58e-05	Np
FBgn0040532	3787.39	2.57122	0.155115	16.5762	1.04e-61	1.09e-58	CG8369
FBgn0032914	26.1036	2.56561	0.699638	3.66705	0.000245361	0.00111031	CG14397
FBgn0019828	87.5781	2.56214	0.4201	6.09888	1.07e-09	1.09e-08	dj
FBgn0250825	28.2819	2.56194	0.650786	3.93669	8.26e-05	0.000413389	CG34241
FBgn0266786	47.3556	2.56079	0.428607	5.97468	2.31e-09	2.25e-08	lncRNA:CR45251
FBgn0036679	70.6459	2.54481	0.461911	5.5093	3.6e-08	3.05e-07	CG13022
FBgn0051740	591.078	2.52816	0.189282	13.3566	1.08e-40	2.19e-38	CG31740
FBgn0050369	24.219	2.5273	0.612767	4.1244	3.72e-05	0.000197972	CG30369
FBgn0013673	164.223	2.52553	0.816799	3.09199	0.00198823	0.00740772	mt:ATPase8
FBgn0051360	228.003	2.52072	0.285686	8.82341	1.11e-18	3.22e-17	CG31360
FBgn0267236	41.6847	2.51833	0.488746	5.15264	2.57e-07	1.95e-06	CG45676
FBgn0036677	156.621	2.49656	0.266061	9.3834	6.39e-21	2.27e-19	CG13023
FBgn0250833	171.218	2.49259	0.249103	10.0062	1.43e-23	6.89e-22	CG34461
FBgn0013679	20091.5	2.49194	0.163611	15.2309	2.21e-52	1.1e-49	mt:ND1
FBgn0036091	608.405	2.49154	0.496544	5.01777	5.23e-07	3.76e-06	CG18628
FBgn0052368	309.219	2.4878	0.226655	10.9762	4.97e-28	4.05e-26	CG32368
FBgn0036154	31.23	2.48125	0.601264	4.12673	3.68e-05	0.000196278	CG6168
FBgn0266925	21.5293	2.45821	0.681053	3.60942	0.000306883	0.00135885	asRNA:CR45376
FBgn0051226	429.753	2.45649	0.218914	11.2212	3.21e-29	3.18e-27	CG31226
FBgn0032095	19.6434	2.45235	0.764799	3.20652	0.00134349	0.00522038	Toll-4
FBgn0051816	23.2276	2.45081	0.747781	3.27744	0.00104752	0.00417062	CG31816
FBgn0034391	187.196	2.44985	0.231102	10.6007	2.96e-26	1.85e-24	CG15080
FBgn0038339	58.2803	2.44671	0.460868	5.30892	1.1e-07	8.75e-07	CG6118
FBgn0259713	308.309	2.42911	0.272225	8.92319	4.53e-19	1.37e-17	CG42367
FBgn0034330	853.722	2.4166	0.139241	17.3555	1.79e-67	3.14e-64	BomS4
FBgn0058469	86467.4	2.41383	0.108767	22.1926	4.05e-109	4.25e-105	lncRNA:CR40469
FBgn0034761	1732.63	2.40038	0.117481	20.432	8.68e-93	4.56e-89	CG4250
FBgn0003401	13.6981	2.39364	0.846266	2.82847	0.00467716	0.0156546	shu
FBgn0040799	13.1648	2.39073	0.891034	2.6831	0.00729439	0.023118	CG13051
FBgn0000003	2.29914e+06	2.38236	0.987213	2.41322	0.0158123	0.0449259	7SLRNA:CR32864
FBgn0261504	2.29909e+06	2.38233	0.987213	2.41319	0.0158137	0.0449259	7SLRNA:CR42652
FBgn0066365	42.4553	2.37189	0.5603	4.23325	2.3e-05	0.000129093	dyl
FBgn0002862	424.28	2.37043	0.183125	12.9443	2.53e-38	4.58e-36	Mst87F
FBgn0002564	29.3194	2.37024	0.571318	4.14873	3.34e-05	0.000180535	Lsp1gamma
FBgn0002633	13.9616	2.36789	0.801307	2.95503	0.00312639	0.0110301	E(spl)m7-HLH
FBgn0085197	232.994	2.35932	0.236147	9.99091	1.67e-23	7.97e-22	CG34168
FBgn0261531	65.7963	2.35771	0.380773	6.19189	5.94e-10	6.28e-09	CG42659
FBgn0030362	2846.34	2.35738	0.122468	19.2489	1.44e-82	5.05e-79	regucalcin
FBgn0262623	272.888	2.34983	0.300457	7.82085	5.25e-15	1e-13	CG43147
FBgn0033154	35.106	2.34456	0.484739	4.83675	1.32e-06	8.99e-06	CG1850
FBgn0033724	34.0902	2.344	0.547007	4.28513	1.83e-05	0.000104135	CG8501
FBgn0028415	1543.71	2.33506	0.167981	13.9007	6.27e-44	1.78e-41	Met75Cb
FBgn0000094	146.195	2.33387	0.303755	7.6834	1.55e-14	2.79e-13	Anp
FBgn0028416	1542.22	2.3338	0.168245	13.8714	9.44e-44	2.61e-41	Met75Ca
FBgn0010039	274.01	2.33311	0.209249	11.1499	7.17e-29	6.72e-27	GstD3
FBgn0024294	26.4212	2.33225	0.596288	3.91128	9.18e-05	0.00045549	Spn43Aa
FBgn0266020	30.19	2.32991	0.561414	4.15007	3.32e-05	0.000179667	lncRNA:CR44785
FBgn0004174	140.61	2.31735	0.286215	8.09652	5.66e-16	1.22e-14	Mst84Dc
FBgn0030260	266.317	2.31129	0.212733	10.8647	1.7e-27	1.24e-25	CG1537
FBgn0033817	483.766	2.30725	0.170101	13.564	6.54e-42	1.48e-39	GstE14
FBgn0085411	51.636	2.30554	0.409672	5.62777	1.83e-08	1.6e-07	CG34382
FBgn0050082	27.4472	2.29618	0.607642	3.77883	0.000157567	0.000744454	CG30082
FBgn0001253	397.586	2.29533	0.195655	11.7315	8.79e-32	1e-29	ImpE1
FBgn0260027	304.811	2.29065	0.185914	12.321	6.98e-35	9.91e-33	CG42495
FBgn0052205	94.0869	2.29051	0.399305	5.73624	9.68e-09	8.85e-08	hpRNA:CR32205
FBgn0001281	75.4626	2.28563	0.366715	6.2327	4.58e-10	4.94e-09	janB
FBgn0035868	69.3489	2.28206	0.390964	5.83701	5.31e-09	5.02e-08	CG7194
FBgn0040367	14.7304	2.2764	0.734228	3.1004	0.00193262	0.00722618	CG11382
FBgn0035943	417.347	2.27612	0.202792	11.2239	3.11e-29	3.14e-27	CG5653
FBgn0052207	180.714	2.25714	0.271985	8.29876	1.05e-16	2.42e-15	hpRNA:CR32207
FBgn0267726	267.327	2.25461	0.214385	10.5166	7.24e-26	4.32e-24	CG46059
FBgn0028938	673.948	2.24473	0.211221	10.6274	2.22e-26	1.43e-24	Vajk1
FBgn0035281	112.7	2.23955	0.28216	7.93715	2.07e-15	4.2e-14	Cpr62Bc
FBgn0039480	22.1206	2.2357	0.656506	3.40546	0.000660522	0.00273883	Cpr97Ea
FBgn0040747	54.9395	2.22526	0.472763	4.70692	2.51e-06	1.64e-05	CG12853
FBgn0028569	14.7201	2.22245	0.799432	2.78003	0.00543533	0.0178939	robl37BC
FBgn0002868	2639.36	2.22168	0.127722	17.3947	9.05e-68	1.9e-64	MtnA
FBgn0038486	35.611	2.22021	0.514943	4.31157	1.62e-05	9.3e-05	CG5265
FBgn0002873	85.1782	2.21913	0.340206	6.52288	6.9e-11	8.32e-10	mud
FBgn0259971	36.3287	2.2162	0.536244	4.13282	3.58e-05	0.000192025	CG42481
FBgn0051820	225.493	2.2117	0.240214	9.20719	3.35e-20	1.12e-18	CG31820
FBgn0043530	93.3206	2.20685	0.314047	7.02713	2.11e-12	3.08e-11	Obp51a
FBgn0040519	223.526	2.19504	0.253144	8.67109	4.28e-18	1.16e-16	CG15219
FBgn0025835	54.4112	2.1865	0.436231	5.01225	5.38e-07	3.86e-06	CG17707
FBgn0036121	82.135	2.17824	0.334552	6.51091	7.47e-11	8.94e-10	CG6310
FBgn0010314	44.0011	2.17471	0.437766	4.96774	6.77e-07	4.81e-06	Cks30A
FBgn0044050	472.42	2.17057	0.213136	10.184	2.34e-24	1.23e-22	Ilp3
FBgn0040694	29.9583	2.16874	0.551867	3.92983	8.5e-05	0.00042414	CG14974
FBgn0003034	46.407	2.16834	0.506566	4.28047	1.86e-05	0.000106052	SP
FBgn0083936	30.3961	2.16649	0.559306	3.87353	0.00010727	0.000525248	Acp54A1
FBgn0036146	592.334	2.16451	0.153593	14.0925	4.22e-45	1.39e-42	nkt
FBgn0030280	52.8128	2.16328	0.435767	4.96429	6.9e-07	4.88e-06	CG11106
FBgn0039028	84.3769	2.16016	0.320074	6.74894	1.49e-11	1.93e-10	CG13840
FBgn0053483	80.0398	2.15942	0.328005	6.5835	4.6e-11	5.65e-10	CG33483
FBgn0262141	28.7233	2.14699	0.557367	3.85202	0.00011715	0.000568674	CG42867
FBgn0035510	13.7462	2.1469	0.754553	2.84526	0.00443753	0.0149335	Cpr64Aa
FBgn0032436	28.2058	2.14224	0.565552	3.78787	0.000151943	0.000719502	CG5418
FBgn0002863	227.479	2.13818	0.257325	8.30925	9.63e-17	2.23e-15	Acp95EF
FBgn0262972	374.157	2.12453	0.206087	10.3089	6.42e-25	3.51e-23	lncRNA:cherub
FBgn0053300	90.8443	2.12416	0.543477	3.90847	9.29e-05	0.000460386	Muc30E
FBgn0264711	106.881	2.12083	0.350469	6.05141	1.44e-09	1.44e-08	CG43980
FBgn0037662	328.99	2.11902	0.209411	10.1189	4.55e-24	2.29e-22	CG11997
FBgn0038665	633.67	2.11838	0.154239	13.7343	6.32e-43	1.66e-40	euc
FBgn0040734	427.411	2.10645	0.230719	9.12995	6.85e-20	2.24e-18	BomS5
FBgn0000337	25.8399	2.10141	0.588084	3.57331	0.000352503	0.00154651	cn
FBgn0052220	630.282	2.10074	0.164389	12.7791	2.15e-37	3.47e-35	Csas
FBgn0035042	22.2208	2.099	0.674808	3.11051	0.00186764	0.00700816	CG3640
FBgn0031957	68.6425	2.09791	0.379047	5.53469	3.12e-08	2.67e-07	TwdlE
FBgn0015586	54.4757	2.09563	0.447267	4.68541	2.79e-06	1.81e-05	Acp76A
FBgn0022224	132.085	2.09478	0.279877	7.48463	7.17e-14	1.2e-12	ubl
FBgn0029725	28.3396	2.08879	0.686676	3.04189	0.00235095	0.00858555	CG2871
FBgn0033357	339.82	2.07863	0.196062	10.6019	2.92e-26	1.84e-24	Tom7
FBgn0037414	80.1179	2.07372	0.326209	6.35702	2.06e-10	2.31e-09	Osi7
FBgn0040232	57.1635	2.0725	0.632834	3.27495	0.00105682	0.00420607	cmet
FBgn0047351	123.637	2.07169	0.277057	7.4775	7.57e-14	1.27e-12	CG31468
FBgn0265538	42.5862	2.06361	0.514549	4.01053	6.06e-05	0.000311149	CG44388
FBgn0037464	39.6491	2.05542	0.586318	3.50565	0.000455501	0.0019527	Mst84B
FBgn0053299	53.113	2.04377	0.407212	5.01893	5.2e-07	3.75e-06	CG33299
FBgn0267520	3260.54	2.04108	0.706883	2.88744	0.0038839	0.0132961	28SrRNA-Psi:CR45860
FBgn0063667	22.7299	2.03764	0.594643	3.42665	0.00061107	0.00254888	CG32335
FBgn0039218	173.923	2.02292	0.257968	7.84174	4.44e-15	8.61e-14	Rpb10
FBgn0267126	29.6178	2.0192	0.542006	3.72542	0.000194988	0.000903779	lncRNA:CR45566
FBgn0266421	71.0756	2.01244	0.398955	5.04428	4.55e-07	3.33e-06	RPA3
FBgn0042189	358.662	2.0098	0.183831	10.9329	8.02e-28	6.24e-26	CG17376
FBgn0031918	33.8392	2.00595	0.661505	3.0324	0.00242615	0.00882642	CG6055
FBgn0038020	754.19	2.00257	0.149345	13.409	5.35e-41	1.12e-38	GstD9
FBgn0033869	80.5332	1.99867	0.428067	4.66906	3.03e-06	1.94e-05	Cpr50Cb
FBgn0024196	420.784	1.99747	0.169556	11.7806	4.91e-32	5.8e-30	robl
FBgn0036145	1311.04	1.99484	0.125865	15.849	1.43e-56	9.37e-54	CG7607
FBgn0283461	308.946	1.99006	0.186122	10.6922	1.11e-26	7.31e-25	Drs
FBgn0086348	982.647	1.98647	0.145989	13.6069	3.64e-42	8.69e-40	se
FBgn0013678	72309.3	1.9847	0.153187	12.956	2.17e-38	4e-36	mt:Cyt-b
FBgn0030748	18.5116	1.98059	0.680316	2.91128	0.00359955	0.0124772	Traf-like
FBgn0053774	139.801	1.97597	0.285515	6.92073	4.49e-12	6.23e-11	CG33774
FBgn0044511	286.11	1.97567	0.195552	10.103	5.36e-24	2.67e-22	mRpS21
FBgn0038732	36.517	1.96771	0.583066	3.37476	0.000738799	0.00303465	CG11391
FBgn0026190	57.0986	1.96688	0.409164	4.80706	1.53e-06	1.03e-05	PH4alphaMP
FBgn0035431	136.216	1.96363	0.307973	6.37598	1.82e-10	2.07e-09	CG14968
FBgn0053281	26.7336	1.96275	0.621561	3.15777	0.0015898	0.00606525	CG33281
FBgn0265197	14.621	1.9596	0.735949	2.66268	0.00775211	0.0243337	CG44257
FBgn0263597	75.1991	1.94846	0.341102	5.71224	1.11e-08	1.01e-07	Acp98AB
FBgn0032669	48.8869	1.94712	0.462191	4.21281	2.52e-05	0.000140159	CG15155
FBgn0036750	36.8721	1.94468	0.548797	3.54354	0.000394798	0.00171346	CG6034
FBgn0051921	41.0364	1.92807	0.481715	4.00252	6.27e-05	0.00032078	CG31921
FBgn0029837	2106.68	1.9278	0.112156	17.1886	3.23e-66	4.24e-63	Tsp5D
FBgn0034443	285.545	1.92634	0.212003	9.08638	1.02e-19	3.3e-18	cer
FBgn0032124	25.6762	1.92435	0.598189	3.21696	0.00129559	0.00505857	CG17855
FBgn0039098	24.3836	1.92254	0.615016	3.126	0.00177199	0.00668748	GILT3
FBgn0267164	21.1174	1.92134	0.669266	2.87082	0.00409413	0.0139071	asRNA:CR45604
FBgn0039052	20.4371	1.92116	0.693222	2.77134	0.00558261	0.0183461	CG6733
FBgn0261628	141.654	1.92061	0.271103	7.08444	1.4e-12	2.06e-11	CG42711
FBgn0039728	42.3335	1.91719	0.44218	4.33576	1.45e-05	8.4e-05	CG7896
FBgn0265263	232.337	1.91527	0.241728	7.92326	2.31e-15	4.65e-14	CG42688
FBgn0250832	214.737	1.91257	0.235422	8.12399	4.51e-16	9.83e-15	Dup99B
FBgn0266811	20.8368	1.91098	0.62274	3.06866	0.00215019	0.00794353	CG45273
FBgn0030259	403.561	1.90954	0.174239	10.9593	6e-28	4.81e-26	CG1545
FBgn0051706	2564.46	1.90747	0.107777	17.6983	4.32e-70	1.14e-66	CG31706
FBgn0051248	450.914	1.90046	0.1598	11.8927	1.29e-32	1.6e-30	CG31248
FBgn0283508	19.4161	1.90038	0.659016	2.88366	0.00393086	0.0134394	nw
FBgn0266280	20.2255	1.89571	0.637958	2.97152	0.00296328	0.0105331	lncRNA:CR44965
FBgn0030258	2241.93	1.89027	0.14018	13.4846	1.93e-41	4.13e-39	CG1552
FBgn0085192	28.7019	1.88481	0.570998	3.30091	0.000963711	0.00386921	CG34163
FBgn0040931	329.321	1.88372	0.215424	8.74425	2.24e-18	6.29e-17	CG9034
FBgn0041087	643.978	1.88329	0.146571	12.849	8.71e-38	1.5e-35	wun2
FBgn0004379	41.3499	1.87078	0.464365	4.02867	5.61e-05	0.000290646	Klp67A
FBgn0034329	2100.62	1.87036	0.137898	13.5634	6.6e-42	1.48e-39	BomS1
FBgn0085471	14.5366	1.86553	0.728539	2.56064	0.010448	0.0315331	CG34442
FBgn0085396	250.283	1.86036	0.209422	8.88332	6.49e-19	1.92e-17	CG34367
FBgn0036777	65.5248	1.85128	0.368635	5.022	5.11e-07	3.7e-06	CG7341
FBgn0050039	36.7132	1.84552	0.520614	3.5449	0.000392763	0.00170533	CG30039
FBgn0262547	34.4468	1.84026	0.538022	3.42041	0.000625267	0.00260499	CG43101
FBgn0038210	26.1337	1.83743	0.605396	3.03509	0.00240466	0.00876036	CG3199
FBgn0069973	4280.5	1.83208	0.116623	15.7095	1.3e-55	7.6e-53	CG40485
FBgn0045761	1055.58	1.83179	0.126169	14.5185	9.25e-48	3.6e-45	CHKov1
FBgn0047338	26.635	1.83088	0.736902	2.48457	0.0129708	0.0379266	CG32148
FBgn0052282	48.3364	1.83059	0.436214	4.19655	2.71e-05	0.000149175	Drsl4
FBgn0036612	18.6377	1.8285	0.67282	2.71767	0.00657434	0.0211163	CG4998
FBgn0054002	22.5966	1.82725	0.730918	2.49993	0.0124217	0.0364937	CG34002
FBgn0015584	106.368	1.82657	0.301735	6.05353	1.42e-09	1.42e-08	Acp53Ea
FBgn0053319	33.9249	1.82429	0.560219	3.25639	0.00112841	0.00446053	CR33319
FBgn0030653	41.9266	1.82391	0.443427	4.11322	3.9e-05	0.000206869	CG7860
FBgn0037174	28.3903	1.82371	0.710804	2.5657	0.0102969	0.0311308	CG14457
FBgn0261055	51.5573	1.82274	0.42536	4.28518	1.83e-05	0.000104135	Sfp26Ad
FBgn0085512	24.7123	1.81423	0.567097	3.19915	0.00137835	0.00533608	RYa
FBgn0035675	62.3894	1.80236	0.382125	4.71667	2.4e-06	1.56e-05	CG6610
FBgn0034153	126.472	1.80136	0.282708	6.3718	1.87e-10	2.12e-09	Acp53C14b
FBgn0040907	165.337	1.80105	0.24208	7.43992	1.01e-13	1.67e-12	mRpL33
FBgn0038353	191.001	1.79838	0.25617	7.02025	2.21e-12	3.22e-11	CG5399
FBgn0030955	133.012	1.79711	0.294755	6.09696	1.08e-09	1.1e-08	CG6891
FBgn0028544	188.465	1.79544	0.24446	7.34454	2.06e-13	3.33e-12	Vajk3
FBgn0052832	32.6442	1.78708	0.51006	3.50367	0.000458887	0.00196482	CG32832
FBgn0038511	41.9487	1.78491	0.633978	2.81542	0.00487132	0.016263	cysu
FBgn0040102	111.013	1.78316	0.287105	6.21082	5.27e-10	5.63e-09	lectin-24Db
FBgn0263038	52.7911	1.78314	0.585192	3.0471	0.00231058	0.00845577	CG43333
FBgn0035104	73.5421	1.78149	0.390694	4.55981	5.12e-06	3.18e-05	CG13875
FBgn0031992	471.082	1.77853	0.159745	11.1336	8.61e-29	7.73e-27	Acbp1
FBgn0085736	1605	1.77726	0.165126	10.7631	5.14e-27	3.53e-25	CG40472
FBgn0034128	901.706	1.77446	0.147395	12.0388	2.22e-33	2.84e-31	CG4409
FBgn0039246	22.8748	1.77245	0.610907	2.90135	0.00371563	0.0128288	CG10845
FBgn0026144	55.236	1.76622	0.405818	4.35225	1.35e-05	7.82e-05	CBP
FBgn0052448	174.765	1.76312	0.263649	6.68738	2.27e-11	2.89e-10	CG32448
FBgn0040754	450.456	1.76206	0.159866	11.0221	2.99e-28	2.53e-26	CG17059
FBgn0011693	22610.8	1.76139	0.105945	16.6255	4.56e-62	5.32e-59	Pdh
FBgn0266768	20.9011	1.76102	0.671437	2.62277	0.00872177	0.0270061	lncRNA:CR45233
FBgn0003525	62.1315	1.75865	0.394978	4.45252	8.49e-06	5.09e-05	stg
FBgn0013981	2836.29	1.75639	0.139192	12.6184	1.67e-36	2.54e-34	His4r
FBgn0051639	138.255	1.75163	0.297402	5.88978	3.87e-09	3.71e-08	CG31639
FBgn0052240	25.6756	1.75035	0.584373	2.99527	0.00274204	0.00985613	CG32240
FBgn0039915	3514.1	1.74465	0.105839	16.4839	4.79e-61	4.19e-58	Gat
FBgn0243514	359.431	1.7415	0.218142	7.98335	1.42e-15	2.93e-14	eater
FBgn0011669	752.711	1.74116	0.169285	10.2854	8.2e-25	4.44e-23	Mst57Db
FBgn0265508	538.26	1.74083	0.164249	10.5987	3.02e-26	1.88e-24	asRNA:CR44370
FBgn0035623	229.557	1.74042	0.214406	8.11741	4.76e-16	1.04e-14	mthl2
FBgn0039250	41.8557	1.73882	0.452061	3.84642	0.000119854	0.000580641	Mink
FBgn0033158	63.5776	1.73559	0.393325	4.41262	1.02e-05	6.06e-05	CG12164
FBgn0037895	1029.81	1.73478	0.134855	12.864	7.17e-38	1.26e-35	CG6723
FBgn0036985	65.3545	1.73422	0.358149	4.84219	1.28e-06	8.76e-06	zye
FBgn0040093	33.9943	1.7312	0.532613	3.2504	0.00115244	0.00454526	lectin-46Ca
FBgn0265177	449.176	1.73097	0.185198	9.34661	9.05e-21	3.17e-19	CG44242
FBgn0043854	205.384	1.72147	0.214601	8.02169	1.04e-15	2.19e-14	slam
FBgn0040007	11841.7	1.71998	0.0998556	17.2246	1.74e-66	2.6e-63	RpL38
FBgn0052173	36.2588	1.71429	0.659181	2.60064	0.00930514	0.0285432	tRNA:Pro-CGG-2-2
FBgn0000299	8163.64	1.71345	0.110422	15.5173	2.65e-54	1.39e-51	Col4a1
FBgn0052029	80.6918	1.71289	0.33743	5.07627	3.85e-07	2.85e-06	Cpr66D
FBgn0250841	75.6659	1.70718	0.343812	4.96544	6.85e-07	4.85e-06	CG17242
FBgn0038397	80.8281	1.70608	0.368765	4.62647	3.72e-06	2.36e-05	CG10185
FBgn0061435	16.5835	1.70608	0.718189	2.37552	0.0175241	0.0490291	CG30270
FBgn0030359	29.5714	1.70076	0.553713	3.07155	0.00212952	0.00787547	CG18130
FBgn0035859	26.4549	1.7004	0.60416	2.81449	0.00488554	0.0163053	CG13678
FBgn0013675	56144.1	1.68102	0.154425	10.8857	1.35e-27	1e-25	mt:CoII
FBgn0042198	20.8067	1.68089	0.619494	2.71332	0.00666125	0.0213563	CG16741
FBgn0039104	437.474	1.68029	0.191433	8.77745	1.67e-18	4.73e-17	CG10252
FBgn0058002	1662.69	1.67544	0.167754	9.98749	1.73e-23	8.22e-22	ND-AGGG
FBgn0033949	234.198	1.67475	0.202225	8.28163	1.22e-16	2.78e-15	Had2
FBgn0038258	23.8313	1.67394	0.617518	2.71075	0.00671306	0.0214961	CG7362
FBgn0065032	40.9092	1.66833	0.458684	3.63721	0.000275608	0.00123284	Arpc3B
FBgn0036881	129.521	1.66785	0.264371	6.30876	2.81e-10	3.13e-09	Cpr76Bd
FBgn0029950	1644.74	1.6613	0.113692	14.6123	2.34e-48	9.85e-46	CG9657
FBgn0051913	26.5521	1.66006	0.578855	2.86784	0.00413279	0.0140203	CG31913
FBgn0004577	32.0789	1.64962	0.56992	2.89449	0.00379781	0.0130426	Pxd
FBgn0085229	307.471	1.64896	0.205906	8.00833	1.16e-15	2.42e-14	CG34200
FBgn0083968	150.772	1.64849	0.269051	6.12707	8.95e-10	9.25e-09	CG34132
FBgn0040900	139.759	1.64803	0.294257	5.60066	2.14e-08	1.86e-07	CG17777
FBgn0283625	45.9658	1.64388	0.461336	3.56331	0.000366214	0.00160064	CG46298
FBgn0023170	11391.5	1.64365	0.109772	14.9733	1.1e-50	5.01e-48	RpL39
FBgn0085256	2634.66	1.64044	0.146579	11.1915	4.49e-29	4.32e-27	CG34227
FBgn0031277	20.3539	1.63964	0.629837	2.60328	0.00923373	0.0283573	CG13947
FBgn0020509	46.3937	1.63763	0.434601	3.76812	0.000164481	0.000772607	Acp62F
FBgn0033729	19.9768	1.63631	0.654973	2.49828	0.0124796	0.0366332	Cpr49Af
FBgn0013676	151295	1.63613	0.176537	9.26791	1.9e-20	6.45e-19	mt:CoIII
FBgn0052354	264.861	1.63434	0.192718	8.48051	2.24e-17	5.66e-16	CG32354
FBgn0003996	449.504	1.63408	0.175672	9.30186	1.38e-20	4.74e-19	w
FBgn0032281	20.3573	1.63334	0.628187	2.60008	0.00932023	0.0285728	CG17107
FBgn0031859	324.827	1.63252	0.191933	8.50568	1.81e-17	4.6e-16	CG17377
FBgn0032269	195.145	1.6269	0.273359	5.95152	2.66e-09	2.58e-08	w-cup
FBgn0011670	84.8276	1.6262	0.338339	4.80641	1.54e-06	1.03e-05	Mst57Dc
FBgn0033268	6882.19	1.62608	0.0990516	16.4165	1.46e-60	1.18e-57	Obp44a
FBgn0264347	101.118	1.62523	0.296823	5.47543	4.36e-08	3.66e-07	lncRNA:CR43803
FBgn0029924	33.5052	1.62249	0.48278	3.36072	0.000777402	0.00317706	CG4586
FBgn0051870	67.9142	1.62016	0.415306	3.90111	9.58e-05	0.000473717	CG31870
FBgn0026088	953.947	1.61835	0.163143	9.91984	3.41e-23	1.56e-21	CG14818
FBgn0262116	761.77	1.61601	0.169625	9.52696	1.62e-21	6.16e-20	RNASEK
FBgn0083983	136.017	1.61476	0.304444	5.30397	1.13e-07	8.99e-07	mRpL34
FBgn0262904	302.186	1.61438	0.189066	8.53868	1.36e-17	3.49e-16	asRNA:CR43259
FBgn0040575	93.1365	1.61091	0.319401	5.04356	4.57e-07	3.34e-06	CG15922
FBgn0250842	57.1013	1.61024	0.38739	4.15665	3.23e-05	0.000175337	CG17575
FBgn0032642	561.343	1.60974	0.167123	9.63208	5.85e-22	2.33e-20	CG5110
FBgn0037040	64.2844	1.60886	0.41454	3.88108	0.000103995	0.000510639	CG12983
FBgn0034121	97.3223	1.60776	0.311366	5.16356	2.42e-07	1.85e-06	CG6262
FBgn0086915	221.779	1.60471	0.231091	6.94405	3.81e-12	5.34e-11	Mst77F
FBgn0038830	436.758	1.60469	0.164266	9.7689	1.53e-22	6.59e-21	CG17272
FBgn0039205	204.964	1.60177	0.232098	6.90127	5.15e-12	7.06e-11	CG13623
FBgn0011227	722.696	1.59808	0.168513	9.48345	2.46e-21	9.16e-20	ox
FBgn0052480	42.0005	1.59086	0.624925	2.54569	0.0109063	0.0326909	tRNA:Ile-TAT-1-1
FBgn0085237	27.0137	1.58627	0.550665	2.88064	0.00396872	0.0135512	CG34208
FBgn0035335	316.487	1.58616	0.179952	8.81436	1.2e-18	3.47e-17	mRpL23
FBgn0032003	19.8415	1.58454	0.632639	2.50464	0.0122574	0.0361021	CG8349
FBgn0003886	40.484	1.58334	0.581514	2.72278	0.00647343	0.0208304	alphaTub85E
FBgn0030598	23.9636	1.58099	0.643747	2.45592	0.0140525	0.0405923	CG9503
FBgn0038956	116.996	1.58028	0.282962	5.58477	2.34e-08	2.03e-07	CAH8
FBgn0051469	68.1143	1.57095	0.349174	4.49904	6.83e-06	4.17e-05	CG31469
FBgn0028699	2332.19	1.5705	0.115275	13.6239	2.89e-42	7.05e-40	Rh50
FBgn0040965	152.07	1.5699	0.280429	5.59819	2.17e-08	1.88e-07	lncRNA:CR13130
FBgn0039313	88.8928	1.56942	0.34605	4.53522	5.75e-06	3.55e-05	CG11892
FBgn0031128	160.85	1.56856	0.338393	4.63531	3.56e-06	2.26e-05	hydra
FBgn0040735	463.464	1.56635	0.188041	8.3298	8.1e-17	1.91e-15	BomT2
FBgn0030348	235.412	1.56579	0.202748	7.72282	1.14e-14	2.1e-13	CG10352
FBgn0030339	113.007	1.56486	0.282788	5.53369	3.14e-08	2.68e-07	Cyp28c1
FBgn0285943	33.7346	1.56306	0.624439	2.50315	0.0123094	0.0362246	knon
FBgn0036560	626.136	1.56166	0.142566	10.9539	6.37e-28	5.03e-26	CG5895
FBgn0001145	30710.4	1.56122	0.111684	13.9789	2.1e-44	6.48e-42	Gs2
FBgn0037949	6681.45	1.56005	0.103298	15.1025	1.56e-51	7.45e-49	prd1
FBgn0037115	20.4972	1.55802	0.612575	2.54339	0.0109782	0.0328689	CG11249
FBgn0037323	28.2081	1.55676	0.52564	2.96164	0.00306006	0.0108361	CG2663
FBgn0053284	33.1223	1.55154	0.585238	2.65112	0.00802249	0.0251148	CG33284
FBgn0083960	34.1355	1.55071	0.608488	2.54846	0.0108201	0.0324788	CG34124
FBgn0050154	35.0208	1.5497	0.484263	3.20012	0.00137371	0.00532203	CG30154
FBgn0264835	60.0704	1.54961	0.383606	4.03959	5.35e-05	0.000278132	lncRNA:CR44043
FBgn0037818	208.661	1.54875	0.211958	7.30688	2.73e-13	4.34e-12	CG6465
FBgn0250844	64.5713	1.54705	0.373245	4.14486	3.4e-05	0.000183235	CG4218
FBgn0039312	252.873	1.54673	0.196337	7.87796	3.33e-15	6.57e-14	CG10514
FBgn0032868	21.1682	1.54649	0.64853	2.38461	0.0170973	0.0480271	CG17472
FBgn0031546	30.7325	1.54625	0.576834	2.68057	0.00734958	0.0232788	CG8851
FBgn0034804	106.428	1.54621	0.288906	5.35196	8.7e-08	7.01e-07	CG3831
FBgn0262794	86.3196	1.54454	0.449547	3.43577	0.000590874	0.00247249	CG43175
FBgn0036587	262.44	1.54406	0.199444	7.7418	9.8e-15	1.83e-13	CG4950
FBgn0261989	133.41	1.54284	0.257244	5.99756	2e-09	1.97e-08	CG42807
FBgn0030332	340.899	1.54004	0.191393	8.04646	8.52e-16	1.79e-14	CG9360
FBgn0031176	91.3501	1.53522	0.395019	3.88644	0.000101724	0.000500892	whe
FBgn0036181	54.0884	1.53234	0.414401	3.69771	0.000217553	0.000995626	Muc68Ca
FBgn0267450	38.4777	1.53117	0.461756	3.31597	0.000913256	0.00367647	asRNA:CR45800
FBgn0034902	366.515	1.52934	0.172118	8.88543	6.37e-19	1.89e-17	CG5532
FBgn0040551	143.333	1.52907	0.26698	5.7273	1.02e-08	9.3e-08	CG11686
FBgn0031808	755.656	1.52812	0.141175	10.8243	2.64e-27	1.89e-25	Nepl5
FBgn0013672	32092.6	1.52661	0.513538	2.97274	0.00295154	0.0104978	mt:ATPase6
FBgn0035280	186.949	1.51927	0.227394	6.68124	2.37e-11	3.01e-10	Cpr62Bb
FBgn0030936	30.4352	1.51641	0.516168	2.93781	0.00330537	0.0115683	CG6481
FBgn0259964	36.6179	1.51459	0.484989	3.12295	0.00179051	0.00675494	Sfp33A3
FBgn0264086	121.154	1.51445	0.301783	5.01836	5.21e-07	3.76e-06	CG43755
FBgn0266937	324.127	1.51403	0.185739	8.15135	3.6e-16	7.87e-15	lncRNA:CR45388
FBgn0030839	160.828	1.51346	0.241279	6.27265	3.55e-10	3.87e-09	CG5613
FBgn0030334	300.643	1.51029	0.222324	6.79319	1.1e-11	1.45e-10	Karl
FBgn0034245	1131.1	1.50976	0.186924	8.07685	6.65e-16	1.42e-14	UQCR-6.4
FBgn0040358	18.9997	1.50847	0.631111	2.39019	0.0168398	0.0474305	CG14625
FBgn0259896	370.25	1.50795	0.171355	8.80014	1.37e-18	3.91e-17	NimC1
FBgn0005664	4358.22	1.50698	0.164532	9.15917	5.23e-20	1.72e-18	Crys
FBgn0262601	186.299	1.50687	0.265736	5.67055	1.42e-08	1.27e-07	SmB
FBgn0033437	349.198	1.50562	0.182679	8.24192	1.69e-16	3.82e-15	CG12926
FBgn0034361	292.545	1.50344	0.187543	8.01651	1.09e-15	2.27e-14	mRpS28
FBgn0265271	26.7874	1.50306	0.545266	2.75657	0.00584106	0.0190761	CG14717
FBgn0036619	1722.64	1.50201	0.180266	8.3322	7.94e-17	1.88e-15	Cpr72Ec
FBgn0085276	84.1149	1.50147	0.324656	4.62479	3.75e-06	2.37e-05	CG34247
FBgn0062928	802.247	1.50092	0.229572	6.53792	6.24e-11	7.57e-10	hpRNA:CR33940
FBgn0013301	52.3018	1.4986	0.420212	3.5663	0.00036206	0.00158579	ProtB
FBgn0038281	27.5958	1.49821	0.547181	2.73805	0.00618049	0.0200475	RpL10Aa
FBgn0051296	82.7434	1.49653	0.31621	4.7327	2.22e-06	1.45e-05	CG31296
FBgn0250907	108.111	1.49601	0.464615	3.2199	0.00128236	0.00501626	Cht10
FBgn0083953	146.314	1.49492	0.256725	5.82304	5.78e-09	5.43e-08	CG34117
FBgn0039311	828.487	1.49411	0.135971	10.9885	4.34e-28	3.59e-26	CG10513
FBgn0034472	74.8038	1.49013	0.337511	4.41508	1.01e-05	6e-05	CG8517
FBgn0032706	580.878	1.48892	0.146444	10.1671	2.78e-24	1.43e-22	Irk3
FBgn0034755	43.5359	1.48875	0.557853	2.66871	0.00761424	0.0239725	CG3746
FBgn0038071	262.736	1.48669	0.213507	6.9632	3.33e-12	4.72e-11	Dtg
FBgn0034152	129.937	1.48514	0.261963	5.66927	1.43e-08	1.27e-07	Acp53C14a
FBgn0032878	30.3016	1.48391	0.570651	2.60039	0.0093119	0.0285556	CG9316
FBgn0036255	551.135	1.47927	0.151362	9.77302	1.47e-22	6.35e-21	Atg12
FBgn0052655	43.8567	1.4762	0.611554	2.41384	0.0157852	0.0448694	CG32655
FBgn0010612	1876.09	1.47355	0.113611	12.9701	1.81e-38	3.39e-36	ATPsynG
FBgn0030510	652.165	1.47067	0.144176	10.2005	1.97e-24	1.05e-22	CG12177
FBgn0038695	23.5996	1.47046	0.5905	2.4902	0.0127672	0.0374147	CG14280
FBgn0038946	2892.71	1.46926	0.118477	12.4012	2.57e-35	3.7e-33	rdhB
FBgn0038363	290.351	1.46795	0.185122	7.92964	2.2e-15	4.43e-14	Acyp2
FBgn0287613	17424.8	1.46715	0.101757	14.4181	3.98e-47	1.44e-44	lncRNA:CR46482
FBgn0261514	68.5834	1.46551	0.409984	3.57456	0.000350824	0.00153978	NimA
FBgn0036550	105.029	1.46391	0.30832	4.74804	2.05e-06	1.36e-05	CG17026
FBgn0053784	44.7092	1.46249	0.490856	2.97947	0.00288751	0.010312	CG33784
FBgn0050050	85.8545	1.46098	0.322859	4.52512	6.04e-06	3.71e-05	CG30050
FBgn0259233	281.201	1.459	0.19061	7.65442	1.94e-14	3.46e-13	CG42331
FBgn0028901	51.8103	1.45395	0.427209	3.40338	0.000665585	0.00275656	CG18109
FBgn0263249	47.2308	1.45134	0.453212	3.20235	0.00136311	0.00528487	CG43392
FBgn0031746	73.3235	1.45094	0.350695	4.13732	3.51e-05	0.000188774	CG9029
FBgn0010041	102.592	1.45092	0.296493	4.89362	9.9e-07	6.87e-06	GstD5
FBgn0039305	83.5867	1.45048	0.317349	4.57062	4.86e-06	3.04e-05	CG11858
FBgn0260434	101.787	1.44907	0.343112	4.22331	2.41e-05	0.000134352	CG42529
FBgn0004635	2473.3	1.44731	0.114135	12.6806	7.57e-37	1.19e-34	rho
FBgn0037602	32.0414	1.44571	0.543079	2.66207	0.00776626	0.0243635	SLIRP2
FBgn0035725	183.38	1.44559	0.221799	6.51755	7.15e-11	8.6e-10	Mis12
FBgn0034694	864.168	1.44187	0.144468	9.98053	1.85e-23	8.78e-22	Plekhm1
FBgn0036905	100.916	1.44032	0.341951	4.21207	2.53e-05	0.000140471	ms(3)76Ca
FBgn0032969	65.4337	1.43893	0.467019	3.08109	0.00206242	0.00765428	CG2528
FBgn0003162	5722.11	1.43839	0.13577	10.5943	3.17e-26	1.96e-24	Pu
FBgn0259736	2015.09	1.43727	0.172605	8.32693	8.3e-17	1.95e-15	CG42390
FBgn0016075	5657	1.42961	0.10468	13.6569	1.84e-42	4.59e-40	vkg
FBgn0264916	224.744	1.42861	0.211765	6.7462	1.52e-11	1.96e-10	asRNA:CR44107
FBgn0032299	36.5992	1.42779	0.466596	3.06002	0.00221325	0.00813929	CG17127
FBgn0005660	2108.05	1.42522	0.11102	12.8375	1.01e-37	1.71e-35	Ets21C
FBgn0262962	25.7054	1.4232	0.596727	2.38502	0.0170783	0.0479864	CG43273
FBgn0031261	357.944	1.41741	0.185219	7.65263	1.97e-14	3.5e-13	nAChRbeta3
FBgn0037228	204.736	1.41733	0.223301	6.34716	2.19e-10	2.46e-09	CG1092
FBgn0036945	218.604	1.41376	0.208825	6.77009	1.29e-11	1.69e-10	Ssk
FBgn0026324	195.095	1.41339	0.242828	5.82055	5.87e-09	5.51e-08	Taf10b
FBgn0032538	324.931	1.41117	0.210483	6.70445	2.02e-11	2.59e-10	Vajk2
FBgn0259992	123.512	1.40817	0.263729	5.33945	9.32e-08	7.48e-07	CG42489
FBgn0003888	836.085	1.40763	0.143819	9.78754	1.27e-22	5.55e-21	betaTub60D
FBgn0036585	722.745	1.40597	0.162542	8.64986	5.16e-18	1.39e-16	CG13071
FBgn0011668	333.248	1.40414	0.202119	6.94711	3.73e-12	5.24e-11	Mst57Da
FBgn0032360	129.218	1.3989	0.273462	5.11553	3.13e-07	2.34e-06	CG14926
FBgn0039694	33.3353	1.39522	0.511343	2.72855	0.00636142	0.0205455	fig
FBgn0263117	533.281	1.39473	0.159893	8.72288	2.71e-18	7.48e-17	CG34377
FBgn0052856	97.2113	1.39467	0.298542	4.67161	2.99e-06	1.92e-05	CG32856
FBgn0033961	601.189	1.38996	0.16807	8.27016	1.34e-16	3.04e-15	ND-B15
FBgn0287620	74.5631	1.3898	0.390606	3.55805	0.000373614	0.0016296	lncRNA:CR46489
FBgn0038080	201.667	1.38856	0.224386	6.18827	6.08e-10	6.41e-09	CG12279
FBgn0040097	28.0194	1.3858	0.579292	2.39223	0.0167465	0.0472184	lectin-30A
FBgn0262567	49.692	1.38573	0.406122	3.41211	0.000644611	0.00268133	CG43107
FBgn0083167	1304.92	1.38558	0.136816	10.1274	4.18e-24	2.11e-22	Neb-cGP
FBgn0039802	535.596	1.38333	0.187936	7.36068	1.83e-13	2.96e-12	dj-1beta
FBgn0028892	28.1925	1.38287	0.57712	2.39616	0.0165679	0.0467651	CG4161
FBgn0037025	46.1884	1.38192	0.532147	2.59687	0.0094077	0.0287821	Spc105R
FBgn0036085	29.1398	1.37981	0.548061	2.51762	0.0118152	0.0350057	CG6527
FBgn0085789	30.5843	1.37461	0.538364	2.55331	0.0106704	0.0321121	CR41506
FBgn0053223	117.662	1.37429	0.425729	3.22808	0.00124623	0.00488584	CG33223
FBgn0029079	29.2909	1.37408	0.56125	2.44826	0.0143549	0.0413407	icln
FBgn0033548	82.1957	1.37173	0.326591	4.20016	2.67e-05	0.000147055	CG7637
FBgn0034328	556.545	1.3717	0.151344	9.0635	1.26e-19	4e-18	BomBc1
FBgn0032053	232.111	1.37037	0.205333	6.6739	2.49e-11	3.16e-10	mRpL51
FBgn0262858	115.243	1.3692	0.296664	4.61532	3.92e-06	2.47e-05	CG43222
FBgn0030351	162.4	1.36912	0.268401	5.10105	3.38e-07	2.52e-06	CG1840
FBgn0263834	284.573	1.36539	0.187685	7.27492	3.47e-13	5.43e-12	CR43696
FBgn0261529	40.7746	1.36509	0.456214	2.99222	0.00276954	0.00994139	ms(2)34Fe
FBgn0259740	377.295	1.3629	0.180697	7.54243	4.61e-14	7.97e-13	CG42394
FBgn0032652	2807.87	1.36269	0.127874	10.6565	1.63e-26	1.05e-24	CG6870
FBgn0259968	83.503	1.36138	0.336099	4.05052	5.11e-05	0.000266109	Sfp60F
FBgn0015777	15159	1.36039	0.0910435	14.9422	1.75e-50	7.66e-48	nrv2
FBgn0052230	2576.27	1.36028	0.161841	8.40503	4.28e-17	1.04e-15	ND-MLRQ
FBgn0028986	98.9769	1.35716	0.30077	4.51227	6.41e-06	3.92e-05	Spn38F
FBgn0036969	155.285	1.35715	0.267812	5.06756	4.03e-07	2.98e-06	Spn77Bb
FBgn0032648	34.8483	1.35351	0.515238	2.62697	0.0086149	0.0267462	CG15144
FBgn0053199	906.052	1.35203	0.127959	10.5661	4.28e-26	2.61e-24	CG33199
FBgn0030940	41.8277	1.35142	0.500559	2.69981	0.00693782	0.0221214	CG15040
FBgn0013300	50.6991	1.35084	0.450103	3.00118	0.00268937	0.0096855	ProtA
FBgn0052447	83.1527	1.34849	0.47309	2.8504	0.00436644	0.014732	CG32447
FBgn0053017	67.4556	1.3472	0.373324	3.60867	0.000307766	0.00136219	CG33017
FBgn0040773	2371.64	1.34456	0.148882	9.0311	1.7e-19	5.31e-18	COX7C
FBgn0035578	312.042	1.34328	0.197407	6.80462	1.01e-11	1.35e-10	CG13707
FBgn0041102	159.772	1.34201	0.311048	4.31446	1.6e-05	9.2e-05	ocn
FBgn0050373	316.253	1.34002	0.187904	7.13143	9.93e-13	1.49e-11	CG30373
FBgn0031545	154.414	1.33814	0.289493	4.62235	3.79e-06	2.4e-05	CG3213
FBgn0001226	117.519	1.33104	0.278036	4.78728	1.69e-06	1.13e-05	Hsp27
FBgn0263493	36.9146	1.33043	0.461624	2.88207	0.00395077	0.0134987	CR43482
FBgn0050376	110.749	1.32662	0.303902	4.36528	1.27e-05	7.4e-05	CG30376
FBgn0040786	38.5284	1.32036	0.470261	2.80772	0.00498941	0.0165968	CG14104
FBgn0031501	44.0899	1.32018	0.495378	2.665	0.00769876	0.0241879	CG17261
FBgn0035434	213.736	1.32015	0.229575	5.7504	8.9e-09	8.17e-08	Drsl5
FBgn0029529	243.716	1.31974	0.204728	6.44633	1.15e-10	1.33e-09	CG13365
FBgn0037199	868.487	1.318	0.17399	7.57517	3.59e-14	6.26e-13	EMC4
FBgn0003462	4130.24	1.3166	0.127624	10.3162	5.95e-25	3.29e-23	Sod1
FBgn0040092	63.04	1.30948	0.356993	3.66809	0.000244365	0.00110676	lectin-46Cb
FBgn0035612	106.886	1.30936	0.34016	3.84925	0.000118482	0.000574522	frm
FBgn0032507	165.055	1.30653	0.239407	5.45737	4.83e-08	4.03e-07	CG9377
FBgn0262111	118.927	1.30545	0.482363	2.70637	0.00680234	0.0217555	f
FBgn0014033	311.159	1.30043	0.201837	6.44296	1.17e-10	1.36e-09	Sr-CI
FBgn0034601	33.6993	1.30006	0.508113	2.5586	0.0105095	0.0317005	CG4286
FBgn0032471	64.4266	1.29828	0.448151	2.89696	0.00376801	0.012967	CG5122
FBgn0040972	187.182	1.29621	0.223063	5.81098	6.21e-09	5.8e-08	CG16978
FBgn0030230	1466	1.29444	0.115765	11.1817	5.01e-29	4.79e-27	Rph
FBgn0261004	61.868	1.28521	0.367053	3.50143	0.00046277	0.00197661	asl
FBgn0030317	9034.61	1.28203	0.0930619	13.7761	3.55e-43	9.56e-41	CG1561
FBgn0036479	95.2423	1.28145	0.317536	4.03561	5.45e-05	0.000282473	CG13458
FBgn0030292	559.314	1.27891	0.153665	8.32272	8.6e-17	2.02e-15	CG11752
FBgn0270925	1070.65	1.27879	0.171172	7.47077	7.97e-14	1.33e-12	CG4836
FBgn0031560	271.469	1.27721	0.245016	5.21277	1.86e-07	1.44e-06	CG16713
FBgn0050069	9296.4	1.27521	0.130643	9.76099	1.66e-22	7.07e-21	CG30069
FBgn0031099	2096.02	1.27486	0.124087	10.2739	9.24e-25	4.97e-23	CG17065
FBgn0026314	712.91	1.27372	0.148184	8.59552	8.29e-18	2.17e-16	Ugt35B1
FBgn0039259	204.476	1.27175	0.286932	4.43224	9.33e-06	5.57e-05	EMC6
FBgn0003891	16336.2	1.27028	0.135086	9.40349	5.28e-21	1.91e-19	tud
FBgn0038358	84.368	1.27014	0.340651	3.72855	0.000192582	0.000893414	Ttc26
FBgn0040751	51.9698	1.26413	0.532866	2.37232	0.0176768	0.0493382	CG13018
FBgn0029147	402.647	1.26259	0.173893	7.26074	3.85e-13	5.99e-12	NtR
FBgn0034583	2745.78	1.26167	0.107215	11.7677	5.73e-32	6.68e-30	CG10527
FBgn0051715	285.352	1.25902	0.19755	6.37317	1.85e-10	2.11e-09	CG31715
FBgn0031505	921.904	1.25897	0.130264	9.66478	4.26e-22	1.73e-20	ND-B14.5B
FBgn0050009	33.3028	1.25257	0.488676	2.56318	0.0103717	0.0313478	lncRNA:CR30009
FBgn0031108	35.9573	1.25099	0.468161	2.67213	0.00753712	0.0237653	CG15459
FBgn0001989	1059.25	1.25058	0.144369	8.66242	4.62e-18	1.25e-16	ND-B17
FBgn0030587	50.4503	1.25029	0.397303	3.14694	0.0016499	0.00625817	CG9522
FBgn0034824	51.4964	1.24838	0.446491	2.79598	0.00517421	0.0171327	Klp59C
FBgn0025558	153.195	1.24792	0.242652	5.14284	2.71e-07	2.04e-06	CG4101
FBgn0052640	408.119	1.24687	0.180051	6.92512	4.36e-12	6.05e-11	CG32640
FBgn0040733	1303	1.24682	0.424269	2.93874	0.00329554	0.0115492	BomS6
FBgn0052551	36.6157	1.24665	0.467756	2.66518	0.0076947	0.0241824	CG32551
FBgn0017581	50731.6	1.24499	0.128937	9.65583	4.64e-22	1.88e-20	Lk6
FBgn0029657	180.233	1.24415	0.368064	3.38026	0.000724163	0.00297919	CG12535
FBgn0025827	196.197	1.24358	0.217958	5.70561	1.16e-08	1.05e-07	CG6421
FBgn0283437	798.626	1.24308	0.131872	9.42641	4.24e-21	1.54e-19	PPO1
FBgn0047114	44.5174	1.24287	0.425173	2.9232	0.00346451	0.0120729	CG31142
FBgn0039642	168.381	1.23721	0.246422	5.02069	5.15e-07	3.72e-06	CG11882
FBgn0032453	855.604	1.23573	0.136941	9.02383	1.82e-19	5.64e-18	CG6180
FBgn0037758	3799.2	1.23476	0.110866	11.1375	8.24e-29	7.53e-27	CG9467
FBgn0037759	119.996	1.23457	0.271082	4.55423	5.26e-06	3.26e-05	CG8526
FBgn0010038	40.535	1.23441	0.443547	2.78305	0.00538509	0.0177693	GstD2
FBgn0035844	88.0921	1.23388	0.32429	3.80486	0.000141882	0.000677667	CG13676
FBgn0031107	21340.8	1.2326	0.102624	12.0109	3.12e-33	3.94e-31	HERC2
FBgn0053296	104.292	1.22536	0.302413	4.05194	5.08e-05	0.000264894	CG33296
FBgn0004087	88.3494	1.22434	0.319075	3.83715	0.000124471	0.000600513	Dhfr
FBgn0041629	1029.79	1.2236	0.123951	9.87163	5.53e-23	2.5e-21	Hexo2
FBgn0003141	1117.82	1.22123	0.13334	9.15877	5.25e-20	1.72e-18	pr
FBgn0262945	93.0621	1.2198	0.316668	3.85198	0.000117168	0.000568674	lncRNA:CR43264
FBgn0039752	36.9135	1.2186	0.513095	2.37499	0.0175494	0.0490476	CG15530
FBgn0035603	132.079	1.21789	0.255877	4.75969	1.94e-06	1.28e-05	Pfdn4
FBgn0031263	1137.57	1.21677	0.123388	9.86138	6.12e-23	2.76e-21	Tspo
FBgn0030237	1756.36	1.21418	0.112451	10.7974	3.54e-27	2.48e-25	CG15209
FBgn0040850	139.553	1.21254	0.266191	4.55515	5.23e-06	3.25e-05	CG15210
FBgn0002609	89.413	1.212	0.319918	3.78847	0.000151575	0.000718085	E(spl)m3-HLH
FBgn0001311	214.077	1.20977	0.217494	5.5623	2.66e-08	2.29e-07	kkv
FBgn0038424	896.885	1.20951	0.15365	7.87182	3.5e-15	6.87e-14	CG17565
FBgn0025878	520.527	1.20867	0.178201	6.78262	1.18e-11	1.56e-10	wrapper
FBgn0267327	76.971	1.20752	0.345868	3.49127	0.000480734	0.00204502	Acp33A
FBgn0031129	44.9625	1.20686	0.43006	2.80627	0.00501186	0.0166528	CG1324
FBgn0040805	701.278	1.20671	0.142496	8.46839	2.49e-17	6.27e-16	CG12355
FBgn0052641	385.522	1.20661	0.185156	6.5167	7.19e-11	8.63e-10	CG32641
FBgn0267689	51.9132	1.20645	0.509227	2.36918	0.0178275	0.0497195	CG46025
FBgn0001308	3182.55	1.20544	0.144782	8.3259	8.37e-17	1.97e-15	Khc
FBgn0039774	935.986	1.20539	0.136075	8.85829	8.13e-19	2.38e-17	CDase
FBgn0036277	151.594	1.20368	0.264493	4.55088	5.34e-06	3.31e-05	CG10418
FBgn0040588	265.382	1.20252	0.218646	5.49982	3.8e-08	3.2e-07	CG13841
FBgn0050203	157.208	1.2025	0.236532	5.08388	3.7e-07	2.75e-06	CG30203
FBgn0035575	344.436	1.20177	0.172851	6.95266	3.58e-12	5.05e-11	CG7509
FBgn0014857	1157.39	1.20104	0.153236	7.83781	4.58e-15	8.84e-14	His3.3A
FBgn0030895	456.336	1.19839	0.16949	7.07054	1.54e-12	2.26e-11	CG7135
FBgn0033730	536.466	1.19523	0.171463	6.97076	3.15e-12	4.48e-11	Cpr49Ag
FBgn0015299	140.395	1.1951	0.271393	4.40357	1.06e-05	6.29e-05	Ssb-c31a
FBgn0040963	61.0203	1.19424	0.376963	3.16806	0.00153459	0.00588027	CG18662
FBgn0035231	813.252	1.19407	0.133034	8.97568	2.82e-19	8.57e-18	Pcyt2
FBgn0030158	1724.17	1.19353	0.113062	10.5564	4.75e-26	2.87e-24	CG9686
FBgn0035168	96.7086	1.19343	0.322466	3.70096	0.000214787	0.000984683	cep290
FBgn0027525	2897.73	1.19297	0.140484	8.49186	2.03e-17	5.16e-16	LTV1
FBgn0038979	40.03	1.19075	0.447	2.66387	0.00772478	0.0242624	tHMG2
FBgn0040832	576.951	1.18573	0.161951	7.32154	2.45e-13	3.9e-12	CG8012
FBgn0038938	2598.26	1.1851	0.106933	11.0826	1.52e-28	1.33e-26	CG7084
FBgn0069923	431.112	1.18436	0.187755	6.30801	2.83e-10	3.13e-09	CG41128
FBgn0264986	290.094	1.18094	0.188077	6.27903	3.41e-10	3.73e-09	asRNA:CR44137
FBgn0002526	3369.76	1.17997	0.1535	7.68711	1.5e-14	2.73e-13	LanA
FBgn0263048	345.235	1.17771	0.175323	6.7174	1.85e-11	2.38e-10	Gpdh3
FBgn0035415	45.8999	1.17762	0.417367	2.82154	0.00477937	0.0159814	CG14966
FBgn0265297	54707.3	1.17398	0.0962504	12.1971	3.22e-34	4.34e-32	pAbp
FBgn0040233	551.85	1.17373	0.146591	8.00687	1.18e-15	2.44e-14	cana
FBgn0003187	56.5946	1.17344	0.433269	2.70835	0.00676188	0.0216393	qua
FBgn0038716	72.146	1.17271	0.340549	3.44359	0.000574035	0.00240586	CG7342
FBgn0025885	5423.02	1.17249	0.104571	11.2124	3.55e-29	3.45e-27	Inos
FBgn0085468	835.843	1.17155	0.138829	8.43882	3.21e-17	7.94e-16	ND-MWFE
FBgn0053340	382.225	1.17095	0.173028	6.76738	1.31e-11	1.72e-10	CG33340
FBgn0069354	75.9149	1.17027	0.371505	3.15006	0.00163235	0.00620506	Porin2
FBgn0000277	55.869	1.16942	0.400914	2.91689	0.00353539	0.0122873	CecA2
FBgn0041096	1790.24	1.16932	0.124364	9.40241	5.33e-21	1.91e-19	rols
FBgn0085322	195.349	1.16878	0.260025	4.49487	6.96e-06	4.24e-05	CG34293
FBgn0014391	2267.39	1.16682	0.167275	6.9755	3.05e-12	4.34e-11	sun
FBgn0053169	66.6852	1.16201	0.382924	3.03458	0.00240872	0.00876908	CG33169
FBgn0085334	40.7028	1.15992	0.466541	2.48621	0.0129113	0.0377842	CG34305
FBgn0028987	62.4208	1.1589	0.39143	2.96068	0.0030696	0.0108552	Spn28F
FBgn0051809	115.068	1.15706	0.398736	2.90181	0.00371015	0.0128225	CG31809
FBgn0034645	912.438	1.15687	0.167805	6.89413	5.42e-12	7.38e-11	ND-B12
FBgn0034406	368.182	1.15647	0.173771	6.65516	2.83e-11	3.57e-10	Jheh3
FBgn0062442	987.787	1.15387	0.133915	8.61645	6.91e-18	1.83e-16	Cisd2
FBgn0037898	48.8476	1.15345	0.442837	2.60468	0.00919592	0.0282665	Dtd
FBgn0036970	163.28	1.15193	0.279405	4.1228	3.74e-05	0.000199252	Spn77Bc
FBgn0053288	46.1138	1.14739	0.484758	2.36694	0.017936	0.0499685	CG33288
FBgn0267535	36.7061	1.14693	0.466817	2.45691	0.0140139	0.0404919	asRNA:CR45875
FBgn0033451	117.723	1.14451	0.277182	4.1291	3.64e-05	0.00019466	Marc
FBgn0051704	103.26	1.14263	0.285803	3.99798	6.39e-05	0.000326572	CG31704
FBgn0263852	316.689	1.14152	0.184026	6.20304	5.54e-10	5.88e-09	Dad1
FBgn0050362	43.7378	1.14142	0.437351	2.60985	0.00905833	0.027892	boly
FBgn0051206	49.2434	1.1406	0.407887	2.79637	0.00516807	0.0171177	CG31206
FBgn0085279	187.633	1.13867	0.232478	4.89799	9.68e-07	6.73e-06	CG34250
FBgn0000043	902.104	1.13789	0.127577	8.91925	4.69e-19	1.41e-17	Act42A
FBgn0036116	2685.77	1.13759	0.104012	10.937	7.67e-28	6.01e-26	CG7888
FBgn0034264	49.6431	1.13517	0.41085	2.76299	0.00572752	0.0187578	Dlish
FBgn0038172	724.884	1.13287	0.150253	7.53973	4.71e-14	8.11e-13	Adgf-D
FBgn0053287	46.1836	1.13247	0.47187	2.39996	0.016397	0.0463448	CG33287
FBgn0034103	112.314	1.13194	0.291272	3.88621	0.000101823	0.000501149	prim
FBgn0040228	128.052	1.12985	0.297722	3.79497	0.000147659	0.000702064	DCTN5-p25
FBgn0267348	1613.73	1.12956	0.134423	8.403	4.35e-17	1.05e-15	LanB2
FBgn0015521	8407.63	1.12696	0.108633	10.374	3.25e-25	1.87e-23	RpS21
FBgn0261060	49.1299	1.12691	0.429963	2.62094	0.0087688	0.0271307	Sfp93F
FBgn0030277	106.278	1.12369	0.350327	3.20756	0.00133868	0.00520552	CG1394
FBgn0033683	455.074	1.12129	0.156837	7.1494	8.72e-13	1.31e-11	CG18343
FBgn0030272	1820.93	1.12043	0.114113	9.81861	9.36e-23	4.11e-21	CG15201
FBgn0038585	131.616	1.11907	0.260419	4.2972	1.73e-05	9.89e-05	Non3
FBgn0036311	52.6754	1.11895	0.41191	2.71649	0.00659781	0.0211787	CG17666
FBgn0034248	497.529	1.11876	0.17725	6.31175	2.76e-10	3.07e-09	CG14483
FBgn0083986	113.049	1.1182	0.315866	3.5401	0.000399979	0.00173308	CG34150
FBgn0027600	58.4466	1.11616	0.401181	2.78218	0.00539959	0.0178059	obst-B
FBgn0034877	3315.75	1.11467	0.136688	8.15484	3.5e-16	7.67e-15	levy
FBgn0028939	55.0468	1.11364	0.384242	2.89828	0.00375213	0.0129336	NimC2
FBgn0264751	182.325	1.11252	0.233137	4.77197	1.82e-06	1.22e-05	Vti1b
FBgn0034844	58.4379	1.11039	0.385684	2.87902	0.00398914	0.0136121	CG9861
FBgn0016684	53.9834	1.10957	0.396258	2.80013	0.00510823	0.0169409	NaPi-T
FBgn0028899	97.0572	1.10934	0.330588	3.35566	0.000791768	0.00322949	CG31817
FBgn0261068	100.275	1.1061	0.295339	3.7452	0.000180254	0.000841424	LSm7
FBgn0036620	1194	1.10565	0.120138	9.20317	3.48e-20	1.16e-18	CG4842
FBgn0030159	543.248	1.1048	0.148935	7.41797	1.19e-13	1.95e-12	CG9689
FBgn0035255	72.4417	1.10477	0.362315	3.04919	0.0022946	0.00840558	RabX5
FBgn0032677	84.1209	1.09909	0.33792	3.2525	0.00114393	0.00451849	CG5790
FBgn0051229	301.201	1.09829	0.195111	5.62909	1.81e-08	1.59e-07	CG31229
FBgn0038629	105.652	1.09765	0.457213	2.40075	0.0163617	0.0462574	CG14304
FBgn0085257	137.102	1.0955	0.261286	4.19274	2.76e-05	0.000151474	CG34228
FBgn0039969	613.729	1.09459	0.147159	7.43818	1.02e-13	1.69e-12	Fis1
FBgn0039511	71.2127	1.09331	0.376785	2.90168	0.00371169	0.0128237	CG3330
FBgn0038530	62.0558	1.09326	0.366468	2.98324	0.00285211	0.0102029	AttD
FBgn0016697	341.928	1.09273	0.181973	6.00489	1.91e-09	1.89e-08	Prosalpha5
FBgn0011270	55.2515	1.09235	0.456776	2.39143	0.016783	0.0472859	Pglym87
FBgn0025583	3097.35	1.09212	0.139123	7.85	4.16e-15	8.08e-14	BomS2
FBgn0002939	418.187	1.09023	0.162745	6.69896	2.1e-11	2.68e-10	ninaD
FBgn0032871	136.28	1.08872	0.256294	4.24795	2.16e-05	0.000121562	CG2611
FBgn0038446	120.953	1.08864	0.268384	4.05628	4.99e-05	0.000260147	CG14903
FBgn0036581	174.732	1.0885	0.229172	4.7497	2.04e-06	1.34e-05	MED10
FBgn0034407	110.095	1.08803	0.294023	3.7005	0.000215177	0.000986041	DptB
FBgn0038806	236.431	1.08754	0.210205	5.17371	2.29e-07	1.75e-06	CG5412
FBgn0033051	63.8318	1.08745	0.376595	2.88759	0.00388209	0.0132961	Strica
FBgn0052445	48.5285	1.08654	0.439021	2.47492	0.0133265	0.038783	CG32445
FBgn0035445	187.37	1.08602	0.225838	4.80884	1.52e-06	1.02e-05	Ids
FBgn0040074	19468.7	1.08554	0.102368	10.6043	2.85e-26	1.8e-24	retinin
FBgn0030572	235.91	1.08525	0.210574	5.15377	2.55e-07	1.94e-06	mRpS25
FBgn0028482	7543.28	1.08422	0.104883	10.3374	4.77e-25	2.67e-23	bdl
FBgn0035032	3624.28	1.08261	0.119615	9.05082	1.42e-19	4.48e-18	ATPsynF
FBgn0032140	1275.45	1.08098	0.12566	8.60247	7.8e-18	2.05e-16	CG13117
FBgn0028970	560.351	1.07981	0.150187	7.18981	6.49e-13	9.88e-12	betaggt-II
FBgn0026563	159.821	1.07819	0.282702	3.81388	0.000136803	0.000655792	CG1979
FBgn0030350	717.309	1.07778	0.139991	7.69894	1.37e-14	2.5e-13	SelG
FBgn0033778	364.25	1.07542	0.171887	6.25658	3.93e-10	4.26e-09	Balat
FBgn0029947	49.809	1.07046	0.413769	2.5871	0.00967878	0.0294741	CG1999
FBgn0039081	2097.26	1.0692	0.108662	9.83971	7.59e-23	3.35e-21	Irk2
FBgn0052817	52.9355	1.06698	0.436925	2.44202	0.0146051	0.041912	CG32817
FBgn0267758	77.6186	1.06516	0.370948	2.87144	0.00408604	0.0138975	asRNA:CR46089
FBgn0263776	2960.45	1.06463	0.106022	10.0416	1e-23	4.93e-22	CG43693
FBgn0259832	120.854	1.06387	0.265761	4.00311	6.25e-05	0.000320135	CG34229
FBgn0286785	2277.34	1.06382	0.112232	9.47873	2.57e-21	9.55e-20	scb
FBgn0085271	135.476	1.06337	0.254879	4.17206	3.02e-05	0.000164613	CG34242
FBgn0027783	88.6813	1.063	0.31263	3.40017	0.000673434	0.00278358	SMC2
FBgn0011694	115.534	1.0616	0.352534	3.01135	0.00260092	0.00940684	EbpII
FBgn0003137	13293.2	1.0608	0.133601	7.94009	2.02e-15	4.11e-14	Ppn
FBgn0261445	2463.55	1.06066	0.104677	10.1327	3.96e-24	2.01e-22	sgl
FBgn0051274	60.6377	1.06001	0.368287	2.87822	0.00399929	0.0136423	CG31274
FBgn0031971	2006.44	1.05893	0.111005	9.53951	1.44e-21	5.5e-20	Sirup
FBgn0033868	530.314	1.05841	0.169365	6.24931	4.12e-10	4.45e-09	S-Lap7
FBgn0054034	66.8052	1.05796	0.415264	2.54769	0.010844	0.0325412	CG34034
FBgn0032869	50.4604	1.05572	0.399953	2.6396	0.00830039	0.0258845	CG17470
FBgn0033907	287.042	1.0552	0.200967	5.2506	1.52e-07	1.19e-06	mRpS16
FBgn0053993	587.82	1.05505	0.178307	5.91708	3.28e-09	3.15e-08	CG33993
FBgn0038439	128.227	1.04972	0.289818	3.62201	0.000292323	0.00129821	Cad89D
FBgn0038243	297.122	1.04962	0.185275	5.66523	1.47e-08	1.3e-07	CG8066
FBgn0043069	62.0248	1.04899	0.370242	2.83326	0.00460759	0.0154464	MESK4
FBgn0011606	118.838	1.0478	0.277894	3.77052	0.000162909	0.000767279	Klp3A
FBgn0031816	613.438	1.04269	0.142893	7.29697	2.94e-13	4.65e-12	Rchy1
FBgn0033285	106.866	1.04175	0.316541	3.29105	0.000998146	0.00399221	CG18449
FBgn0038708	45.7762	1.04174	0.435905	2.38984	0.0168559	0.0474505	Scsalpha2
FBgn0001942	35142.9	1.04043	0.0954252	10.9031	1.11e-27	8.54e-26	eIF4A
FBgn0034716	1060.14	1.03523	0.126252	8.19969	2.41e-16	5.32e-15	Oatp58Dc
FBgn0262954	132.289	1.03494	0.288472	3.58767	0.000333652	0.00146933	Rpb12
FBgn0264822	452.041	1.03416	0.170568	6.06301	1.34e-09	1.35e-08	asRNA:CR44030
FBgn0030304	3016.77	1.03353	0.101445	10.188	2.24e-24	1.18e-22	Cyp4g15
FBgn0061197	238.3	1.0326	0.251028	4.1135	3.9e-05	0.000206821	salto
FBgn0010388	198.317	1.03224	0.249356	4.13962	3.48e-05	0.000187281	Dro
FBgn0052163	192.078	1.03205	0.237089	4.35299	1.34e-05	7.8e-05	CG32163
FBgn0000318	639.431	1.03164	0.162581	6.34541	2.22e-10	2.48e-09	cl
FBgn0026879	341.03	1.03135	0.194968	5.28984	1.22e-07	9.67e-07	CG13364
FBgn0027296	895.708	1.03059	0.133292	7.73177	1.06e-14	1.96e-13	temp
FBgn0037788	930.065	1.02968	0.130804	7.87193	3.49e-15	6.87e-14	CAH7
FBgn0029771	641.979	1.02893	0.147356	6.98261	2.9e-12	4.15e-11	CG12730
FBgn0035581	144.157	1.02762	0.339937	3.02297	0.00250308	0.00908426	Dnah3
FBgn0037166	605.813	1.02718	0.157263	6.5316	6.51e-11	7.87e-10	CG11426
FBgn0028663	1382.93	1.02498	0.146915	6.97666	3.02e-12	4.31e-11	VhaM9.7-b
FBgn0004197	158.694	1.02485	0.356986	2.87085	0.00409372	0.0139071	Ser
FBgn0027376	62.3684	1.02405	0.412524	2.48239	0.0130503	0.0381166	rha
FBgn0050197	1074.78	1.02263	0.143018	7.1504	8.65e-13	1.3e-11	CG30197
FBgn0051025	328.145	1.02263	0.201603	5.07249	3.93e-07	2.91e-06	Ppi1
FBgn0266566	145.231	1.0217	0.253826	4.02521	5.69e-05	0.000294817	CG45105
FBgn0058439	469.743	1.02137	0.170026	6.00712	1.89e-09	1.87e-08	CG40439
FBgn0038589	383.847	1.02111	0.192275	5.3107	1.09e-07	8.68e-07	CG18598
FBgn0051953	256.801	1.02089	0.234599	4.35164	1.35e-05	7.84e-05	CR31953
FBgn0051028	85.3948	1.01831	0.355062	2.86798	0.00413103	0.0140188	CG31028
FBgn0000246	94.8821	1.01477	0.295216	3.43737	0.000587401	0.00245894	c(3)G
FBgn0052039	288.337	1.01423	0.219286	4.62518	3.74e-06	2.37e-05	CG32039
FBgn0037873	1245.51	1.01355	0.17121	5.91989	3.22e-09	3.1e-08	SdhC
FBgn0047178	153.626	1.01337	0.250369	4.04751	5.18e-05	0.000269425	CG32147
FBgn0035334	453.289	1.0131	0.165426	6.1242	9.11e-10	9.41e-09	CG8993
FBgn0035355	52.008	1.00674	0.421804	2.38675	0.0169981	0.0477995	CG16985
FBgn0262579	16813.7	1.0059	0.113043	8.89842	5.66e-19	1.7e-17	Sarm
FBgn0052069	94.4517	1.00563	0.317822	3.16412	0.00155551	0.00595176	CG32069
FBgn0036667	91.1138	1.00522	0.341776	2.94116	0.00326981	0.0114705	kud
FBgn0010385	206.295	1.00518	0.274862	3.65703	0.000255154	0.00114918	Def
FBgn0030796	1003.24	1.00338	0.133636	7.50833	5.99e-14	1.01e-12	CG4829
FBgn0052436	267.97	1.00309	0.205122	4.89018	1.01e-06	6.98e-06	CG32436
FBgn0034999	655.013	1.00298	0.155633	6.4445	1.16e-10	1.34e-09	Fatp3
FBgn0261791	126.733	1.00176	0.261006	3.83809	0.000123997	0.000598503	SNRPG
FBgn0031974	106.42	1.00065	0.28374	3.52664	0.000420862	0.00181533	CG12560
FBgn0038088	572.684	0.998164	0.16473	6.05939	1.37e-09	1.37e-08	CG10126
FBgn0042112	87.4722	0.997614	0.344589	2.89509	0.00379054	0.0130232	mRpL36
FBgn0010078	22352.5	0.997464	0.102152	9.76448	1.6e-22	6.86e-21	RpL23
FBgn0038799	261.054	0.996961	0.209886	4.75	2.03e-06	1.34e-05	MFS9
FBgn0035271	161.627	0.996118	0.274379	3.63045	0.000282927	0.00126075	CG2021
FBgn0038321	1431.12	0.996047	0.123149	8.08817	6.06e-16	1.3e-14	CG6218
FBgn0266666	153.954	0.995475	0.240672	4.13624	3.53e-05	0.000189574	Sem1
FBgn0031821	355.136	0.995341	0.201088	4.94978	7.43e-07	5.23e-06	KFase
FBgn0039481	99.3387	0.994734	0.288707	3.44547	0.000570057	0.0023911	Cpr97Eb
FBgn0038819	554.161	0.994129	0.180018	5.5224	3.34e-08	2.85e-07	Cpr92F
FBgn0266711	902.874	0.993578	0.148286	6.70041	2.08e-11	2.66e-10	EloC
FBgn0031571	1953.94	0.993253	0.113753	8.7317	2.51e-18	6.97e-17	bark
FBgn0260817	777.197	0.993052	0.152767	6.50043	8.01e-11	9.53e-10	gkt
FBgn0016726	13177.8	0.991281	0.0990027	10.0127	1.34e-23	6.49e-22	RpL29
FBgn0032811	65.41	0.989681	0.375036	2.6389	0.00831759	0.025915	CG10268
FBgn0051119	284.039	0.989475	0.191795	5.15902	2.48e-07	1.89e-06	HDAC11
FBgn0038658	114.252	0.98933	0.276943	3.57232	0.000353829	0.00155168	CG14292
FBgn0037883	48.0776	0.98898	0.411176	2.40525	0.0161616	0.0457782	CG14701
FBgn0038311	79.7731	0.987602	0.328237	3.00881	0.00262272	0.00948244	CG14864
FBgn0034986	130.796	0.987024	0.273664	3.60669	0.000310122	0.00137204	mRpS17
FBgn0259739	71.0857	0.986615	0.345258	2.85762	0.00426833	0.0144242	CG42393
FBgn0038180	86.0344	0.986263	0.314122	3.13974	0.00169096	0.00640006	Cht5
FBgn0034095	79.6977	0.986052	0.335561	2.93852	0.00329786	0.0115515	CG15701
FBgn0263973	504.327	0.984737	0.154727	6.36437	1.96e-10	2.22e-09	jv
FBgn0021895	2471.75	0.984466	0.110758	8.88844	6.2e-19	1.84e-17	ytr
FBgn0033691	379.535	0.983445	0.184515	5.32989	9.83e-08	7.84e-07	CG8860
FBgn0063494	284.788	0.982158	0.201694	4.86955	1.12e-06	7.7e-06	GstE6
FBgn0086446	234.03	0.981763	0.229984	4.26883	1.96e-05	0.000111411	DCTN6-p27
FBgn0052022	212.145	0.981725	0.218574	4.49149	7.07e-06	4.31e-05	CG32022
FBgn0262870	7297.76	0.975577	0.0951615	10.2518	1.16e-24	6.22e-23	axo
FBgn0038208	116.097	0.973987	0.296279	3.2874	0.00101117	0.00403507	CG14355
FBgn0002354	229.173	0.972682	0.207898	4.67865	2.89e-06	1.86e-05	l(3)87Df
FBgn0036995	82.9183	0.97152	0.356401	2.72592	0.00641228	0.020678	atk
FBgn0284080	445.112	0.97061	0.170948	5.6778	1.36e-08	1.22e-07	CG46302
FBgn0001280	197.585	0.967616	0.244749	3.95351	7.7e-05	0.000387951	janA
FBgn0035423	1662.06	0.966361	0.129598	7.45658	8.88e-14	1.48e-12	eIF1
FBgn0263911	1587.07	0.966214	0.139799	6.91146	4.8e-12	6.62e-11	COX8
FBgn0000442	200.034	0.965582	0.2506	3.85308	0.000116641	0.000566903	Pkg21D
FBgn0260008	768.742	0.964162	0.156442	6.16305	7.14e-10	7.49e-09	UQCR-11
FBgn0261792	216.133	0.963192	0.216491	4.4491	8.62e-06	5.17e-05	snRNP-U1-C
FBgn0038070	83.0354	0.961996	0.351733	2.73501	0.00623776	0.0202145	CG6753
FBgn0011722	4887.22	0.958497	0.118411	8.09468	5.74e-16	1.23e-14	Tig
FBgn0035969	61.2787	0.957189	0.376194	2.54441	0.0109464	0.032783	CG4476
FBgn0032243	407.937	0.956554	0.166138	5.75759	8.53e-09	7.85e-08	Klp31E
FBgn0013749	571.924	0.956341	0.154041	6.20835	5.35e-10	5.71e-09	Arf102F
FBgn0038808	241.084	0.953521	0.223653	4.2634	2.01e-05	0.000113938	Srp14
FBgn0262512	1244.8	0.952956	0.147359	6.46688	1e-10	1.17e-09	Vha14-1
FBgn0285991	18099.2	0.952309	0.113123	8.41837	3.82e-17	9.3e-16	hpRNA:CR18854
FBgn0034139	73.7891	0.950955	0.332323	2.86154	0.00421589	0.0142607	CG4927
FBgn0037899	2747.13	0.950107	0.113504	8.37068	5.73e-17	1.37e-15	RpL24-like
FBgn0011701	1839.86	0.948876	0.112465	8.43707	3.25e-17	8.04e-16	repo
FBgn0028542	227.522	0.946462	0.20391	4.64156	3.46e-06	2.2e-05	NimB4
FBgn0285992	1736.9	0.946112	0.182676	5.17916	2.23e-07	1.71e-06	hpRNA:CR46342
FBgn0013277	1193.31	0.945401	0.128213	7.37368	1.66e-13	2.69e-12	Hsp70Ba
FBgn0031381	1881.54	0.945095	0.110484	8.55415	1.19e-17	3.07e-16	Npc2a
FBgn0032596	303.768	0.944949	0.191195	4.94233	7.72e-07	5.43e-06	Prosbeta4
FBgn0002579	18287	0.944146	0.0974692	9.68661	3.44e-22	1.43e-20	RpL36
FBgn0250868	84.9031	0.943635	0.327353	2.88263	0.00394374	0.013479	CG42239
FBgn0029524	61.1015	0.94211	0.369269	2.55129	0.0107326	0.0322625	CG3176
FBgn0000241	2067.11	0.941205	0.118225	7.96111	1.7e-15	3.5e-14	bw
FBgn0040534	63.7494	0.941191	0.383959	2.45128	0.0142349	0.0410288	Sf3b5
FBgn0036237	934.305	0.940819	0.148409	6.33937	2.31e-10	2.58e-09	viaf
FBgn0024995	216.846	0.940597	0.233791	4.02323	5.74e-05	0.000296712	CG2680
FBgn0083961	152.011	0.940422	0.255617	3.67903	0.000234122	0.00106311	CG34125
FBgn0030347	605.157	0.939526	0.189198	4.96583	6.84e-07	4.85e-06	CG15739
FBgn0013278	1360	0.939316	0.12484	7.52415	5.31e-14	9.06e-13	Hsp70Bb
FBgn0038877	10339	0.937233	0.106491	8.80102	1.36e-18	3.89e-17	CG3308
FBgn0013276	1600.23	0.936944	0.131975	7.09939	1.25e-12	1.86e-11	Hsp70Ab
FBgn0040736	2871.4	0.934842	0.125816	7.43021	1.08e-13	1.78e-12	BomS3
FBgn0013275	1600.42	0.934384	0.132579	7.04775	1.82e-12	2.66e-11	Hsp70Aa
FBgn0022943	145.292	0.93271	0.244168	3.81995	0.000133479	0.000641908	Cbp20
FBgn0020299	3229.87	0.929941	0.101429	9.16842	4.8e-20	1.58e-18	stumps
FBgn0037683	131.557	0.929366	0.255664	3.63511	0.000277859	0.00124027	CG18473
FBgn0034144	222.502	0.929291	0.227593	4.08312	4.44e-05	0.000233703	CG5089
FBgn0014011	674.733	0.929047	0.13934	6.66748	2.6e-11	3.29e-10	Rac2
FBgn0036887	314.7	0.928353	0.184774	5.02426	5.05e-07	3.66e-06	CG9231
FBgn0029688	5382.02	0.926627	0.158714	5.83834	5.27e-09	4.98e-08	lva
FBgn0026089	272.433	0.925304	0.208501	4.43789	9.08e-06	5.43e-05	CG14817
FBgn0028697	14252.2	0.923732	0.0922308	10.0154	1.3e-23	6.37e-22	RpL15
FBgn0033953	208.535	0.922526	0.232528	3.96738	7.27e-05	0.000368887	CG12861
FBgn0037305	171.832	0.922287	0.232953	3.95912	7.52e-05	0.000379864	CG12173
FBgn0050185	456.381	0.922019	0.158003	5.83547	5.36e-09	5.06e-08	AIMP3
FBgn0030103	109.718	0.921377	0.276272	3.33504	0.000852871	0.00345857	Obp8a
FBgn0040650	95.225	0.920255	0.345626	2.66258	0.00775452	0.024334	CG15456
FBgn0052407	330.635	0.92021	0.176683	5.20827	1.91e-07	1.47e-06	CG32407
FBgn0034230	1515.09	0.918791	0.141331	6.50101	7.98e-11	9.5e-10	CG4853
FBgn0032683	886.381	0.917636	0.129742	7.07276	1.52e-12	2.23e-11	kon
FBgn0002567	9838.36	0.917057	0.113009	8.11487	4.86e-16	1.06e-14	Rab32
FBgn0033728	446.796	0.91603	0.159064	5.75886	8.47e-09	7.8e-08	Cpr49Ae
FBgn0063493	82.3182	0.913959	0.316093	2.89143	0.00383496	0.0131529	GstE7
FBgn0034564	59.0462	0.913951	0.379702	2.40702	0.0160833	0.045581	CG9344
FBgn0262108	175.289	0.913522	0.26156	3.49259	0.000478359	0.00203684	lncRNA:CR42861
FBgn0052441	1204.67	0.912505	0.13189	6.9187	4.56e-12	6.32e-11	EMC10
FBgn0050285	131.469	0.91148	0.276372	3.29802	0.000973701	0.00390634	CG30285
FBgn0051354	1327.28	0.911226	0.123112	7.40157	1.35e-13	2.19e-12	Hsp70Bbb
FBgn0032810	672.06	0.907972	0.139723	6.49838	8.12e-11	9.62e-10	CG13077
FBgn0010590	452.769	0.907177	0.16226	5.59089	2.26e-08	1.96e-07	Prosbeta1
FBgn0026439	10263.9	0.906978	0.0968154	9.36812	7.38e-21	2.59e-19	Eaat1
FBgn0013279	1313.05	0.90511	0.126742	7.14137	9.24e-13	1.39e-11	Hsp70Bc
FBgn0039118	133.587	0.905004	0.254852	3.55109	0.000383641	0.00166779	CG10208
FBgn0261269	91.7984	0.90387	0.32261	2.80174	0.0050828	0.0168672	conv
FBgn0263773	3149.56	0.902478	0.103344	8.73278	2.48e-18	6.92e-17	fok
FBgn0037817	210.418	0.901522	0.23261	3.87568	0.000106329	0.000521127	Cyp12e1
FBgn0032200	596.987	0.899505	0.182019	4.94182	7.74e-07	5.44e-06	CG5676
FBgn0038858	585.409	0.898548	0.152662	5.88586	3.96e-09	3.79e-08	CG5793
FBgn0025839	696.227	0.897613	0.179201	5.00897	5.47e-07	3.92e-06	ND-B14.5A
FBgn0053170	523.008	0.896096	0.156982	5.70829	1.14e-08	1.03e-07	CG33170
FBgn0035521	508.7	0.892613	0.212583	4.19889	2.68e-05	0.000147808	VhaM9.7-a
FBgn0033367	1629.86	0.892279	0.122763	7.26829	3.64e-13	5.69e-12	PPO2
FBgn0030985	566.495	0.892239	0.146349	6.09664	1.08e-09	1.1e-08	Obp18a
FBgn0042213	110.331	0.892148	0.294182	3.03264	0.00242422	0.00882244	CG18731
FBgn0032402	1017.66	0.892112	0.124517	7.1646	7.8e-13	1.18e-11	PLCXD
FBgn0003515	548.065	0.890257	0.156599	5.68497	1.31e-08	1.17e-07	st
FBgn0016123	850.698	0.889509	0.131555	6.76152	1.37e-11	1.78e-10	Alp4
FBgn0038660	126.007	0.888804	0.261301	3.40145	0.000670293	0.00277278	Sgsh
FBgn0032138	4501.57	0.886529	0.163924	5.40816	6.37e-08	5.21e-07	CG4364
FBgn0040091	186.14	0.885809	0.238388	3.71582	0.000202544	0.000934675	Ugt317A1
FBgn0034085	79.2489	0.882483	0.33646	2.62285	0.00871986	0.0270061	Ptp52F
FBgn0011737	1461.71	0.881661	0.128113	6.8819	5.91e-12	7.98e-11	Wee1
FBgn0039483	383.359	0.879875	0.174571	5.04021	4.65e-07	3.39e-06	CG14259
FBgn0029167	5638.9	0.878336	0.114412	7.67693	1.63e-14	2.93e-13	Hml
FBgn0066084	18400	0.877837	0.127235	6.89935	5.22e-12	7.14e-11	RpL41
FBgn0032156	4423.71	0.875566	0.108776	8.04924	8.33e-16	1.76e-14	CG13124
FBgn0023096	149.793	0.872207	0.337972	2.58071	0.00985988	0.0299561	btv
FBgn0040383	555.236	0.87165	0.160053	5.44602	5.15e-08	4.27e-07	CG5254
FBgn0038972	448.195	0.871212	0.17004	5.12356	3e-07	2.25e-06	CG7054
FBgn0033624	919.467	0.869981	0.143151	6.07735	1.22e-09	1.24e-08	CG12384
FBgn0010434	8987.91	0.869333	0.105419	8.24649	1.63e-16	3.68e-15	cora
FBgn0051897	67.3597	0.869302	0.361512	2.40463	0.0161891	0.0458435	CG31897
FBgn0036927	3175.65	0.869186	0.112251	7.74325	9.69e-15	1.81e-13	Gabat
FBgn0029858	168.751	0.868739	0.237533	3.65735	0.000254841	0.00114826	mldr
FBgn0037749	371.261	0.868609	0.171508	5.06454	4.09e-07	3.02e-06	CG9471
FBgn0030743	253.798	0.868148	0.194044	4.47398	7.68e-06	4.64e-05	CG9921
FBgn0035205	1997.63	0.867319	0.152772	5.67719	1.37e-08	1.22e-07	Ctr9
FBgn0263076	97.6084	0.867194	0.317933	2.7276	0.00637962	0.0205916	Klp54D
FBgn0032160	344.752	0.867023	0.182667	4.74648	2.07e-06	1.36e-05	CG4598
FBgn0030039	200.343	0.865947	0.269306	3.21548	0.00130227	0.00508091	CG12123
FBgn0040899	169.25	0.865678	0.247919	3.49178	0.000479819	0.00204195	CG17776
FBgn0032987	16597.6	0.865508	0.0939004	9.2173	3.05e-20	1.03e-18	RpL21
FBgn0037537	1474.28	0.865222	0.115356	7.50042	6.36e-14	1.07e-12	CG2767
FBgn0019624	3828.87	0.865158	0.123666	6.99591	2.64e-12	3.78e-11	COX5A
FBgn0287218	419.016	0.865095	0.185134	4.67281	2.97e-06	1.91e-05	CG46448
FBgn0029860	256.88	0.864924	0.194906	4.43765	9.09e-06	5.43e-05	CG15891
FBgn0262867	888.361	0.863107	0.129196	6.68058	2.38e-11	3.02e-10	Ptr
FBgn0051713	104.88	0.861175	0.300454	2.86625	0.0041537	0.014073	Apf
FBgn0028870	126.383	0.860574	0.271523	3.16944	0.00152735	0.00585677	CG4691
FBgn0286782	255.19	0.859682	0.206055	4.1721	3.02e-05	0.000164613	flz
FBgn0033902	2359.13	0.859552	0.144637	5.94284	2.8e-09	2.72e-08	eIF3m
FBgn0051955	116.748	0.858379	0.267789	3.20543	0.00134863	0.0052384	CG31955
FBgn0010387	444.969	0.857763	0.179916	4.76758	1.86e-06	1.24e-05	Acbp2
FBgn0265533	77.9477	0.855863	0.342698	2.49743	0.0125098	0.0367114	CR44383
FBgn0011559	338.194	0.854034	0.188406	4.53295	5.82e-06	3.58e-05	Acp36DE
FBgn0051997	590.382	0.85354	0.180768	4.72175	2.34e-06	1.53e-05	CG31997
FBgn0014141	7492.22	0.853259	0.0963209	8.85851	8.11e-19	2.38e-17	cher
FBgn0034753	1915.58	0.8528	0.121541	7.01659	2.27e-12	3.29e-11	CG2852
FBgn0033635	144.793	0.852058	0.247166	3.44731	0.000566196	0.00237585	Prip
FBgn0033954	237.031	0.851028	0.211863	4.01689	5.9e-05	0.000303766	CG12860
FBgn0035812	208.972	0.850804	0.224574	3.78853	0.000151543	0.000718085	CG7457
FBgn0036514	81.4955	0.850607	0.333446	2.55096	0.0107428	0.0322837	CG12301
FBgn0034335	258.919	0.850077	0.227213	3.74132	0.000183056	0.000852987	GstE1
FBgn0037251	176.095	0.848853	0.25005	3.39474	0.00068694	0.00283383	CG9804
FBgn0031879	2709.29	0.848344	0.113079	7.50225	6.27e-14	1.06e-12	uif
FBgn0003275	148.924	0.84762	0.253767	3.34015	0.000837331	0.00340081	RpII18
FBgn0050476	154.303	0.845887	0.253235	3.34033	0.000836792	0.00339993	ave
FBgn0000615	258.327	0.845669	0.213444	3.96202	7.43e-05	0.00037635	exu
FBgn0028683	127.229	0.84468	0.257956	3.27451	0.00105844	0.00421091	spt4
FBgn0036888	1046.73	0.844174	0.184982	4.56355	5.03e-06	3.14e-05	CG9330
FBgn0037979	468.809	0.844103	0.172446	4.89488	9.84e-07	6.83e-06	GCC185
FBgn0035598	80.5778	0.843605	0.351098	2.40276	0.0162717	0.0460529	CG4669
FBgn0032346	88.7149	0.843189	0.338107	2.49385	0.0126365	0.0370522	Csl4
FBgn0034001	179.115	0.843014	0.227958	3.69812	0.000217206	0.00099447	mRpL41
FBgn0033661	2345.09	0.842775	0.132259	6.37217	1.86e-10	2.12e-09	CG13185
FBgn0030993	444.749	0.842261	0.187567	4.49045	7.11e-06	4.33e-05	Mec2
FBgn0000147	95.6043	0.84191	0.301748	2.79011	0.00526909	0.0174193	aurA
FBgn0003366	3177.86	0.841909	0.10244	8.21858	2.06e-16	4.61e-15	sev
FBgn0034061	223.698	0.841379	0.219817	3.82764	0.000129377	0.000622754	Ufc1
FBgn0037011	404.971	0.840423	0.169389	4.9615	7e-07	4.94e-06	CG4858
FBgn0014930	518.177	0.839905	0.155047	5.41712	6.06e-08	4.98e-07	CG2846
FBgn0037117	614.143	0.839585	0.181021	4.63806	3.52e-06	2.23e-05	CG11248
FBgn0043806	761.228	0.838424	0.136501	6.14225	8.14e-10	8.47e-09	CG32032
FBgn0033875	1382.86	0.838242	0.122903	6.82034	9.08e-12	1.21e-10	CG6357
FBgn0036820	374.745	0.837377	0.183713	4.55807	5.16e-06	3.21e-05	Grx1
FBgn0046685	639.759	0.83722	0.146941	5.69768	1.21e-08	1.09e-07	Wsck
FBgn0037882	74.6248	0.836188	0.336303	2.48641	0.0129039	0.0377731	CG17187
FBgn0037340	83.2972	0.836059	0.329483	2.53749	0.0111652	0.0333242	CG14671
FBgn0086784	9662.94	0.835674	0.120942	6.90969	4.86e-12	6.69e-11	stmA
FBgn0034802	2538.68	0.8346	0.111481	7.48646	7.08e-14	1.19e-12	CNBP
FBgn0040020	580.763	0.834397	0.151497	5.50767	3.64e-08	3.07e-07	MED21
FBgn0031228	1174.46	0.831874	0.120433	6.90736	4.94e-12	6.79e-11	ND-15
FBgn0030014	158.187	0.831074	0.23768	3.49661	0.000471203	0.00201017	CG15337
FBgn0040793	1843.95	0.830899	0.127361	6.52394	6.85e-11	8.28e-10	CG7630
FBgn0035356	254.589	0.83064	0.197308	4.20985	2.56e-05	0.000141705	CG16986
FBgn0030669	580.859	0.830363	0.15238	5.44929	5.06e-08	4.2e-07	CG9240
FBgn0030052	1279.11	0.828288	0.118209	7.00696	2.44e-12	3.51e-11	CG12065
FBgn0050466	176.495	0.827407	0.259795	3.18484	0.00144833	0.00558163	CG30466
FBgn0003274	16322.1	0.825935	0.108158	7.6364	2.23e-14	3.96e-13	RpLP2
FBgn0036522	122.467	0.825208	0.265992	3.10238	0.0019197	0.00718809	Phs
FBgn0259916	137.793	0.825072	0.259931	3.17419	0.00150254	0.00577854	CG42445
FBgn0039349	1364.75	0.823157	0.127729	6.44457	1.16e-10	1.34e-09	Ssadh
FBgn0015031	1646.67	0.822553	0.133699	6.15229	7.64e-10	7.99e-09	cype
FBgn0266724	176.847	0.821541	0.237334	3.46154	0.000537088	0.00226366	Trs20
FBgn0031684	631.833	0.820861	0.159506	5.14626	2.66e-07	2.01e-06	ND-13A
FBgn0061198	180.735	0.820394	0.223798	3.66578	0.00024659	0.00111491	HSPC300
FBgn0038974	106.251	0.820292	0.309518	2.65022	0.00804395	0.025167	CG5377
FBgn0064225	29938.8	0.819961	0.101767	8.05726	7.8e-16	1.65e-14	RpL5
FBgn0011603	2934.57	0.818547	0.102026	8.02293	1.03e-15	2.17e-14	ine
FBgn0031520	231.581	0.816718	0.230216	3.54761	0.000388744	0.00168927	CG8837
FBgn0024364	165.811	0.816022	0.264834	3.08126	0.00206126	0.00765268	CG11417
FBgn0030883	552.735	0.815647	0.156086	5.22563	1.74e-07	1.35e-06	CG7772
FBgn0000052	3366.04	0.814644	0.100827	8.07963	6.5e-16	1.39e-14	Pfas
FBgn0051777	331.273	0.811355	0.177187	4.57908	4.67e-06	2.93e-05	CG31777
FBgn0043825	100.878	0.810692	0.304147	2.66546	0.00768836	0.0241824	CG18284
FBgn0261800	960.206	0.80895	0.125403	6.45081	1.11e-10	1.3e-09	LanB1
FBgn0261608	11583.9	0.807578	0.103939	7.76972	7.87e-15	1.48e-13	RpL37A
FBgn0047038	706.605	0.807542	0.151447	5.33218	9.7e-08	7.75e-07	ND-13B
FBgn0031459	752.02	0.807142	0.145167	5.5601	2.7e-08	2.32e-07	HINT1
FBgn0050410	261.531	0.806682	0.196555	4.1041	4.06e-05	0.000214657	Rpi
FBgn0031052	2296.01	0.80592	0.159946	5.03871	4.69e-07	3.41e-06	Elys
FBgn0032884	434.024	0.805527	0.19662	4.09687	4.19e-05	0.000220805	Pomp
FBgn0042201	8472.24	0.80522	0.159307	5.05453	4.31e-07	3.16e-06	Nplp3
FBgn0032018	1424.11	0.805053	0.124738	6.45393	1.09e-10	1.27e-09	CG7806
FBgn0051549	255.391	0.804542	0.193797	4.15147	3.3e-05	0.000178665	CG31549
FBgn0036300	153.502	0.803152	0.244452	3.28552	0.00101796	0.00406061	Pmm2
FBgn0267408	4907.67	0.80215	0.0996145	8.05254	8.11e-16	1.71e-14	AOX1
FBgn0052351	282.268	0.801534	0.18844	4.25353	2.1e-05	0.00011863	S-Lap2
FBgn0284255	336.213	0.801209	0.178794	4.48119	7.42e-06	4.5e-05	Arpc4
FBgn0038426	133.115	0.798866	0.262834	3.03944	0.00237021	0.00864688	mRpS33
FBgn0039112	1235.46	0.798506	0.139421	5.7273	1.02e-08	9.3e-08	SdhD
FBgn0036309	744.484	0.798157	0.137298	5.81333	6.12e-09	5.73e-08	Hip1
FBgn0032388	797.763	0.797463	0.164238	4.85553	1.2e-06	8.23e-06	CG6686
FBgn0032202	357.53	0.796805	0.180884	4.40505	1.06e-05	6.25e-05	REPTOR-BP
FBgn0052109	122.034	0.796332	0.297781	2.67422	0.00749043	0.0236525	CG32109
FBgn0001089	171.694	0.79627	0.245187	3.2476	0.00116381	0.00458668	Gal
FBgn0051004	119.497	0.79623	0.280652	2.83707	0.0045529	0.0152874	mesh
FBgn0259795	610.257	0.793365	0.161897	4.90044	9.56e-07	6.66e-06	loopin-1
FBgn0052536	125.913	0.791159	0.288215	2.74503	0.00605058	0.0196747	CG32536
FBgn0034576	1401.06	0.790969	0.130441	6.0638	1.33e-09	1.34e-08	ND-B14.7
FBgn0260746	581.938	0.790814	0.157033	5.03597	4.75e-07	3.46e-06	Ect3
FBgn0051300	161.252	0.790467	0.256752	3.07872	0.00207893	0.00771281	CG31300
FBgn0025692	111.639	0.790254	0.292702	2.69986	0.00693692	0.0221214	Lfg
FBgn0037249	4567.28	0.788964	0.142878	5.52193	3.35e-08	2.85e-07	eIF3a
FBgn0001075	707.732	0.788425	0.140441	5.61394	1.98e-08	1.73e-07	ft
FBgn0037730	221.374	0.787906	0.222904	3.53473	0.000408197	0.00176577	CG9444
FBgn0036480	122.181	0.78779	0.267804	2.94167	0.00326447	0.0114556	Cep135
FBgn0032061	112.615	0.787776	0.289559	2.72061	0.00651615	0.0209422	CG9314
FBgn0036733	538.943	0.787774	0.151944	5.18465	2.16e-07	1.66e-06	U4-U6-60K
FBgn0030433	163.761	0.783552	0.256355	3.05652	0.00223926	0.00822629	mRpL49
FBgn0003520	7199.67	0.782623	0.130183	6.01172	1.84e-09	1.82e-08	stau
FBgn0002733	91.751	0.782082	0.298983	2.61581	0.00890171	0.0274904	E(spl)mbeta-HLH
FBgn0037935	621.57	0.779796	0.149556	5.21406	1.85e-07	1.43e-06	CG6834
FBgn0042119	614.463	0.777895	0.143643	5.41547	6.11e-08	5.02e-07	Cpr65Au
FBgn0037164	105.252	0.777631	0.282483	2.75284	0.00590799	0.0192468	CG11438
FBgn0038737	122.652	0.777568	0.271423	2.86478	0.00417295	0.0141291	CG11447
FBgn0010287	104.398	0.777049	0.287464	2.70312	0.00686927	0.0219495	Trf
FBgn0036126	155.934	0.776842	0.246207	3.15524	0.00160364	0.0061092	Irbp18
FBgn0025640	719.547	0.776676	0.138231	5.6187	1.92e-08	1.68e-07	CG13369
FBgn0011674	721.288	0.776383	0.138605	5.60141	2.13e-08	1.85e-07	insc
FBgn0034854	1649.32	0.776374	0.121459	6.39207	1.64e-10	1.88e-09	Golgin245
FBgn0032022	448.024	0.773662	0.175552	4.40703	1.05e-05	6.2e-05	CG14275
FBgn0015338	539.193	0.773446	0.171811	4.50173	6.74e-06	4.12e-05	CG5861
FBgn0263083	202.501	0.772644	0.243498	3.1731	0.00150821	0.0057961	CG43351
FBgn0038861	163.748	0.772536	0.241143	3.20364	0.00135702	0.00526321	CG7009
FBgn0033845	117.852	0.768897	0.323721	2.37518	0.0175404	0.0490476	mars
FBgn0261836	110047	0.764382	0.144597	5.28631	1.25e-07	9.84e-07	Msp300
FBgn0000339	778.506	0.762932	0.159094	4.79547	1.62e-06	1.09e-05	cni
FBgn0037686	12450.2	0.759637	0.0912839	8.32169	8.67e-17	2.03e-15	RpL34b
FBgn0001092	7757.19	0.758875	0.109502	6.93024	4.2e-12	5.86e-11	Gapdh2
FBgn0046999	132.066	0.758309	0.283388	2.67587	0.00745356	0.0235514	CG6429
FBgn0030286	5442.12	0.758142	0.129219	5.8671	4.43e-09	4.23e-08	Gapvd1
FBgn0036381	4000.62	0.757767	0.100639	7.52953	5.09e-14	8.73e-13	CG8745
FBgn0040985	1126.64	0.757518	0.136704	5.54132	3e-08	2.57e-07	CG6115
FBgn0051988	185.364	0.757028	0.241646	3.1328	0.00173146	0.00654392	CG31988
FBgn0015513	5390.09	0.756229	0.121855	6.20596	5.44e-10	5.77e-09	mbc
FBgn0037637	1613.7	0.754625	0.122155	6.17761	6.51e-10	6.85e-09	IscU
FBgn0264617	148.129	0.750748	0.250223	3.00031	0.00269703	0.00970764	asRNA:CR43957
FBgn0034728	318.959	0.750629	0.1845	4.06845	4.73e-05	0.000248292	rad50
FBgn0003257	177.269	0.750285	0.225104	3.33306	0.000858956	0.00347788	r-l
FBgn0034646	236.233	0.750172	0.209823	3.57526	0.000349875	0.00153626	Rae1
FBgn0004584	121.885	0.749746	0.273285	2.74346	0.00607963	0.0197569	Rrp1
FBgn0038722	246.461	0.749393	0.206859	3.62273	0.000291514	0.00129571	Nup58
FBgn0031689	1528.75	0.749231	0.124031	6.04069	1.53e-09	1.53e-08	Cyp28d1
FBgn0260933	141.91	0.747996	0.24562	3.04534	0.00232416	0.00849657	rempA
FBgn0042177	2594.71	0.74796	0.126146	5.92934	3.04e-09	2.94e-08	Arts
FBgn0001259	113.579	0.747911	0.28086	2.66293	0.00774628	0.0243226	in
FBgn0052267	312.196	0.745799	0.188817	3.94985	7.82e-05	0.000392985	CG32267
FBgn0086691	299.087	0.745122	0.187025	3.98408	6.77e-05	0.000345389	UK114
FBgn0038924	250.349	0.744156	0.20318	3.66255	0.000249715	0.00112758	CG6028
FBgn0031728	123.077	0.743231	0.275524	2.69752	0.00698584	0.0222408	Hsp60C
FBgn0031327	709.696	0.742962	0.137173	5.41625	6.09e-08	5e-07	CG5397
FBgn0039341	782.237	0.742865	0.15064	4.93138	8.17e-07	5.72e-06	CG5112
FBgn0034879	162.268	0.742828	0.277854	2.67345	0.00750758	0.0236854	Rrp4
FBgn0038400	3431.56	0.741036	0.104165	7.11407	1.13e-12	1.68e-11	CG5903
FBgn0037853	202.713	0.740492	0.21244	3.48566	0.000490926	0.00208498	CG14696
FBgn0033093	353.129	0.739656	0.181571	4.07365	4.63e-05	0.000243295	CG3270
FBgn0001108	1719.03	0.739169	0.135457	5.45686	4.85e-08	4.03e-07	DCTN1-p150
FBgn0053222	164.592	0.739163	0.232786	3.17529	0.00149685	0.00575877	CR33222
FBgn0031751	164.571	0.738713	0.302241	2.44412	0.0145207	0.0417152	CG9016
FBgn0260799	6893.13	0.737466	0.106479	6.92596	4.33e-12	6.03e-11	p120ctn
FBgn0035203	279.948	0.73735	0.188699	3.90754	9.32e-05	0.000461927	CG9149
FBgn0051974	377.828	0.737145	0.168904	4.36429	1.28e-05	7.43e-05	CG31974
FBgn0040600	2019.78	0.737133	0.12242	6.02133	1.73e-09	1.71e-08	CG13631
FBgn0053002	147.537	0.736692	0.276904	2.66046	0.00780338	0.0244653	mRpL27
FBgn0038478	873.938	0.73589	0.157222	4.68058	2.86e-06	1.84e-05	cal1
FBgn0001225	369.882	0.734813	0.180701	4.06646	4.77e-05	0.000249921	Hsp26
FBgn0031080	138.432	0.73477	0.258397	2.84357	0.00446113	0.0149985	CG12655
FBgn0067102	1659.03	0.734394	0.116591	6.2989	3e-10	3.31e-09	GlcT
FBgn0086707	487.809	0.733612	0.210881	3.47879	0.000503682	0.00213314	ncm
FBgn0038395	150.618	0.7333	0.276973	2.64755	0.00810773	0.0253439	CG10407
FBgn0036294	319.394	0.732441	0.196652	3.72455	0.000195666	0.00090652	CG10654
FBgn0051948	124.249	0.731711	0.271168	2.69837	0.00696803	0.0221908	CG31948
FBgn0286852	426.757	0.729621	0.171255	4.26043	2.04e-05	0.00011534	naz
FBgn0032249	3054.37	0.728316	0.149675	4.86596	1.14e-06	7.83e-06	TBC1D16
FBgn0020414	1827.13	0.728232	0.121818	5.97805	2.26e-09	2.21e-08	Idgf3
FBgn0029134	474.274	0.72777	0.182569	3.98628	6.71e-05	0.000342363	Prosbeta5
FBgn0286506	650.133	0.727705	0.145798	4.99118	6e-07	4.28e-06	Mpi
FBgn0030834	144.5	0.727101	0.263169	2.76287	0.00572953	0.0187585	CG8675
FBgn0263594	8511.6	0.72649	0.10736	6.76684	1.32e-11	1.72e-10	lost
FBgn0000579	15568.7	0.72622	0.0926883	7.83508	4.69e-15	8.98e-14	Eno
FBgn0031830	2404.88	0.725568	0.112041	6.47589	9.43e-11	1.11e-09	COX5B
FBgn0036111	2935.19	0.725384	0.106949	6.78255	1.18e-11	1.56e-10	Aps
FBgn0000565	802.402	0.724979	0.142413	5.09067	3.57e-07	2.66e-06	MsrA
FBgn0042178	1740.57	0.724216	0.131531	5.50606	3.67e-08	3.09e-07	Apl
FBgn0038820	1307.72	0.723326	0.117782	6.14123	8.19e-10	8.51e-09	CG4000
FBgn0033584	313.556	0.721421	0.184458	3.91102	9.19e-05	0.000455762	CG7737
FBgn0031601	130.23	0.721143	0.258031	2.79479	0.00519333	0.0171905	Dim1
FBgn0051673	334.13	0.720964	0.211689	3.40576	0.000659795	0.0027369	CG31673
FBgn0053542	182.23	0.720875	0.272631	2.64414	0.00818986	0.025578	upd3
FBgn0030048	102.11	0.719829	0.283675	2.53752	0.0111642	0.0333242	CG12112
FBgn0003676	825.51	0.719791	0.136932	5.25657	1.47e-07	1.15e-06	CCT1
FBgn0030944	314.735	0.7182	0.20549	3.49507	0.000473939	0.00201938	CG6617
FBgn0041094	6568.35	0.717749	0.122194	5.87385	4.26e-09	4.07e-08	scyl
FBgn0261933	111.331	0.716646	0.273026	2.62483	0.00866932	0.0268992	SmD1
FBgn0039163	168.382	0.716555	0.240697	2.977	0.00291081	0.0103762	CG5515
FBgn0024841	308.751	0.716469	0.180798	3.96282	7.41e-05	0.000375274	Pcd
FBgn0259152	537.193	0.715904	0.148116	4.83342	1.34e-06	9.12e-06	Clbn
FBgn0031146	125.888	0.713592	0.283982	2.51281	0.0119775	0.0354044	CG15449
FBgn0000115	267.163	0.713463	0.191087	3.7337	0.000188685	0.000876886	Arl1
FBgn0037560	201.62	0.713362	0.27279	2.61506	0.00892112	0.0275341	CR18228
FBgn0086904	7114.55	0.712534	0.0942392	7.56091	4e-14	6.95e-13	Nacalpha
FBgn0035915	702.518	0.712436	0.161513	4.41102	1.03e-05	6.1e-05	S-Lap1
FBgn0023129	2338.41	0.711887	0.113222	6.28755	3.23e-10	3.54e-09	aay
FBgn0039402	250.225	0.711575	0.194085	3.66631	0.000246073	0.00111305	Vps2
FBgn0036551	241.346	0.710897	0.198431	3.58258	0.000340216	0.00149635	CG17029
FBgn0053196	60636	0.710557	0.105271	6.74979	1.48e-11	1.92e-10	dpy
FBgn0032230	480.805	0.710422	0.155643	4.56442	5.01e-06	3.12e-05	lft
FBgn0040623	177.775	0.709717	0.236454	3.0015	0.00268653	0.00968314	Spase12
FBgn0010389	671.55	0.708965	0.142053	4.99085	6.01e-07	4.29e-06	htl
FBgn0052068	486.547	0.708825	0.179278	3.95377	7.69e-05	0.000387708	Adi1
FBgn0010638	1178.2	0.708801	0.120935	5.86099	4.6e-09	4.38e-08	Sec61beta
FBgn0034258	5766.94	0.708592	0.151435	4.67918	2.88e-06	1.85e-05	eIF3c
FBgn0030004	143.735	0.707847	0.258399	2.73935	0.00615605	0.0199805	CG10958
FBgn0032727	215.902	0.70556	0.207718	3.39672	0.000681979	0.00281447	CG10623
FBgn0032876	913.319	0.705481	0.129547	5.44576	5.16e-08	4.27e-07	Cen
FBgn0037354	212.672	0.704764	0.20974	3.36017	0.000778933	0.00318208	CG12171
FBgn0030799	213.583	0.704723	0.229136	3.07557	0.00210102	0.00778365	CG4872
FBgn0039532	959.227	0.703834	0.140573	5.0069	5.53e-07	3.96e-06	Mtl
FBgn0038950	512.528	0.701828	0.152462	4.6033	4.16e-06	2.61e-05	CG5382
FBgn0032725	153.589	0.699857	0.270553	2.58676	0.0096882	0.0294942	Nedd8
FBgn0032732	212.854	0.699584	0.21166	3.30523	0.000948974	0.00381296	EMC5
FBgn0030876	217.289	0.699217	0.239568	2.91866	0.00351543	0.012226	CG6762
FBgn0034132	264.112	0.697063	0.20088	3.47005	0.000520367	0.00219936	S-Lap8
FBgn0039697	2384.57	0.696984	0.111531	6.24926	4.12e-10	4.45e-09	CG7834
FBgn0028424	373.037	0.696528	0.183277	3.80041	0.000144459	0.000688572	JhI-26
FBgn0030724	1921.37	0.696453	0.111154	6.26563	3.71e-10	4.03e-09	Nipsnap
FBgn0024329	1821.95	0.694936	0.116578	5.96115	2.5e-09	2.44e-08	Mekk1
FBgn0266719	1246.87	0.694837	0.12918	5.37881	7.5e-08	6.08e-07	stac
FBgn0000414	8804.37	0.694527	0.134235	5.17395	2.29e-07	1.75e-06	Dab
FBgn0001124	3482.65	0.694301	0.104267	6.65888	2.76e-11	3.48e-10	Got1
FBgn0086706	6329.46	0.6943	0.145511	4.77146	1.83e-06	1.22e-05	pix
FBgn0015391	165.449	0.693188	0.239376	2.89581	0.00378185	0.0130015	glu
FBgn0035020	2682.17	0.691849	0.105666	6.54748	5.85e-11	7.12e-10	CG13585
FBgn0051155	102.464	0.691558	0.291477	2.3726	0.0176636	0.0493143	Rpb7
FBgn0028515	501.988	0.691076	0.154419	4.47533	7.63e-06	4.62e-05	EndoGI
FBgn0030610	462.853	0.691007	0.162929	4.24116	2.22e-05	0.000125027	CG9065
FBgn0033209	212.338	0.691006	0.233224	2.96285	0.00304805	0.0108008	CG12107
FBgn0261789	354.761	0.690838	0.202604	3.4098	0.000650107	0.00270098	SmD2
FBgn0014869	3004.91	0.690056	0.104688	6.59154	4.35e-11	5.37e-10	Pglym78
FBgn0050033	419.904	0.688944	0.196236	3.5108	0.000446762	0.00191916	CG30033
FBgn0037549	655.785	0.686611	0.148936	4.61012	4.02e-06	2.53e-05	CG7878
FBgn0039580	961.813	0.685352	0.141126	4.85632	1.2e-06	8.21e-06	Gfat2
FBgn0004167	11273.1	0.685196	0.141915	4.82823	1.38e-06	9.33e-06	kst
FBgn0033480	152.584	0.684875	0.259507	2.63914	0.00831163	0.0259042	mRpL42
FBgn0042627	688.292	0.684234	0.153894	4.44614	8.74e-06	5.23e-05	FASN2
FBgn0035964	386.751	0.68381	0.170619	4.00782	6.13e-05	0.000314434	Dhpr
FBgn0010246	442.636	0.683593	0.162417	4.20888	2.57e-05	0.000142091	Myo61F
FBgn0001125	4169.52	0.682096	0.101568	6.71564	1.87e-11	2.4e-10	Got2
FBgn0019644	3340.56	0.680489	0.132588	5.13237	2.86e-07	2.16e-06	ATPsynB
FBgn0036939	300.595	0.679715	0.184731	3.67948	0.000233711	0.00106171	CG7365
FBgn0039876	400.187	0.67948	0.172637	3.93588	8.29e-05	0.000414584	CG2126
FBgn0024912	123.107	0.677524	0.262822	2.57788	0.00994077	0.030167	agt
FBgn0036537	386.286	0.67672	0.186547	3.62761	0.000286061	0.00127363	CG18081
FBgn0004512	1207.8	0.675402	0.128484	5.25669	1.47e-07	1.15e-06	Mdr49
FBgn0004403	16330.1	0.673873	0.107161	6.28843	3.21e-10	3.52e-09	RpS14a
FBgn0265102	181.144	0.673407	0.225273	2.98929	0.00279628	0.0100305	Oseg1
FBgn0021906	3886.68	0.672436	0.129057	5.2104	1.88e-07	1.46e-06	RFeSP
FBgn0051431	109.582	0.672103	0.278131	2.4165	0.0156705	0.0446155	CG31431
FBgn0036334	443.412	0.671118	0.158998	4.22093	2.43e-05	0.000135632	CG11267
FBgn0038354	236.123	0.671104	0.206788	3.24537	0.00117299	0.00461939	CG5404
FBgn0019952	1009.62	0.670995	0.125445	5.34893	8.85e-08	7.12e-07	Orct
FBgn0033241	375.336	0.669532	0.166919	4.01111	6.04e-05	0.000310537	CG2915
FBgn0027791	202.754	0.669302	0.221125	3.0268	0.00247154	0.00898222	O-fut2
FBgn0033555	1188.69	0.66803	0.126041	5.30009	1.16e-07	9.17e-07	RpS15Ab
FBgn0027108	3556.22	0.667425	0.10241	6.51721	7.16e-11	8.61e-10	Inx2
FBgn0030504	1194.35	0.666729	0.125325	5.32001	1.04e-07	8.27e-07	CG2691
FBgn0267002	29709.3	0.666655	0.102654	6.49417	8.35e-11	9.89e-10	unc-104
FBgn0026404	332.608	0.665184	0.175002	3.801	0.000144113	0.000687384	Dronc
FBgn0005674	2020	0.664083	0.146083	4.54592	5.47e-06	3.38e-05	GluProRS
FBgn0001149	3878.83	0.663235	0.121293	5.46805	4.55e-08	3.8e-07	GstD1
FBgn0085220	162.113	0.662025	0.270592	2.44658	0.0144218	0.0414722	Ufm1
FBgn0032919	431.607	0.661765	0.159944	4.13748	3.51e-05	0.000188745	CG9253
FBgn0034534	260.71	0.661343	0.227689	2.90459	0.00367734	0.0127175	maf-S
FBgn0051872	319.61	0.660723	0.185385	3.56406	0.000365164	0.00159672	CG31872
FBgn0031317	224.119	0.659595	0.216918	3.04076	0.00235985	0.00861371	Charon
FBgn0286516	27742.3	0.659504	0.0931748	7.07814	1.46e-12	2.16e-11	aqz
FBgn0028506	259.735	0.659503	0.196076	3.3635	0.0007696	0.00314886	CG4455
FBgn0030605	580.357	0.659348	0.156858	4.20346	2.63e-05	0.000145307	ND-B18
FBgn0040582	471.877	0.656161	0.157824	4.15756	3.22e-05	0.000174778	BomBc3
FBgn0028940	1244.52	0.655896	0.119064	5.50878	3.61e-08	3.05e-07	Cyp28a5
FBgn0000454	2883.99	0.655824	0.110814	5.91823	3.25e-09	3.13e-08	Dip-B
FBgn0025631	3608.42	0.653364	0.101223	6.45468	1.08e-10	1.27e-09	moody
FBgn0029944	333.282	0.653326	0.193894	3.36949	0.000753069	0.00308603	Dok
FBgn0010278	232.976	0.653039	0.215007	3.03729	0.00238712	0.0086995	Ssrp
FBgn0051103	904.674	0.652601	0.152323	4.28433	1.83e-05	0.000104398	CG31103
FBgn0036553	175.599	0.652244	0.227176	2.8711	0.00409049	0.0139064	CG17027
FBgn0031977	151.821	0.651867	0.2496	2.61165	0.00901062	0.0277695	baf
FBgn0031529	200.265	0.651845	0.235815	2.76422	0.00570597	0.0186989	CG9662
FBgn0031049	756.37	0.651717	0.134666	4.83951	1.3e-06	8.88e-06	Sec61gamma
FBgn0261673	830.878	0.651103	0.148268	4.39138	1.13e-05	6.63e-05	nemy
FBgn0086384	429.14	0.649604	0.163371	3.97624	7e-05	0.000356278	Mer
FBgn0027786	1580.67	0.647561	0.130511	4.96174	6.99e-07	4.94e-06	Mtch
FBgn0004595	68130.7	0.647031	0.104119	6.21436	5.15e-10	5.51e-09	pros
FBgn0013750	1276.01	0.646253	0.141139	4.57885	4.68e-06	2.93e-05	Arf51F
FBgn0037356	376.403	0.645973	0.174211	3.708	0.000208903	0.000960644	CG12170
FBgn0014184	24480.4	0.645292	0.110647	5.832	5.48e-09	5.16e-08	Oda
FBgn0032781	277.773	0.645272	0.211157	3.05589	0.00224397	0.00823783	RtcB
FBgn0030160	2059.57	0.645195	0.10747	6.00349	1.93e-09	1.9e-08	CG9691
FBgn0037930	183.904	0.645048	0.241183	2.67452	0.00748358	0.0236391	CG14715
FBgn0022359	276.632	0.644366	0.204418	3.1522	0.00162047	0.00616435	Sodh-2
FBgn0039040	512.977	0.644214	0.155677	4.13814	3.5e-05	0.000188296	CG13833
FBgn0029857	226.979	0.643805	0.220191	2.92385	0.00345737	0.01206	wuho
FBgn0035839	127.826	0.643713	0.264605	2.43274	0.0149852	0.0428855	CG7550
FBgn0030733	1089.72	0.643317	0.1341	4.79729	1.61e-06	1.08e-05	UQCR-14
FBgn0016794	1951.38	0.643182	0.10973	5.86148	4.59e-09	4.38e-08	dos
FBgn0027496	218.435	0.642584	0.20902	3.07427	0.00211016	0.00781213	epsilonCOP
FBgn0004066	406.393	0.642201	0.169594	3.78669	0.000152666	0.000722274	Prosalpha4
FBgn0014020	3351.26	0.641966	0.101971	6.29556	3.06e-10	3.37e-09	Rho1
FBgn0261262	10050.5	0.641737	0.100598	6.37922	1.78e-10	2.03e-09	CG42613
FBgn0029508	8646.27	0.641698	0.09464	6.78041	1.2e-11	1.58e-10	Tsp42Ea
FBgn0024958	1242.99	0.641097	0.128449	4.99106	6e-07	4.28e-06	Irp-1A
FBgn0030099	144.222	0.640905	0.245058	2.61532	0.00891449	0.0275217	CG12056
FBgn0000150	3084.68	0.640688	0.104155	6.15128	7.69e-10	8.03e-09	awd
FBgn0031959	134.696	0.640007	0.258045	2.48021	0.0131304	0.038308	spz3
FBgn0001978	1613.18	0.639813	0.112329	5.69589	1.23e-08	1.1e-07	stc
FBgn0035499	5623.4	0.638977	0.109897	5.81433	6.09e-09	5.71e-08	Chd64
FBgn0033529	1003.62	0.638393	0.124497	5.12777	2.93e-07	2.2e-06	CG17765
FBgn0030300	376.695	0.637141	0.171991	3.70451	0.000211801	0.000972692	Sk1
FBgn0027590	5041.26	0.637005	0.131769	4.83424	1.34e-06	9.09e-06	GstE12
FBgn0010213	831.697	0.636713	0.157191	4.05057	5.11e-05	0.000266109	Sod2
FBgn0002865	222.364	0.636386	0.212049	3.00113	0.0026898	0.0096855	Mst98Ca
FBgn0032515	3104.09	0.636057	0.133557	4.76243	1.91e-06	1.27e-05	loqs
FBgn0001961	2187.3	0.635965	0.116154	5.4752	4.37e-08	3.66e-07	Arpc1
FBgn0036574	133.266	0.635881	0.254703	2.49656	0.0125404	0.0367809	elg1
FBgn0032597	270.233	0.634664	0.190807	3.3262	0.00088038	0.0035564	CG17904
FBgn0030718	2287.75	0.634267	0.112145	5.6558	1.55e-08	1.37e-07	ND-20
FBgn0038739	308.956	0.63402	0.199828	3.17282	0.00150964	0.00579945	CG4686
FBgn0034243	887.019	0.632858	0.150635	4.20126	2.65e-05	0.000146499	Ns2
FBgn0031534	934.544	0.632287	0.127863	4.94502	7.61e-07	5.36e-06	Snx1
FBgn0039269	394.132	0.631848	0.178695	3.5359	0.000406384	0.00175866	veli
FBgn0025382	398.585	0.628857	0.169379	3.71272	0.00020504	0.000944947	Rab27
FBgn0030584	348.429	0.628412	0.179141	3.50791	0.000451637	0.00193851	CG14407
FBgn0039727	1579.05	0.628333	0.131839	4.76591	1.88e-06	1.25e-05	Vps13B
FBgn0031313	789.898	0.628158	0.143046	4.3913	1.13e-05	6.63e-05	CG5080
FBgn0029853	162.806	0.628144	0.238552	2.63316	0.00845957	0.0263262	CG3781
FBgn0032407	928.766	0.62614	0.12609	4.96581	6.84e-07	4.85e-06	Pex19
FBgn0034495	157.376	0.625626	0.249585	2.50666	0.0121877	0.035937	CG11788
FBgn0036915	645.248	0.624387	0.168467	3.70629	0.000210316	0.000966294	Prp3
FBgn0037370	211.18	0.624336	0.21714	2.87527	0.00403678	0.0137612	CG1236
FBgn0032690	346.113	0.623839	0.185559	3.36195	0.000773941	0.00316415	CG10333
FBgn0037933	265.695	0.623681	0.210309	2.96554	0.00302149	0.0107212	Ho
FBgn0024733	16770.1	0.622829	0.0915661	6.80195	1.03e-11	1.37e-10	RpL10
FBgn0038385	484.937	0.622357	0.183856	3.38503	0.00071171	0.00292911	Fbxl7
FBgn0036318	3658.22	0.619847	0.101362	6.11518	9.64e-10	9.92e-09	Wbp2
FBgn0264462	368.046	0.618318	0.256116	2.41421	0.0157695	0.0448489	lncRNA:CR43870
FBgn0030367	328.682	0.618216	0.178355	3.4662	0.000527863	0.00222925	Cyp311a1
FBgn0037897	2097.85	0.617904	0.109884	5.62325	1.87e-08	1.64e-07	CG5270
FBgn0010198	10768.3	0.617333	0.101757	6.06677	1.31e-09	1.32e-08	RpS15Aa
FBgn0017545	14341.6	0.61653	0.0954646	6.4582	1.06e-10	1.24e-09	RpS3A
FBgn0260442	15051	0.616513	0.128899	4.7829	1.73e-06	1.15e-05	rhea
FBgn0033194	6481.48	0.616121	0.106097	5.80714	6.35e-09	5.93e-08	Vps13
FBgn0027873	200.901	0.615047	0.233146	2.63804	0.00833869	0.0259731	Cpsf100
FBgn0036929	335.489	0.615042	0.183187	3.35745	0.000786659	0.0032099	CG7668
FBgn0038889	409.735	0.614987	0.171131	3.59367	0.000326053	0.00143827	Fancm
FBgn0011726	885.37	0.61441	0.127509	4.81855	1.45e-06	9.76e-06	tsr
FBgn0031774	299.967	0.614219	0.181403	3.38594	0.000709338	0.00292278	CG9147
FBgn0260745	4232.29	0.613771	0.10315	5.95025	2.68e-09	2.6e-08	mfas
FBgn0022959	7938.12	0.612283	0.0963103	6.3574	2.05e-10	2.31e-09	yps
FBgn0037270	3589.2	0.612261	0.110808	5.5254	3.29e-08	2.8e-07	eIF3f1
FBgn0036493	190.353	0.611863	0.239796	2.5516	0.010723	0.0322428	CG7255
FBgn0026428	5636.26	0.608974	0.107666	5.65613	1.55e-08	1.37e-07	HDAC6
FBgn0019637	239.577	0.608606	0.203372	2.99257	0.0027664	0.00993351	Atu
FBgn0032511	662.487	0.60799	0.15929	3.81687	0.000135154	0.000649072	ND-B22
FBgn0036285	295.649	0.607676	0.203023	2.99315	0.00276117	0.00991812	toe
FBgn0038462	477.363	0.607447	0.154272	3.93751	8.23e-05	0.000412162	EMC2A
FBgn0036805	533.119	0.604796	0.152965	3.95383	7.69e-05	0.000387708	Chmp1
FBgn0000100	27986.9	0.604296	0.091111	6.63253	3.3e-11	4.14e-10	RpLP0
FBgn0283450	314.917	0.603566	0.189515	3.18479	0.00144862	0.00558163	Glo1
FBgn0043010	766.136	0.602929	0.13766	4.37985	1.19e-05	6.97e-05	Fsn
FBgn0032322	271.126	0.601742	0.203483	2.95721	0.00310435	0.010967	CG16743
FBgn0038733	1214.46	0.601419	0.14414	4.17246	3.01e-05	0.000164492	CG11407
FBgn0037513	311.967	0.601305	0.205675	2.92356	0.00346051	0.0120634	pyd3
FBgn0038816	3622.47	0.601274	0.119579	5.02827	4.95e-07	3.59e-06	Lrrk
FBgn0040260	813.453	0.601087	0.130789	4.59586	4.31e-06	2.7e-05	Ugt37D1
FBgn0030808	1628.35	0.601007	0.112666	5.33442	9.58e-08	7.67e-07	RhoGAP15B
FBgn0030558	216.646	0.600957	0.213317	2.81721	0.0048443	0.0161831	CG1461
FBgn0027356	8383.8	0.60085	0.0938802	6.40018	1.55e-10	1.79e-09	Amph
FBgn0031389	219.981	0.600743	0.220443	2.72516	0.00642695	0.0207102	CG4259
FBgn0033128	464.273	0.60054	0.164179	3.65784	0.000254348	0.00114702	Tsp42Eg
FBgn0032846	186.705	0.600523	0.245303	2.44808	0.0143619	0.0413494	Pyroxd1
FBgn0001104	703.346	0.600161	0.159126	3.77161	0.0001622	0.000764281	Galphai
FBgn0039665	155.344	0.599282	0.243207	2.46408	0.0137364	0.0397997	CG2310
FBgn0267385	11909.7	0.596138	0.104469	5.70635	1.15e-08	1.04e-07	PyK
FBgn0026409	25051.3	0.594679	0.103159	5.76467	8.18e-09	7.55e-08	Mpcp2
FBgn0036848	276.922	0.594612	0.214643	2.77024	0.00560156	0.0183911	Naxd
FBgn0030904	236.557	0.592636	0.200706	2.95276	0.00314949	0.0111041	upd2
FBgn0259722	253.552	0.592544	0.195701	3.0278	0.0024634	0.00895572	CG42376
FBgn0013432	204.417	0.590839	0.213104	2.77254	0.00556212	0.0182845	bcn92
FBgn0014417	372.199	0.59037	0.170661	3.45931	0.000541559	0.00228159	CG13397
FBgn0004432	5775.83	0.59026	0.10524	5.60872	2.04e-08	1.78e-07	Cyp1
FBgn0030878	449.762	0.59006	0.172093	3.42873	0.000606417	0.00253249	CG6769
FBgn0002638	452.014	0.589454	0.161427	3.65151	0.000260698	0.00117123	Rcc1
FBgn0030519	1537.02	0.589155	0.11443	5.1486	2.62e-07	1.99e-06	CG11151
FBgn0001565	2545.27	0.588675	0.106837	5.51001	3.59e-08	3.04e-07	Hlc
FBgn0034985	2300.46	0.587848	0.107957	5.4452	5.17e-08	4.28e-07	CG3328
FBgn0013949	1131.58	0.587129	0.120964	4.85375	1.21e-06	8.3e-06	Elal
FBgn0032729	571.03	0.586714	0.147658	3.97348	7.08e-05	0.000360083	L2HGDH
FBgn0051663	1555.4	0.586491	0.125163	4.68583	2.79e-06	1.8e-05	CG31663
FBgn0267350	8971.3	0.586081	0.0963446	6.08318	1.18e-09	1.2e-08	Pi4KIIIalpha
FBgn0004867	16548	0.583639	0.0974712	5.98781	2.13e-09	2.09e-08	RpS2
FBgn0265101	396.812	0.583533	0.167424	3.48537	0.000491461	0.00208558	Sgt1
FBgn0035187	245.598	0.583424	0.214158	2.72427	0.00644437	0.0207496	Trh
FBgn0030261	264.687	0.58263	0.19128	3.04595	0.00231948	0.00848537	CG15203
FBgn0035308	350.522	0.581023	0.188498	3.08238	0.00205354	0.00762941	CG15822
FBgn0032350	2599.14	0.58079	0.103756	5.59766	2.17e-08	1.89e-07	CG6287
FBgn0261602	23037.8	0.580454	0.0952543	6.09373	1.1e-09	1.12e-08	RpL8
FBgn0031987	501.359	0.580454	0.155119	3.74199	0.000182566	0.000851459	CG12375
FBgn0033593	706.051	0.580037	0.147154	3.9417	8.09e-05	0.000405619	Listericin
FBgn0030321	537.21	0.579648	0.170306	3.40358	0.0006651	0.00275564	CG1703
FBgn0035469	179.738	0.579201	0.222705	2.60076	0.00930176	0.0285412	CG14977
FBgn0026084	1596.99	0.576992	0.1287	4.48322	7.35e-06	4.46e-05	cib
FBgn0037934	261.759	0.576874	0.192191	3.00157	0.00268591	0.00968314	CG6830
FBgn0033317	384.14	0.576414	0.174993	3.29392	0.000987993	0.00395762	CG8635
FBgn0030136	13160.5	0.576028	0.121435	4.74351	2.1e-06	1.38e-05	RpS28b
FBgn0019990	1157.06	0.575983	0.154706	3.72309	0.000196801	0.000910976	Gcn2
FBgn0083970	363.682	0.57568	0.182169	3.16013	0.00157696	0.00602285	CG34134
FBgn0029737	978.031	0.575627	0.135511	4.24782	2.16e-05	0.000121566	CG6903
FBgn0033377	995.129	0.575366	0.138042	4.16804	3.07e-05	0.000167363	Pgm2a
FBgn0032485	1311.71	0.575078	0.122995	4.67561	2.93e-06	1.88e-05	CG9426
FBgn0023175	500.815	0.575054	0.152532	3.77006	0.000163208	0.000767656	Prosalpha7
FBgn0000455	535.315	0.574978	0.157486	3.65097	0.00026125	0.00117311	Dip-C
FBgn0037024	448.063	0.572241	0.159548	3.58664	0.000334965	0.00147449	tzn
FBgn0000083	6312.92	0.57123	0.105831	5.39759	6.75e-08	5.5e-07	AnxB9
FBgn0027280	1694.08	0.571155	0.112168	5.09196	3.54e-07	2.64e-06	l(1)G0193
FBgn0032724	597.118	0.56998	0.171125	3.33078	0.000866024	0.00349975	CG10428
FBgn0021761	545.384	0.569798	0.153596	3.70973	0.000207484	0.000954955	Nup154
FBgn0087013	12224.5	0.569393	0.12128	4.69487	2.67e-06	1.73e-05	Karybeta3
FBgn0266095	436.448	0.569192	0.165691	3.43526	0.000591987	0.00247616	lncRNA:CR44832
FBgn0010786	2496.72	0.568897	0.113125	5.02891	4.93e-07	3.58e-06	l(3)02640
FBgn0033304	697.421	0.568523	0.139765	4.0677	4.75e-05	0.000248871	Cyp6a13
FBgn0038976	222.79	0.568509	0.213272	2.66566	0.00768384	0.0241772	Pfdn5
FBgn0086355	4275.94	0.568309	0.101967	5.57348	2.5e-08	2.16e-07	Tpi
FBgn0030671	463.59	0.568017	0.16473	3.44817	0.00056439	0.00236922	CG8134
FBgn0033741	187.042	0.567816	0.228845	2.48123	0.0130931	0.0382204	CG8545
FBgn0024222	310.404	0.567372	0.183273	3.09577	0.00196302	0.00732419	IKKbeta
FBgn0025638	640.085	0.567087	0.150752	3.76173	0.000168742	0.000789441	Roc1a
FBgn0032170	1756.46	0.566279	0.114918	4.92766	8.32e-07	5.83e-06	CG4658
FBgn0030893	223.121	0.565587	0.20788	2.72074	0.00651359	0.0209404	RhoGAP16F
FBgn0036135	267.648	0.564211	0.214555	2.62969	0.00854637	0.026557	mRpL2
FBgn0035592	184.267	0.563278	0.231001	2.43842	0.0147516	0.0422861	CG10674
FBgn0260484	809.288	0.56309	0.145985	3.85719	0.0001147	0.000558247	HIP
FBgn0030582	1436.34	0.562982	0.11529	4.88318	1.04e-06	7.22e-06	CG14411
FBgn0037061	167.848	0.56258	0.234573	2.39832	0.0164706	0.046503	CG12975
FBgn0037515	650.591	0.562509	0.139771	4.02449	5.71e-05	0.000295424	Sp7
FBgn0051451	65750.5	0.562192	0.174038	3.23028	0.0012367	0.0048539	lncRNA:CR31451
FBgn0029975	1907.02	0.561979	0.128874	4.36069	1.3e-05	7.54e-05	spidey
FBgn0020907	2885.38	0.561404	0.103338	5.43272	5.55e-08	4.58e-07	Scp2
FBgn0015834	2776.77	0.560791	0.105948	5.29307	1.2e-07	9.51e-07	eIF3i
FBgn0039698	311.992	0.560542	0.180265	3.10954	0.00187376	0.00702821	CG7789
FBgn0035439	434.908	0.559917	0.182582	3.06666	0.00216467	0.00798859	CG14961
FBgn0038465	2249.78	0.55988	0.109185	5.12783	2.93e-07	2.2e-06	Irc
FBgn0037469	221.36	0.559173	0.216574	2.5819	0.00982583	0.0298613	Dpck
FBgn0037135	7066.11	0.558054	0.108879	5.12545	2.97e-07	2.23e-06	CG7414
FBgn0033574	183.199	0.55777	0.226872	2.45853	0.0139509	0.0403542	Spn47C
FBgn0002780	857.373	0.557726	0.133368	4.18187	2.89e-05	0.000158242	mod
FBgn0014024	489.267	0.557524	0.21192	2.63082	0.00851785	0.0264762	Rnp4F
FBgn0003975	189.503	0.556632	0.227419	2.4476	0.014381	0.0413931	vg
FBgn0004607	11355	0.555898	0.115144	4.82784	1.38e-06	9.35e-06	zfh2
FBgn0032224	577.804	0.553326	0.150014	3.68849	0.000225591	0.00102882	Sps2
FBgn0039152	951.92	0.553129	0.145177	3.81003	0.000138948	0.000664559	Root
FBgn0002021	453.687	0.552955	0.187787	2.94458	0.0032339	0.0113712	l(2)37Bb
FBgn0030239	201.054	0.552123	0.216067	2.55533	0.0106086	0.0319537	CG17333
FBgn0086710	10387.1	0.551898	0.0957206	5.76572	8.13e-09	7.51e-08	RpL30
FBgn0034709	1886.75	0.551702	0.132884	4.15175	3.3e-05	0.000178572	Swim
FBgn0052544	1031.14	0.551459	0.133875	4.1192	3.8e-05	0.00020229	CG32544
FBgn0033225	476.323	0.551203	0.157512	3.49944	0.000466244	0.00199064	TTLL12
FBgn0030122	196.131	0.551056	0.218113	2.52647	0.0115214	0.0342705	Aladin
FBgn0039178	1105.01	0.55105	0.120799	4.56173	5.07e-06	3.16e-05	CG6356
FBgn0051370	225.475	0.550728	0.217069	2.5371	0.0111774	0.0333417	CG31370
FBgn0034439	257.329	0.549023	0.211223	2.59926	0.00934244	0.0286325	CG10062
FBgn0250838	1879.87	0.548414	0.13469	4.07166	4.67e-05	0.000245255	roh
FBgn0262719	675.657	0.547729	0.170457	3.2133	0.00131218	0.00511386	CG43163
FBgn0032518	14459.5	0.547638	0.0967192	5.66214	1.49e-08	1.33e-07	RpL24
FBgn0036258	4605.94	0.546303	0.121713	4.48844	7.17e-06	4.36e-05	eIF3l
FBgn0019968	10347.9	0.545862	0.125474	4.35039	1.36e-05	7.88e-05	Khc-73
FBgn0025865	740.557	0.545474	0.161825	3.37076	0.000749611	0.00307305	Cortactin
FBgn0004133	740.8	0.545333	0.149914	3.63763	0.000275155	0.00123186	blow
FBgn0028490	7491.38	0.545146	0.111095	4.90702	9.25e-07	6.44e-06	CG31705
FBgn0035204	756	0.545061	0.13794	3.95144	7.77e-05	0.000390762	CG2277
FBgn0038461	479.246	0.54477	0.156879	3.47254	0.000515566	0.0021817	EMC2B
FBgn0032253	258.348	0.54424	0.201923	2.69528	0.00703292	0.0223703	LManI
FBgn0000042	24493.6	0.54365	0.0984011	5.52483	3.3e-08	2.81e-07	Act5C
FBgn0035207	6275.36	0.543402	0.128467	4.22989	2.34e-05	0.000130828	Herc4
FBgn0020653	3325.67	0.543208	0.108251	5.01802	5.22e-07	3.76e-06	Trxr-1
FBgn0034913	419.599	0.543137	0.162561	3.34112	0.000834423	0.00339294	Snap29
FBgn0051344	548.911	0.542856	0.165944	3.27132	0.00107048	0.0042556	CG31344
FBgn0025621	1390.12	0.542066	0.121035	4.47861	7.51e-06	4.55e-05	CG16989
FBgn0036333	1116.85	0.541211	0.171947	3.14754	0.00164651	0.00624757	MICAL-like
FBgn0029093	2922.27	0.541075	0.107816	5.01853	5.21e-07	3.76e-06	cathD
FBgn0020626	1815.34	0.541007	0.11945	4.52915	5.92e-06	3.64e-05	Osbp
FBgn0051075	450.381	0.540467	0.182096	2.96803	0.00299711	0.0106455	CG31075
FBgn0037063	446.592	0.540202	0.171689	3.1464	0.00165293	0.00626741	CG9391
FBgn0010412	15303.9	0.53985	0.0946256	5.70511	1.16e-08	1.05e-07	RpS19a
FBgn0030973	1610.73	0.539205	0.117145	4.6029	4.17e-06	2.61e-05	CG7332
FBgn0038473	223.618	0.539194	0.222295	2.42557	0.0152842	0.0435987	Ns1
FBgn0032587	2626.52	0.539123	0.107331	5.02299	5.09e-07	3.69e-06	CG5953
FBgn0033286	323.027	0.538353	0.198398	2.7135	0.00665764	0.0213531	CG2127
FBgn0037810	458.811	0.538038	0.171427	3.13858	0.00169771	0.00642327	sle
FBgn0000559	85105.6	0.537788	0.130714	4.11425	3.88e-05	0.000206255	eEF2
FBgn0023537	2356.95	0.537357	0.115631	4.64718	3.37e-06	2.14e-05	CG17896
FBgn0039525	380.146	0.537323	0.169627	3.16768	0.00153662	0.00588589	CG5646
FBgn0003189	1486.66	0.535868	0.121621	4.40605	1.05e-05	6.23e-05	r
FBgn0036262	1907.12	0.535554	0.133399	4.01468	5.95e-05	0.000306174	CG6910
FBgn0020545	1069.46	0.5347	0.12245	4.36669	1.26e-05	7.36e-05	kraken
FBgn0010812	481.154	0.533841	0.162052	3.29425	0.000986851	0.00395456	unc-45
FBgn0027552	2329.44	0.533645	0.107341	4.97148	6.64e-07	4.72e-06	CG10863
FBgn0032509	451.531	0.53339	0.158981	3.35505	0.00079351	0.00323534	CG6523
FBgn0259482	310.494	0.533317	0.186199	2.86423	0.00418021	0.0141491	Mob3
FBgn0039406	1837.45	0.533158	0.14346	3.71641	0.000202071	0.000932902	RpL34a
FBgn0029174	454.162	0.532812	0.168266	3.16649	0.00154292	0.00590786	Fkbp59
FBgn0001230	557.887	0.532502	0.165157	3.22421	0.00126321	0.00494688	Hsp68
FBgn0083984	341.927	0.531597	0.176853	3.00586	0.00264832	0.00956849	CG34148
FBgn0033235	734.015	0.530826	0.140557	3.77658	0.000158995	0.000750192	CG8728
FBgn0024432	536.426	0.530618	0.15231	3.48382	0.000494321	0.00209602	Dlc90F
FBgn0036857	739.979	0.53047	0.13469	3.93845	8.2e-05	0.000410754	Aldh7A1
FBgn0028983	804.072	0.530441	0.131619	4.03011	5.58e-05	0.000289015	Spn55B
FBgn0038491	265.429	0.530114	0.205773	2.57621	0.0099891	0.0302961	CG5292
FBgn0036813	669.26	0.529943	0.147614	3.59006	0.000330608	0.00145776	Atg3
FBgn0029896	4746.59	0.529614	0.0965503	5.48536	4.13e-08	3.47e-07	CG3168
FBgn0051548	379.85	0.528701	0.17759	2.97708	0.00291008	0.0103762	CG31548
FBgn0035293	1393.17	0.528682	0.118056	4.47825	7.53e-06	4.56e-05	CG5687
FBgn0029868	1894.51	0.528666	0.111029	4.7615	1.92e-06	1.27e-05	ND-B16.6
FBgn0050423	671.475	0.528419	0.145709	3.62654	0.000287245	0.00127782	CG30423
FBgn0034791	439.61	0.528152	0.181676	2.90711	0.00364782	0.0126238	EMC8-9
FBgn0022355	11148.1	0.527168	0.0978111	5.38965	7.06e-08	5.73e-07	Tsf1
FBgn0026562	1881.47	0.527146	0.11309	4.66131	3.14e-06	2.01e-05	SPARC
FBgn0015019	839.002	0.526035	0.136138	3.86399	0.000111551	0.000543927	CCT3
FBgn0001224	274.645	0.525664	0.190716	2.75627	0.00584652	0.019088	Hsp23
FBgn0031637	4664.02	0.525015	0.100564	5.2207	1.78e-07	1.38e-06	mxt
FBgn0043012	424.505	0.525006	0.181773	2.88825	0.00387392	0.013275	AP-2sigma
FBgn0032521	333.33	0.524756	0.176452	2.97393	0.00294011	0.0104642	CG7110
FBgn0037756	348.937	0.524643	0.193397	2.71278	0.00667214	0.0213846	CG8507
FBgn0029778	350.228	0.523795	0.175127	2.99095	0.00278115	0.00997965	RhoGAP5A
FBgn0017567	1451.37	0.522874	0.117717	4.44178	8.92e-06	5.34e-05	ND-23
FBgn0015571	351.169	0.521409	0.172084	3.02997	0.0024458	0.00889483	alpha-Est3
FBgn0027599	208.764	0.521051	0.213119	2.44488	0.0144899	0.0416496	CG2790
FBgn0029629	1326.6	0.520233	0.14302	3.63749	0.000275303	0.001232	eIF3g1
FBgn0038818	1672.69	0.518955	0.113416	4.57567	4.75e-06	2.97e-05	Nep4
FBgn0036921	3471.79	0.518614	0.125709	4.12552	3.7e-05	0.00019721	RhoGDI
FBgn0260639	348.089	0.518374	0.173524	2.98734	0.0028142	0.010081	gammaTub23C
FBgn0034853	267.915	0.517919	0.216733	2.38967	0.0168635	0.0474566	Ice1
FBgn0025582	2529.21	0.517483	0.120961	4.27809	1.89e-05	0.000107137	eIF3e
FBgn0262734	2060.07	0.516717	0.131821	3.91983	8.86e-05	0.000440866	eIF4H1
FBgn0052311	6159.68	0.516344	0.124496	4.14746	3.36e-05	0.000181352	zormin
FBgn0031457	610.427	0.516235	0.147668	3.49592	0.000472433	0.00201378	Snx21
FBgn0031942	1193.14	0.515654	0.142807	3.61084	0.000305206	0.00135313	CG7203
FBgn0031048	771.811	0.514981	0.134981	3.81522	0.000136062	0.00065254	CG12237
FBgn0015218	3178.84	0.514456	0.114994	4.47378	7.69e-06	4.64e-05	eIF4E1
FBgn0038115	1255.78	0.513759	0.133623	3.84483	0.000120638	0.000584166	CG7966
FBgn0051472	501.137	0.513423	0.164475	3.12159	0.00179879	0.00677887	sgll
FBgn0003884	16697.2	0.513257	0.101578	5.05282	4.35e-07	3.19e-06	alphaTub84B
FBgn0029676	934.288	0.513209	0.136127	3.77008	0.000163197	0.000767656	HIP-R
FBgn0265767	1105.05	0.511843	0.121066	4.22782	2.36e-05	0.0001319	zyd
FBgn0027564	501.811	0.51106	0.15159	3.37132	0.000748085	0.00306919	CG3149
FBgn0028990	920.506	0.509636	0.137225	3.71388	0.000204105	0.000941051	Spn27A
FBgn0261639	1615.94	0.508715	0.126793	4.01216	6.02e-05	0.000309306	CR42722
FBgn0034057	550.28	0.50851	0.154974	3.28125	0.00103347	0.00411626	CG8314
FBgn0038037	1932.68	0.508293	0.125058	4.06446	4.81e-05	0.000251941	Cyp9f2
FBgn0033755	1057.32	0.508217	0.150123	3.38534	0.000710897	0.00292806	ClC-b
FBgn0053556	3480	0.508174	0.108916	4.66574	3.08e-06	1.97e-05	form3
FBgn0033556	229.313	0.507411	0.206165	2.46119	0.0138477	0.0400777	CG12343
FBgn0003882	592.592	0.507374	0.15217	3.33425	0.000855289	0.00346561	tub
FBgn0027512	2386.39	0.506895	0.156173	3.24573	0.00117149	0.00461522	CG10254
FBgn0001091	9902.56	0.506129	0.0976648	5.1823	2.19e-07	1.68e-06	Gapdh1
FBgn0050491	259.701	0.505959	0.195227	2.59164	0.00955201	0.029152	CG30491
FBgn0036461	349.726	0.503711	0.174443	2.88754	0.00388272	0.0132961	Zip71B
FBgn0035444	459.327	0.503563	0.173559	2.90139	0.00371517	0.0128288	CG12012
FBgn0039241	2704.53	0.503545	0.105505	4.77273	1.82e-06	1.21e-05	CG11089
FBgn0035617	851.475	0.503073	0.142429	3.53211	0.000412265	0.00178117	l(3)psg2
FBgn0035766	274.919	0.502572	0.197928	2.53917	0.0111115	0.0331829	eco
FBgn0261640	1553.23	0.50224	0.12725	3.94688	7.92e-05	0.000397124	CR42723
FBgn0022787	3842.45	0.502034	0.139911	3.58824	0.000332915	0.0014667	Hel89B
FBgn0033926	53345.4	0.501931	0.117792	4.26116	2.03e-05	0.000115025	Arc1
FBgn0266019	8651.09	0.50185	0.126111	3.97944	6.91e-05	0.000351691	rudhira
FBgn0263132	310.8	0.501832	0.204403	2.45511	0.014084	0.040672	Cht6
FBgn0283500	2074.2	0.501409	0.109727	4.56959	4.89e-06	3.05e-05	Sac1
FBgn0039508	970.751	0.500282	0.152001	3.29131	0.000997232	0.00399007	CG3368
FBgn0003205	1200.9	0.498509	0.120776	4.12755	3.67e-05	0.000195779	Ras85D
FBgn0053470	3542.5	0.498351	0.115682	4.30793	1.65e-05	9.44e-05	CG33470
FBgn0038034	634.818	0.498262	0.142726	3.49103	0.000481154	0.00204598	Cyp9f3
FBgn0024754	1038.29	0.497983	0.135203	3.68323	0.000230293	0.00104799	Flo1
FBgn0283462	3540.76	0.497083	0.11552	4.30301	1.68e-05	9.64e-05	IMPPP
FBgn0002937	1925.16	0.496928	0.112598	4.4133	1.02e-05	6.05e-05	ninaB
FBgn0033608	383.794	0.495695	0.169978	2.91623	0.00354289	0.0123093	CG13220
FBgn0025637	1415.49	0.495378	0.123269	4.01868	5.85e-05	0.000301914	SkpA
FBgn0262782	3920.17	0.494916	0.111676	4.43171	9.35e-06	5.58e-05	Mdh1
FBgn0266582	1089.92	0.494562	0.161254	3.06698	0.00216232	0.00798554	ND-30
FBgn0033132	4102.36	0.494345	0.117229	4.2169	2.48e-05	0.000137839	Tsp42Ej
FBgn0030792	417.89	0.492766	0.169049	2.91492	0.00355777	0.0123476	CG4789
FBgn0052702	1146.71	0.49238	0.143961	3.42024	0.000625651	0.00260556	Cubn
FBgn0036290	345.881	0.491557	0.183846	2.67375	0.00750094	0.0236726	CG10638
FBgn0020278	1379.72	0.491343	0.116154	4.23008	2.34e-05	0.000130788	loco
FBgn0030486	1855.16	0.489876	0.148156	3.30649	0.000944712	0.00379874	Set2
FBgn0041174	239.297	0.489315	0.199103	2.4576	0.013987	0.0404364	Vhl
FBgn0034181	1570.9	0.489141	0.112104	4.36327	1.28e-05	7.46e-05	CG8963
FBgn0023143	5593.46	0.488755	0.108712	4.49588	6.93e-06	4.23e-05	Uba1
FBgn0030593	5351.25	0.487215	0.0963309	5.05772	4.24e-07	3.12e-06	CG9512
FBgn0029092	4393.6	0.486953	0.131667	3.69836	0.000217	0.000993961	ced-6
FBgn0038771	365.838	0.486406	0.178581	2.72373	0.00645495	0.0207773	CG4390
FBgn0263316	1229.71	0.486238	0.119836	4.05751	4.96e-05	0.000258912	Mrp4
FBgn0039016	863.37	0.486234	0.13151	3.69733	0.000217882	0.000996529	Dcr-1
FBgn0015568	1088.24	0.485938	0.129575	3.75024	0.000176666	0.000825044	alpha-Est1
FBgn0031294	112898	0.485853	0.117273	4.14291	3.43e-05	0.000184702	IA-2
FBgn0037051	923.758	0.485826	0.162241	2.99448	0.0027491	0.00987815	CG10565
FBgn0026721	2227.18	0.485608	0.109957	4.41636	1e-05	5.97e-05	fat-spondin
FBgn0027836	1206.12	0.485043	0.125568	3.8628	0.000112096	0.00054633	Dgp-1
FBgn0085446	7632.26	0.484702	0.11916	4.06767	4.75e-05	0.000248871	CG34417
FBgn0016693	2692.37	0.484463	0.108427	4.46811	7.89e-06	4.76e-05	Past1
FBgn0016672	2846.19	0.48431	0.103109	4.69709	2.64e-06	1.72e-05	Ipp
FBgn0039544	451.899	0.483628	0.162989	2.96724	0.00300488	0.0106694	CG12877
FBgn0031799	624.349	0.483431	0.142728	3.38708	0.00070641	0.00291186	Pez
FBgn0024288	3433.5	0.483349	0.127627	3.78719	0.000152362	0.000721163	Sox100B
FBgn0264693	6598.79	0.483298	0.0988289	4.89025	1.01e-06	6.98e-06	ens
FBgn0036668	1012.93	0.483159	0.169909	2.84363	0.00446023	0.0149985	Zcchc7
FBgn0000084	1243.45	0.48292	0.134663	3.58615	0.0003356	0.00147667	AnxB10
FBgn0029709	592.348	0.482823	0.149831	3.22245	0.001271	0.00497553	CHOp24
FBgn0027086	1312.67	0.482367	0.116745	4.13182	3.6e-05	0.000192766	IleRS
FBgn0037468	2440.2	0.482257	0.123237	3.91325	9.11e-05	0.000452209	CG1943
FBgn0026150	226.912	0.482158	0.202325	2.38308	0.0171684	0.0481752	ApepP
FBgn0005411	952.878	0.482105	0.135735	3.5518	0.000382599	0.00166395	U2af50
FBgn0040475	768.561	0.481438	0.142809	3.37119	0.000748431	0.00306941	SH3PX1
FBgn0033879	1078.69	0.481182	0.126615	3.80035	0.000144493	0.000688572	Echs1
FBgn0033919	2846.75	0.480408	0.109821	4.37447	1.22e-05	7.13e-05	CG8547
FBgn0260444	526.357	0.479989	0.163168	2.94168	0.00326438	0.0114556	Not10
FBgn0013733	56822.5	0.479963	0.128384	3.73851	0.000185116	0.000861059	shot
FBgn0040268	275.494	0.47987	0.19042	2.52007	0.0117333	0.0348042	Top3alpha
FBgn0036740	774.371	0.479359	0.143613	3.33786	0.000844258	0.003425	Vps60
FBgn0011272	19697.2	0.479345	0.094621	5.06595	4.06e-07	3e-06	RpL13
FBgn0038682	422.377	0.479094	0.166769	2.8728	0.00406847	0.0138468	CG5835
FBgn0040364	502.497	0.47892	0.151915	3.15255	0.00161849	0.00615904	CG11378
FBgn0015295	328.855	0.47871	0.17658	2.71102	0.00670775	0.0214857	Shark
FBgn0029881	9296.69	0.478615	0.102684	4.66105	3.15e-06	2.01e-05	pigs
FBgn0026319	459.675	0.478551	0.188207	2.54269	0.0110003	0.0329085	Traf4
FBgn0250754	1778.92	0.476688	0.134154	3.5533	0.000380428	0.00165657	CG42232
FBgn0033889	2284.16	0.476342	0.106938	4.45437	8.41e-06	5.05e-05	CG6701
FBgn0030968	389.087	0.475979	0.1672	2.84676	0.00441672	0.0148778	CG7322
FBgn0085810	1637.99	0.475054	0.122215	3.88705	0.000101471	0.00050035	CR41597
FBgn0037358	992.014	0.474434	0.130465	3.63647	0.000276399	0.0012348	elm
FBgn0034049	991.731	0.473583	0.126909	3.73167	0.000190214	0.00088282	bdg
FBgn0250788	17228.5	0.472194	0.136883	3.44962	0.000561369	0.00236031	beta-Spec
FBgn0053178	330.041	0.471808	0.175489	2.68853	0.00717677	0.0227796	CG33178
FBgn0027554	733.26	0.470602	0.141237	3.332	0.00086225	0.00348853	CG8042
FBgn0031493	363.722	0.470513	0.195832	2.40263	0.0162776	0.0460569	Sf3b2
FBgn0039644	2221.26	0.469281	0.11932	3.93298	8.39e-05	0.000419402	rdog
FBgn0050456	455.825	0.468796	0.160786	2.91565	0.00354946	0.0123281	CG30456
FBgn0038065	1250.17	0.467436	0.127783	3.65805	0.000254141	0.00114698	Snx3
FBgn0013762	348.499	0.467209	0.18362	2.54444	0.0109453	0.032783	Cdk5
FBgn0030342	323.686	0.467102	0.186159	2.50915	0.0121021	0.0357147	CG10347
FBgn0027609	498.552	0.466766	0.169465	2.75434	0.00588099	0.0191767	morgue
FBgn0029766	3277.72	0.466594	0.106641	4.37537	1.21e-05	7.1e-05	CG15784
FBgn0034405	1204.45	0.466079	0.129082	3.61071	0.000305363	0.00135326	Jheh2
FBgn0037207	595.475	0.464381	0.149774	3.10055	0.00193162	0.00722502	Mes2
FBgn0000181	8638.57	0.463988	0.0991935	4.67761	2.9e-06	1.87e-05	bic
FBgn0029718	359.019	0.463945	0.170107	2.72737	0.00638416	0.0205999	mRpL30
FBgn0030945	549.591	0.463883	0.157044	2.95383	0.00313852	0.0110691	Ing3
FBgn0038826	22179.9	0.462278	0.0921805	5.01492	5.31e-07	3.81e-06	Syp
FBgn0086906	17339.8	0.460811	0.0962773	4.78629	1.7e-06	1.14e-05	sls
FBgn0010053	685.007	0.460702	0.147754	3.11803	0.00182062	0.00685129	Jheh1
FBgn0030328	1986.5	0.460559	0.123818	3.71963	0.000199511	0.000922396	Amun
FBgn0284253	681.249	0.459499	0.140784	3.26385	0.00109908	0.00435607	LeuRS
FBgn0011768	802.851	0.459348	0.13521	3.39729	0.000680574	0.00280977	Fdh
FBgn0025680	1572.33	0.458761	0.118991	3.85542	0.000115532	0.000562033	cry
FBgn0032474	1479.41	0.458589	0.137946	3.3244	0.00088608	0.00357667	DnaJ-H
FBgn0286213	10317.6	0.457852	0.102399	4.47125	7.78e-06	4.69e-05	RpS12
FBgn0259979	567.691	0.457441	0.149159	3.0668	0.00216363	0.00798755	Cndp2
FBgn0030447	282.985	0.45744	0.192603	2.37503	0.0175473	0.0490476	CG2200
FBgn0032640	533.864	0.457221	0.168202	2.71828	0.00656217	0.0210837	Sgt
FBgn0030956	715.481	0.457084	0.135817	3.36544	0.000764215	0.00312804	CG18259
FBgn0268063	2821.81	0.456169	0.109492	4.16622	3.1e-05	0.000168536	ltl
FBgn0030749	1274.1	0.45437	0.122997	3.69416	0.000220616	0.00100788	AnxB11
FBgn0032472	366.813	0.454361	0.171879	2.64349	0.00820571	0.0256197	CG9928
FBgn0030329	1300.92	0.453812	0.143708	3.15787	0.00158924	0.00606525	prtp
FBgn0029113	457.146	0.452965	0.165379	2.73894	0.00616372	0.0199992	Uba2
FBgn0037881	538.056	0.452654	0.160898	2.8133	0.00490354	0.0163542	GCC88
FBgn0034577	692.518	0.452447	0.15541	2.91131	0.0035992	0.0124772	cpa
FBgn0261599	15158.8	0.452319	0.109004	4.14956	3.33e-05	0.000179973	RpS29
FBgn0034066	931.812	0.451662	0.15147	2.98185	0.00286509	0.0102424	EMC7
FBgn0041180	7857.58	0.451426	0.0989503	4.56215	5.06e-06	3.15e-05	Tep4
FBgn0040507	381.574	0.451413	0.169374	2.66518	0.00769461	0.0241824	ACXD
FBgn0033672	430.373	0.451405	0.164068	2.75132	0.00593558	0.0193307	rho-7
FBgn0003463	3059.74	0.451096	0.101081	4.46273	8.09e-06	4.86e-05	sog
FBgn0031708	431.681	0.450603	0.182671	2.46674	0.0136349	0.0395492	CG7382
FBgn0036376	862.245	0.449667	0.137905	3.26071	0.00111134	0.00439803	Liprin-beta
FBgn0010621	1060.85	0.448217	0.127588	3.513	0.000443081	0.00190569	CCT5
FBgn0011661	9318.88	0.448137	0.100121	4.47597	7.61e-06	4.6e-05	Moe
FBgn0283427	82940.6	0.448087	0.0914319	4.90078	9.55e-07	6.65e-06	FASN1
FBgn0043791	2778.11	0.447523	0.117766	3.80011	0.000144631	0.000688914	phu
FBgn0027794	954.486	0.44677	0.138972	3.21483	0.0013052	0.00508855	Lrpprc2
FBgn0010226	956.355	0.446607	0.16197	2.75734	0.00582731	0.019043	GstS1
FBgn0035024	1101.32	0.446508	0.13074	3.41525	0.00063724	0.00265277	CG11414
FBgn0000527	2367.26	0.445812	0.106467	4.18734	2.82e-05	0.000154716	e
FBgn0036133	874.06	0.445505	0.134848	3.30376	0.000953958	0.00383152	CG7638
FBgn0031561	2556.07	0.445107	0.160101	2.78016	0.00543317	0.0178939	IM33
FBgn0004913	489.283	0.444612	0.159491	2.78769	0.00530856	0.0175333	Gnf1
FBgn0001090	5774.51	0.444304	0.125554	3.53875	0.00040203	0.00174053	bnb
FBgn0283478	1428.18	0.444095	0.124671	3.56213	0.000367852	0.00160631	und
FBgn0028984	736.092	0.443609	0.140182	3.16453	0.00155335	0.00594566	Spn88Ea
FBgn0034237	6944.81	0.442535	0.138453	3.19627	0.00139215	0.00538354	eIF3b
FBgn0030246	879.691	0.442263	0.14796	2.98908	0.00279818	0.0100339	CG1582
FBgn0034387	749.588	0.437117	0.140337	3.11476	0.00184096	0.00691791	Cyp12b2
FBgn0000557	15156.4	0.43605	0.102409	4.25793	2.06e-05	0.000116569	eEF1alpha2
FBgn0052512	381.824	0.435561	0.183193	2.37761	0.0174252	0.0488175	CG32512
FBgn0263005	455.799	0.433609	0.17274	2.51019	0.0120667	0.0356403	CG43313
FBgn0263077	20302.5	0.433308	0.1002	4.32444	1.53e-05	8.82e-05	CG43340
FBgn0033382	1583.35	0.432982	0.114728	3.774	0.000160653	0.000757331	Hydr1
FBgn0000447	455.319	0.432645	0.170772	2.53346	0.0112942	0.0336424	Dhod
FBgn0003557	3144.46	0.432187	0.109346	3.95248	7.73e-05	0.000389431	Su(dx)
FBgn0038344	1053.14	0.430574	0.141217	3.04902	0.00229588	0.00840558	obe
FBgn0051716	2978.58	0.429907	0.140232	3.06568	0.00217172	0.00801048	Cnot4
FBgn0034618	4355.76	0.429391	0.102069	4.20688	2.59e-05	0.000143268	CG9485
FBgn0003068	2722.77	0.428714	0.113732	3.76951	0.000163566	0.000768649	per
FBgn0031077	438.581	0.428632	0.172429	2.48585	0.0129241	0.0378112	THADA
FBgn0016756	4912.81	0.427984	0.142861	2.99581	0.00273713	0.00984185	Usp47
FBgn0035593	524.295	0.42774	0.15891	2.69171	0.00710875	0.022591	CG4603
FBgn0001233	12886.1	0.426565	0.132877	3.21023	0.00132629	0.0051612	Hsp83
FBgn0086442	2602.41	0.425785	0.107675	3.95435	7.67e-05	0.000387144	mib2
FBgn0031174	1631.14	0.425217	0.117389	3.6223	0.000291992	0.00129729	CG1486
FBgn0040236	3163.42	0.425211	0.113666	3.74088	0.000183379	0.000854115	c11.1
FBgn0003464	3520.61	0.424142	0.130143	3.25905	0.00111785	0.00442212	sol
FBgn0265434	5093.3	0.424057	0.129703	3.26944	0.00107759	0.0042806	zip
FBgn0038320	2045.18	0.423677	0.120799	3.50728	0.000452711	0.00194233	Sra-1
FBgn0050172	418.191	0.423369	0.167029	2.53471	0.0112541	0.033542	CG30172
FBgn0285949	9229.99	0.422873	0.106782	3.96015	7.49e-05	0.000378767	RpL31
FBgn0035959	3036.55	0.421855	0.102946	4.09784	4.17e-05	0.000219993	CG4911
FBgn0261788	28017.2	0.420051	0.17341	2.4223	0.0154225	0.0439573	Ank2
FBgn0038398	1796.07	0.419757	0.114539	3.66476	0.000247569	0.00111885	sxe2
FBgn0250789	19770.2	0.419573	0.122989	3.41147	0.000646125	0.00268656	alpha-Spec
FBgn0031805	560.895	0.419208	0.14934	2.80707	0.00499942	0.016622	Nepl4
FBgn0264922	731.689	0.418903	0.146827	2.85305	0.00433023	0.0146239	smt3
FBgn0032961	597.367	0.418502	0.1477	2.83347	0.00460462	0.0154414	CG1416
FBgn0263830	383.015	0.417889	0.176446	2.36837	0.0178666	0.049815	CG40486
FBgn0032646	566.868	0.417398	0.149545	2.79113	0.00525247	0.0173753	mEFTs
FBgn0032136	21266.4	0.417248	0.0955329	4.36759	1.26e-05	7.33e-05	Apoltp
FBgn0037688	402.861	0.41683	0.168177	2.47851	0.0131931	0.0384268	CG9356
FBgn0002778	479.945	0.416406	0.172948	2.40769	0.0160537	0.0455217	mnd
FBgn0029114	682.106	0.415846	0.137454	3.02535	0.00248348	0.00901937	Tollo
FBgn0036726	1095.5	0.415154	0.127011	3.26865	0.00108062	0.00429103	QIL1
FBgn0086254	1560.62	0.415106	0.119129	3.48451	0.000493038	0.00209143	Akr1B
FBgn0001987	1422.56	0.412879	0.120675	3.42141	0.000622969	0.00259645	Gli
FBgn0267488	3304.79	0.41203	0.129175	3.18971	0.00142414	0.00549916	Mcr
FBgn0023000	382.704	0.411363	0.171931	2.39261	0.0167288	0.0471939	mth
FBgn0032494	1525.74	0.411007	0.125898	3.26459	0.00109622	0.00434639	CG5945
FBgn0034876	721.588	0.410208	0.136592	3.00316	0.00267191	0.00963703	wmd
FBgn0033204	491.565	0.410111	0.157158	2.60955	0.00906611	0.0279078	CG2065
FBgn0023477	1675.95	0.40996	0.116954	3.5053	0.000456099	0.00195368	Taldo
FBgn0031925	1294.97	0.409756	0.129812	3.15654	0.00159655	0.00608881	Cyp4d21
FBgn0032721	841.276	0.409593	0.130056	3.14936	0.00163627	0.00621545	CG10602
FBgn0033349	936.017	0.409228	0.128056	3.19568	0.00139501	0.00539265	CG8243
FBgn0003248	3384.12	0.40819	0.104665	3.89998	9.62e-05	0.000475707	Rh2
FBgn0037874	14331.1	0.408112	0.0917434	4.44841	8.65e-06	5.18e-05	Tctp
FBgn0003279	30283.6	0.407782	0.101561	4.01515	5.94e-05	0.00030587	RpL4
FBgn0265274	959.033	0.40748	0.13075	3.11649	0.00183018	0.00688235	Inx3
FBgn0044826	2324.11	0.407445	0.106043	3.84225	0.00012191	0.00058924	Pak3
FBgn0085612	970.041	0.40726	0.130079	3.13086	0.00174295	0.00658023	CR41320
FBgn0250814	4989.26	0.407186	0.103625	3.9294	8.52e-05	0.000424697	UQCR-C2
FBgn0013303	1060.68	0.406944	0.127787	3.18456	0.00144975	0.00558368	Nca
FBgn0033751	1132.5	0.40689	0.125833	3.23358	0.0012225	0.00480354	CG8818
FBgn0285952	4826.67	0.405744	0.147368	2.75327	0.00590025	0.0192275	eEF5
FBgn0041713	745.938	0.405547	0.134584	3.01334	0.00258389	0.00935029	yellow-c
FBgn0024698	529.011	0.405443	0.161378	2.51239	0.0119918	0.035429	Cpsf160
FBgn0002036	953.139	0.405206	0.147432	2.74842	0.00598834	0.0194904	CG10561
FBgn0038407	1271.37	0.405111	0.139819	2.8974	0.00376273	0.0129574	CG6126
FBgn0026722	621.948	0.404862	0.157597	2.56897	0.0102	0.0308645	drosha
FBgn0001186	3948.37	0.404776	0.107129	3.77839	0.000157845	0.000745433	Hex-A
FBgn0030266	5334.88	0.404515	0.13537	2.98821	0.00280619	0.0100582	CG11122
FBgn0032752	689.793	0.404427	0.150395	2.6891	0.00716443	0.0227473	CG10702
FBgn0010333	771.57	0.403993	0.147306	2.74253	0.0060967	0.0198001	Rac1
FBgn0032191	1094.78	0.403929	0.135178	2.98813	0.00280687	0.0100582	Snx17
FBgn0023516	753.715	0.403462	0.154555	2.61047	0.00904174	0.0278491	Pex5
FBgn0030366	4588.65	0.402865	0.10283	3.91779	8.94e-05	0.000443981	Usp7
FBgn0263241	413.409	0.402857	0.16846	2.39141	0.016784	0.0472859	Mocs1
FBgn0034401	854.232	0.402616	0.138839	2.89988	0.00373302	0.0128804	MetRS
FBgn0004177	2657.63	0.402024	0.110099	3.65149	0.00026072	0.00117123	mts
FBgn0000370	5747.97	0.401376	0.0959726	4.18219	2.89e-05	0.000158098	crc
FBgn0086768	538.625	0.400393	0.151227	2.64763	0.00810592	0.0253439	Pcmt
FBgn0002940	454572	0.399629	0.117207	3.40961	0.000650557	0.00270178	ninaE
FBgn0027498	1010.97	0.399394	0.144125	2.77116	0.00558577	0.0183507	CG2061
FBgn0051999	1057.56	0.397551	0.127749	3.11197	0.00185842	0.00697855	CG31999
FBgn0267795	3125.31	0.396622	0.104586	3.7923	0.000149258	0.000708705	Frl
FBgn0004687	2123.28	0.395804	0.111414	3.55254	0.000381531	0.00165999	Mlc-c
FBgn0027586	1885.58	0.394976	0.108855	3.62848	0.0002851	0.00126989	CG5867
FBgn0029608	946.212	0.394232	0.132033	2.98585	0.00282789	0.0101197	CG3091
FBgn0010263	21764.8	0.393843	0.100483	3.9195	8.87e-05	0.000441266	Rbp9
FBgn0034494	1549.37	0.39354	0.121925	3.22773	0.00124776	0.00489	CG10444
FBgn0002069	1072.35	0.393458	0.123528	3.18518	0.00144663	0.00557987	AspRS
FBgn0029912	821.378	0.39337	0.144374	2.72466	0.00643676	0.0207315	CG4557
FBgn0033978	521.197	0.393058	0.153401	2.56229	0.0103985	0.0314018	Cyp6a23
FBgn0263599	1718.11	0.392849	0.147193	2.66894	0.00760909	0.0239635	l(3)72Ab
FBgn0031489	1052.94	0.391986	0.131661	2.97725	0.00290851	0.0103762	CG17224
FBgn0004856	759.131	0.390156	0.150397	2.59417	0.00948186	0.0289704	Bx42
FBgn0052484	753.506	0.389755	0.145792	2.67336	0.0075095	0.0236854	Sk2
FBgn0032363	2755.69	0.389647	0.13245	2.94184	0.00326272	0.0114556	Dlg5
FBgn0032229	648.608	0.389631	0.151634	2.56955	0.010183	0.0308218	ClpP
FBgn0263352	7399.69	0.389264	0.100642	3.8678	0.000109823	0.000537	Unr
FBgn0034733	570.955	0.38838	0.149708	2.59424	0.00947992	0.0289704	CG4752
FBgn0265988	7218.87	0.388195	0.11866	3.27148	0.00106985	0.00425468	mv
FBgn0037001	3146.25	0.388096	0.102163	3.79879	0.000145405	0.000691977	ND-39
FBgn0003074	6193.35	0.387855	0.105403	3.67972	0.000233494	0.00106118	Pgi
FBgn0014163	3892.27	0.387093	0.10824	3.57626	0.000348544	0.00153106	fax
FBgn0027844	3312.37	0.385393	0.103276	3.73169	0.000190197	0.00088282	CAH1
FBgn0284254	968.618	0.384696	0.129922	2.96097	0.00306673	0.0108487	Impbeta11
FBgn0030672	2985.51	0.384665	0.113142	3.39983	0.000674287	0.00278601	CG9281
FBgn0040227	1992.68	0.384369	0.129115	2.97694	0.00291143	0.0103762	eIF3d1
FBgn0039916	2391.43	0.384225	0.107339	3.57954	0.000344206	0.00151263	Ekar
FBgn0027080	1079.59	0.38417	0.143803	2.67151	0.00755111	0.0238023	TyrRS
FBgn0034138	14484.7	0.383704	0.0969774	3.95664	7.6e-05	0.000383641	RpS15
FBgn0003447	2247.77	0.383352	0.118716	3.22915	0.00124159	0.0048713	sn
FBgn0036448	3131.34	0.383182	0.131838	2.90646	0.00365538	0.0126457	mop
FBgn0034970	1399	0.382334	0.119112	3.20989	0.00132788	0.00516544	yki
FBgn0039827	614.24	0.381836	0.145076	2.63198	0.00848886	0.0263939	CG1544
FBgn0031057	3323.86	0.381439	0.102912	3.70645	0.000210181	0.000966097	Ubqn
FBgn0259143	3150.84	0.380678	0.105724	3.60069	0.000317375	0.00140235	CG42258
FBgn0029810	1816.61	0.380058	0.156602	2.4269	0.0152286	0.0434635	CG12239
FBgn0036825	11406.8	0.379979	0.0969501	3.91933	8.88e-05	0.000441373	RpL26
FBgn0285947	14781.8	0.379323	0.0981357	3.86529	0.000110958	0.000541789	RpS10b
FBgn0263740	946.247	0.379199	0.135466	2.79921	0.0051228	0.0169785	eIF2gamma
FBgn0033631	820.055	0.379143	0.1404	2.70044	0.00692477	0.0220999	Sod3
FBgn0039537	1011.37	0.37906	0.124908	3.03471	0.00240767	0.00876828	CG5590
FBgn0038331	925.01	0.378104	0.133734	2.82728	0.00469455	0.0157078	Ccm3
FBgn0285948	15199.3	0.37771	0.0951486	3.96969	7.2e-05	0.000365502	RpL27A
FBgn0014388	3624.64	0.377255	0.108017	3.49255	0.000478425	0.00203684	sty
FBgn0025628	1383.33	0.377241	0.118798	3.17548	0.00149587	0.00575711	CG4199
FBgn0028476	2789.91	0.376993	0.105814	3.56278	0.000366946	0.00160317	Usp1
FBgn0029131	549.467	0.376916	0.158824	2.37316	0.0176367	0.0492525	Debcl
FBgn0036165	9025.51	0.376632	0.105821	3.55914	0.000372071	0.00162354	chrb
FBgn0020764	2405.25	0.376592	0.119999	3.1383	0.00169932	0.00642707	Alas
FBgn0000592	6433.74	0.376326	0.0948596	3.96719	7.27e-05	0.000368999	Est-6
FBgn0032393	629.161	0.376081	0.150163	2.50449	0.012263	0.0361082	Nfs1
FBgn0086532	638.392	0.375896	0.140469	2.67601	0.00745046	0.0235487	Spt-I
FBgn0027785	1180.51	0.37515	0.127227	2.94867	0.00319144	0.0112482	NP15.6
FBgn0026427	1808.6	0.375049	0.13387	2.8016	0.00508506	0.0168694	Su(var)2-HP2
FBgn0038834	11214.8	0.374832	0.0998989	3.75211	0.000175353	0.000819276	RpS30
FBgn0026252	2492.22	0.374641	0.11101	3.37484	0.000738586	0.00303465	msk
FBgn0259166	1798.3	0.372781	0.113599	3.28156	0.00103233	0.00411327	CG42271
FBgn0038388	800.597	0.372557	0.13846	2.69072	0.00712983	0.0226443	CG4287
FBgn0035770	4525.51	0.371843	0.100782	3.68959	0.000224615	0.00102482	pst
FBgn0283536	2440.78	0.371115	0.12845	2.88918	0.00386251	0.0132402	Vha13
FBgn0015766	29686.1	0.370875	0.0983698	3.77021	0.000163107	0.000767656	Msr-110
FBgn0250906	3069.02	0.37065	0.104219	3.55645	0.000375897	0.00163819	Pgk
FBgn0041604	2137.15	0.369697	0.142861	2.5878	0.00965912	0.0294313	dlp
FBgn0039559	642.366	0.36906	0.144042	2.56216	0.0104023	0.0314043	NSD
FBgn0259150	5347.19	0.368724	0.101538	3.6314	0.000281884	0.0012577	OtopLc
FBgn0030086	1531.26	0.368279	0.134111	2.74607	0.0060313	0.0196181	CCT2
FBgn0015247	2088.16	0.367997	0.110249	3.33786	0.000844266	0.003425	Diap2
FBgn0037917	1499.22	0.367992	0.116713	3.15296	0.00161625	0.00615276	wkd
FBgn0030343	2196.81	0.367551	0.106359	3.45577	0.000548714	0.0023108	ATP7
FBgn0023529	1948.96	0.367491	0.120245	3.0562	0.00224162	0.00823207	CG2918
FBgn0035695	1407.82	0.367478	0.114842	3.19986	0.00137496	0.00532493	CG10226
FBgn0004391	630.599	0.366612	0.141173	2.59689	0.00940709	0.0287821	shtd
FBgn0004654	794.451	0.366216	0.139623	2.6229	0.00871857	0.0270061	Pgd
FBgn0086690	3471.06	0.36521	0.152658	2.39235	0.016741	0.0472156	Plp
FBgn0039182	483.027	0.364945	0.153162	2.38275	0.0171841	0.0482063	CG5728
FBgn0037536	3389.11	0.364918	0.123091	2.96463	0.00303052	0.0107453	CG2698
FBgn0013726	1174.28	0.364913	0.125008	2.91912	0.00351025	0.012212	pnut
FBgn0040923	2361.43	0.364781	0.124688	2.92555	0.00343846	0.0119981	CG11368
FBgn0031090	1389.27	0.363291	0.125263	2.90021	0.0037291	0.0128711	Rab35
FBgn0032444	965.482	0.362404	0.136874	2.64771	0.00810394	0.0253439	CCT4
FBgn0086346	2782.77	0.361475	0.12218	2.95855	0.0030909	0.0109232	ALiX
FBgn0034909	1171.85	0.360467	0.124136	2.90381	0.00368652	0.0127451	CG4797
FBgn0034590	680.257	0.359902	0.138982	2.58956	0.0096099	0.0292898	Magi
FBgn0037653	690.922	0.359258	0.145035	2.47705	0.0132474	0.0385744	Iru
FBgn0045035	746.303	0.359213	0.135927	2.6427	0.00822488	0.0256719	tefu
FBgn0030838	1008.03	0.358776	0.124801	2.87478	0.00404308	0.0137736	CG5445
FBgn0034240	3028.58	0.358569	0.140615	2.55001	0.010772	0.0323621	MESR4
FBgn0000308	3968.77	0.358143	0.112042	3.1965	0.00139106	0.00538131	chic
FBgn0033710	3669.63	0.357385	0.125397	2.85003	0.00437156	0.0147446	CG17739
FBgn0043841	6495.07	0.356556	0.0956751	3.72674	0.000193975	0.000899477	vir-1
FBgn0004646	2031.93	0.356392	0.107216	3.32407	0.000887126	0.00357952	ogre
FBgn0027835	8428.63	0.356216	0.135977	2.61967	0.00880144	0.0272207	Dp1
FBgn0285937	3478.04	0.356156	0.107375	3.31693	0.000910116	0.00366665	Rab1
FBgn0085484	584.449	0.354912	0.145569	2.4381	0.0147646	0.0423118	Pdxk
FBgn0039260	1513.42	0.354561	0.135722	2.6124	0.00899094	0.0277234	Smg6
FBgn0039120	2290.64	0.352954	0.123095	2.86734	0.00413944	0.0140371	Nup98-96
FBgn0004606	2349.25	0.351525	0.108763	3.23203	0.00122914	0.00482784	zfh1
FBgn0036144	5947.15	0.350415	0.0997106	3.51432	0.000440874	0.00189697	GlcAT-P
FBgn0033177	669.678	0.349717	0.138956	2.51674	0.0118446	0.0350632	CG11141
FBgn0021765	1540.55	0.348876	0.140438	2.48419	0.0129847	0.0379461	scu
FBgn0030403	793.976	0.347762	0.135511	2.5663	0.010279	0.0310944	CG1824
FBgn0004057	733.406	0.34768	0.138519	2.50998	0.0120739	0.0356513	Zw
FBgn0015268	2831.07	0.345968	0.120801	2.86396	0.0041838	0.0141567	Nap1
FBgn0010488	10887.6	0.345633	0.141422	2.44399	0.0145257	0.0417182	NAT1
FBgn0015756	6642.96	0.345083	0.0981907	3.51442	0.000440715	0.00189697	RpL9
FBgn0003656	4909.41	0.343654	0.115862	2.96607	0.00301628	0.0107063	sws
FBgn0034419	1193.32	0.342403	0.119442	2.86668	0.00414799	0.0140582	CG15111
FBgn0261553	4675.52	0.34232	0.107357	3.18861	0.0014296	0.0055162	CG42671
FBgn0011760	7682.73	0.341829	0.100918	3.38719	0.000706137	0.00291186	ctp
FBgn0010417	706.525	0.340192	0.141811	2.39892	0.0164437	0.0464393	Taf6
FBgn0013954	1256.41	0.340041	0.134945	2.51985	0.0117404	0.0348136	Fkbp12
FBgn0031850	1794.99	0.339786	0.117212	2.89891	0.00374461	0.0129119	Tsp
FBgn0263601	1652.6	0.338505	0.111903	3.02498	0.00248647	0.00902709	mib1
FBgn0003308	793.745	0.338234	0.140085	2.4145	0.0157568	0.0448371	ry
FBgn0032246	862.395	0.336113	0.129694	2.59158	0.00955357	0.029152	Wdfy2
FBgn0265605	4084.46	0.335862	0.106845	3.14344	0.00166975	0.00632432	Ric
FBgn0039635	2928.94	0.335221	0.121236	2.76503	0.00569181	0.0186641	Pdhb
FBgn0032833	2883.51	0.335118	0.118381	2.83084	0.00464255	0.0155487	COX4
FBgn0013765	2731.9	0.334976	0.131066	2.55579	0.0105948	0.0319213	cnn
FBgn0029133	891.036	0.334627	0.127535	2.62381	0.00869525	0.0269638	REG
FBgn0037351	16911.7	0.334073	0.092378	3.61637	0.000298764	0.0013257	RpL13A
FBgn0030344	788.947	0.333954	0.13335	2.50435	0.0122677	0.036112	Nrd1
FBgn0039257	1401.98	0.333095	0.140431	2.37194	0.0176951	0.0493761	tnc
FBgn0030941	884.536	0.33162	0.131283	2.526	0.0115369	0.0343071	wgn
FBgn0264442	4362.86	0.330347	0.11153	2.96195	0.00305701	0.0108289	ab
FBgn0031266	1150.4	0.326048	0.12823	2.54267	0.0110008	0.0329085	Sf3b1
FBgn0086656	1298.92	0.325133	0.118947	2.73343	0.00626787	0.0202808	shrb
FBgn0035710	1319.77	0.325021	0.127603	2.54712	0.0108616	0.0325848	SP1173
FBgn0037146	9446.63	0.323233	0.108787	2.97124	0.00296603	0.0105386	CG7470
FBgn0034246	1577.6	0.321631	0.114328	2.81322	0.00490484	0.0163542	Dcr-2
FBgn0000183	3240.41	0.321272	0.101308	3.17125	0.00151784	0.00582885	BicD
FBgn0039266	928.932	0.320389	0.128742	2.48862	0.0128241	0.0375603	CG11791
FBgn0024889	1957.9	0.318028	0.112774	2.82005	0.00480166	0.0160509	Kap-alpha1
FBgn0029687	4150.98	0.316751	0.104921	3.01896	0.00253646	0.00919269	Vap33
FBgn0014075	1847.92	0.315382	0.12409	2.54155	0.0110362	0.033005	Uggt
FBgn0265048	2306.25	0.315131	0.107054	2.94367	0.00324348	0.011401	cv-d
FBgn0031051	1060.93	0.311886	0.122645	2.54299	0.0109907	0.0328971	Ranbp21
FBgn0003517	27614.8	0.311322	0.0979513	3.17833	0.00148127	0.005703	sta
FBgn0000319	10421.3	0.310144	0.104035	2.98116	0.00287157	0.010262	Chc
FBgn0039858	27119	0.308275	0.0894808	3.44515	0.000570743	0.00239302	CycG
FBgn0038271	6700.14	0.30546	0.103952	2.93847	0.00329838	0.0115515	UQCR-C1
FBgn0039300	7625.81	0.304754	0.112447	2.71021	0.00672407	0.0215248	RpS27
FBgn0001297	6539.81	0.304752	0.0967652	3.14939	0.0016361	0.00621545	kay
FBgn0023169	3657.58	0.304558	0.103728	2.93612	0.00332342	0.0116237	AMPKalpha
FBgn0283494	1255.13	0.304081	0.120532	2.52282	0.0116417	0.0345697	Adk2
FBgn0027073	1651.37	0.303565	0.113225	2.68108	0.00733846	0.0232506	Ugt49B1
FBgn0004507	8471.25	0.301794	0.119963	2.51573	0.0118787	0.0351542	GlyP
FBgn0086347	1664.67	0.301716	0.112593	2.6797	0.00736873	0.0233325	Myo31DF
FBgn0002441	1199.41	0.300735	0.121057	2.48425	0.0129826	0.0379461	l(3)mbt
FBgn0026250	3287.78	0.30004	0.103771	2.89136	0.00383579	0.0131529	eIF1A
FBgn0035601	2146.76	0.299124	0.109466	2.73258	0.00628414	0.0203272	Uev1A
FBgn0004868	3338.46	0.295886	0.103889	2.84809	0.00439824	0.014825	Gdi
FBgn0033717	1194.93	0.294634	0.119009	2.47572	0.0132967	0.0387072	CG8839
FBgn0053138	1511.08	0.294377	0.114095	2.58011	0.00987675	0.02999	AGBE
FBgn0039543	1771.87	0.292612	0.111777	2.61781	0.00884953	0.0273453	CROT
FBgn0004404	6151.13	0.2924	0.098135	2.97956	0.0028866	0.010312	RpS14b
FBgn0030421	2185.88	0.292045	0.118328	2.4681	0.0135834	0.0394433	Agpat1
FBgn0026533	1767.44	0.291116	0.114409	2.54451	0.0109432	0.032783	Dek
FBgn0032666	6315.24	0.290323	0.0951586	3.05094	0.00228124	0.00836296	CG5758
FBgn0034654	1713.5	0.289904	0.114534	2.53117	0.0113682	0.0338339	eIF3k
FBgn0019960	3005.48	0.289885	0.116864	2.48053	0.0131187	0.0382845	Mitofilin
FBgn0004647	2179.84	0.288145	0.110761	2.6015	0.00928183	0.0284966	N
FBgn0030478	4726.1	0.287993	0.106815	2.69617	0.00701411	0.022324	CG1640
FBgn0287186	4919.12	0.28758	0.10583	2.71737	0.00658029	0.021129	scro
FBgn0286203	3189.8	0.286971	0.10217	2.80875	0.0049734	0.0165512	stw
FBgn0035371	2130.42	0.28636	0.108234	2.64575	0.00815092	0.0254713	AhcyL1
FBgn0037298	2578.68	0.285899	0.106441	2.68598	0.00723183	0.0229405	Sccpdh1
FBgn0034398	2760.56	0.284927	0.109719	2.59688	0.00940759	0.0287821	CG15098
FBgn0017579	13051.7	0.284286	0.0966986	2.93992	0.00328296	0.011509	RpL14
FBgn0024293	2201.77	0.283226	0.119246	2.37515	0.0175418	0.0490476	Spn43Ab
FBgn0027585	4022.34	0.282176	0.107114	2.63435	0.00842984	0.0262492	CG8740
FBgn0053548	2522.49	0.282095	0.118692	2.3767	0.0174682	0.0489162	SmydA-8
FBgn0015024	3370.2	0.28033	0.103361	2.71215	0.0066848	0.0214187	CkIalpha
FBgn0087012	5124.57	0.280187	0.10668	2.62643	0.00862858	0.0267807	5-HT2A
FBgn0003748	7394.44	0.279266	0.0938	2.97725	0.0029085	0.0103762	Treh
FBgn0033738	1716.98	0.279068	0.110632	2.5225	0.0116523	0.0345914	DUBAI
FBgn0033196	4912.8	0.27887	0.100034	2.78774	0.00530765	0.0175333	CG1358
FBgn0250871	1909.5	0.275876	0.109472	2.52005	0.0117339	0.0348042	pot
FBgn0027611	2916.94	0.271567	0.102812	2.6414	0.00825632	0.0257624	LManII
FBgn0029820	2006.09	0.271352	0.110425	2.45734	0.013997	0.0404542	CG16721
FBgn0001105	6609.09	0.269527	0.0986815	2.73128	0.00630883	0.0204008	Gbeta13F
FBgn0027610	2744.96	0.268437	0.104467	2.56959	0.0101819	0.0308218	Dic1
FBgn0036534	4328.7	0.266412	0.108853	2.44745	0.0143873	0.0413998	DCP2
FBgn0022023	3079.13	0.265125	0.106933	2.47935	0.0131622	0.0383861	eIF3h
FBgn0034598	2072.7	0.260185	0.106956	2.43264	0.0149894	0.0428857	CG4266
FBgn0031835	13520.7	0.257906	0.100984	2.55394	0.0106511	0.0320723	CG11319
FBgn0287187	3110.34	0.257742	0.106144	2.42824	0.0151723	0.0433148	mRpS5
FBgn0005533	9440.12	0.256543	0.0924917	2.77369	0.00554245	0.0182313	RpS17
FBgn0283658	4892.5	0.251855	0.103024	2.44462	0.0145004	0.0416685	muc
FBgn0086472	10191.2	0.249545	0.100883	2.4736	0.0133758	0.0388834	RpS25
FBgn0010411	11265.6	0.243535	0.102159	2.38389	0.0171308	0.0480955	RpS18
FBgn0261793	4577.31	0.242781	0.0984744	2.46542	0.0136852	0.039684	Trf2
FBgn0002622	18031.5	0.238884	0.0920019	2.59651	0.00941751	0.0288038	RpS3
FBgn0043070	7288.99	-0.225559	0.0952783	-2.36737	0.0179151	0.049937	MESK2
FBgn0285955	7515.59	-0.235241	0.0953586	-2.46691	0.0136283	0.039541	cv-c
FBgn0013342	12579.3	-0.239532	0.0992327	-2.41384	0.0157852	0.0448694	nSyb
FBgn0086675	8248.93	-0.240944	0.0964838	-2.49725	0.0125161	0.0367197	fne
FBgn0026262	3374.55	-0.252309	0.101798	-2.47854	0.0131922	0.0384268	bip2
FBgn0031285	4317.96	-0.252456	0.0984972	-2.56308	0.0103748	0.0313483	CG3662
FBgn0004889	2780.92	-0.253265	0.105543	-2.39964	0.0164113	0.0463728	tws
FBgn0265262	3335.48	-0.254308	0.101047	-2.51674	0.0118446	0.0350632	Vha68-1
FBgn0015622	3533.86	-0.256432	0.104463	-2.45476	0.0140977	0.040678	Cnx99A
FBgn0000633	10064.9	-0.257055	0.101535	-2.5317	0.0113512	0.0337931	CG17716
FBgn0003093	4606.94	-0.257228	0.101254	-2.54044	0.0110714	0.0330988	Pkc98E
FBgn0010409	8553.44	-0.257692	0.0949676	-2.71347	0.00665823	0.0213531	RpL18A
FBgn0261554	3106.86	-0.259362	0.102225	-2.53715	0.0111759	0.0333417	CG42672
FBgn0030400	2651.39	-0.259606	0.105898	-2.45146	0.0142279	0.04102	Pits
FBgn0025683	8912.59	-0.26258	0.0974161	-2.69545	0.00702936	0.0223657	CG3164
FBgn0261955	6685.16	-0.264181	0.105466	-2.5049	0.0122487	0.0360865	kdn
FBgn0261565	3902.95	-0.264185	0.103292	-2.55766	0.0105378	0.0317586	Lmpt
FBgn0052479	3591.46	-0.266925	0.106764	-2.50014	0.0124145	0.0364827	Usp10
FBgn0266410	7185.93	-0.268679	0.0966485	-2.77996	0.00543649	0.0178939	CG45050
FBgn0030512	2454.2	-0.269065	0.108403	-2.48208	0.0130619	0.0381398	Nadsyn
FBgn0001114	4346.4	-0.269345	0.109896	-2.45092	0.0142491	0.0410584	Glt
FBgn0004852	2859.9	-0.270058	0.102951	-2.62317	0.00871151	0.0270061	Ac76E
FBgn0019936	7808.33	-0.270616	0.0981497	-2.75717	0.00583034	0.019047	RpS20
FBgn0033005	1775.16	-0.270822	0.112736	-2.40226	0.016294	0.0460911	CG3107
FBgn0024985	2785.39	-0.273228	0.108395	-2.52067	0.0117131	0.0347619	Rilpl
FBgn0037387	2394.41	-0.273505	0.106878	-2.55904	0.0104961	0.0316693	CG1213
FBgn0002566	3369.85	-0.274221	0.112659	-2.43407	0.01493	0.0427391	lt
FBgn0027657	1620.24	-0.275107	0.114173	-2.40955	0.0159721	0.0453513	glob1
FBgn0039213	2297.46	-0.276844	0.108711	-2.54661	0.0108776	0.0326236	atl
FBgn0030089	2781.99	-0.276873	0.106675	-2.59548	0.00944586	0.0288821	AP-1gamma
FBgn0032731	1851.99	-0.277935	0.109593	-2.53605	0.011211	0.033423	Swip-1
FBgn0262103	3164.95	-0.278114	0.10814	-2.57179	0.0101174	0.0306674	Sik3
FBgn0038984	6700.41	-0.278139	0.0944303	-2.94544	0.00322494	0.0113549	AdipoR
FBgn0259923	1525.72	-0.278221	0.116316	-2.39194	0.0167594	0.047242	2004-09-01
FBgn0052549	4495.47	-0.278768	0.106996	-2.60541	0.00917648	0.0282227	CG32549
FBgn0044323	3255.75	-0.280442	0.105074	-2.66899	0.00760787	0.0239635	Cka
FBgn0259685	4013.49	-0.281107	0.115744	-2.42871	0.0151528	0.0432826	crb
FBgn0017561	1779.86	-0.281947	0.118631	-2.37667	0.0174698	0.0489162	Ork1
FBgn0038839	2290.35	-0.283681	0.109174	-2.59844	0.00936487	0.0286929	Ktl
FBgn0262582	8701.13	-0.284614	0.115604	-2.46198	0.0138174	0.040012	cic
FBgn0052000	9712.27	-0.284642	0.109897	-2.59009	0.00959504	0.029253	anne
FBgn0000489	1712.21	-0.285679	0.11191	-2.55277	0.0106871	0.0321532	Pka-C3
FBgn0052758	2188.14	-0.286253	0.107586	-2.6607	0.00779795	0.0244556	Snx27
FBgn0038603	2402.54	-0.286427	0.109015	-2.62741	0.00860365	0.026727	PKD
FBgn0058160	1376.32	-0.286459	0.120414	-2.37895	0.0173621	0.0486667	CG40160
FBgn0032897	1930.3	-0.28649	0.118987	-2.40773	0.0160519	0.0455217	CG9336
FBgn0261278	1362.46	-0.287063	0.121278	-2.36698	0.017934	0.0499685	grp
FBgn0000395	1767.3	-0.288306	0.116321	-2.47855	0.0131919	0.0384268	cv-2
FBgn0002643	5418.5	-0.28875	0.0989097	-2.91933	0.00350782	0.0122076	mam
FBgn0031069	3011.52	-0.288921	0.110738	-2.60905	0.0090793	0.0279402	Pmp70
FBgn0020762	3158.82	-0.291439	0.104799	-2.78094	0.00542024	0.0178572	Atet
FBgn0035625	5242.82	-0.291627	0.115546	-2.52391	0.0116058	0.0344729	Blimp-1
FBgn0052767	3255.54	-0.292212	0.104975	-2.78364	0.00537529	0.0177425	CG32767
FBgn0030685	1794.69	-0.292743	0.114446	-2.55792	0.01053	0.031744	Graf
FBgn0031858	1567.08	-0.293001	0.119165	-2.45879	0.0139407	0.0403358	CG17378
FBgn0004618	1083.13	-0.293323	0.123347	-2.37803	0.0174055	0.0487752	gl
FBgn0003159	2039.06	-0.294059	0.110948	-2.65043	0.00803903	0.0251591	CG2841
FBgn0259735	11033	-0.294061	0.0963458	-3.05214	0.00227215	0.00833254	mtgo
FBgn0259212	6653.08	-0.294477	0.120366	-2.44652	0.0144243	0.0414722	cno
FBgn0263108	3355.33	-0.29453	0.111871	-2.63275	0.00846956	0.0263416	BtbVII
FBgn0261862	3968.88	-0.294785	0.101132	-2.91485	0.00355861	0.0123476	whd
FBgn0261285	2438.51	-0.294939	0.110166	-2.67722	0.00742353	0.0234706	Ppcs
FBgn0283468	1522.82	-0.297487	0.11455	-2.597	0.00940412	0.0287821	slmb
FBgn0001222	1414.25	-0.299388	0.115715	-2.58729	0.00967345	0.0294664	Hsf
FBgn0036211	2436.83	-0.299854	0.109533	-2.73758	0.00618935	0.02007	CG5946
FBgn0034860	1399.27	-0.300242	0.122576	-2.44943	0.0143081	0.0412171	CG9812
FBgn0004198	7659.06	-0.300278	0.112127	-2.67802	0.00740589	0.0234289	ct
FBgn0026160	5080.42	-0.300364	0.103727	-2.89571	0.00378299	0.0130015	tna
FBgn0033192	4633.87	-0.302162	0.126508	-2.38847	0.0169185	0.0475885	Corin
FBgn0262871	2011.77	-0.304106	0.109872	-2.76783	0.00564314	0.0185103	lute
FBgn0033936	1647.03	-0.305088	0.123666	-2.46703	0.0136238	0.0395388	Achl
FBgn0034797	2027.71	-0.305676	0.107827	-2.83489	0.00458416	0.0153826	nahoda
FBgn0038809	2557.61	-0.306409	0.105911	-2.89309	0.00381476	0.0130893	CG16953
FBgn0023213	7009.61	-0.307101	0.10938	-2.80766	0.00499026	0.0165968	eIF4G1
FBgn0262081	3912.06	-0.307185	0.0998824	-3.07547	0.00210173	0.00778365	Csk
FBgn0003410	1108.62	-0.307566	0.122735	-2.50593	0.012213	0.0360014	sina
FBgn0011648	1861.78	-0.307879	0.110683	-2.78162	0.0054088	0.0178251	Mad
FBgn0028671	5651.67	-0.308674	0.125739	-2.45487	0.0140936	0.0406775	Vha100-1
FBgn0031450	1357.5	-0.308755	0.123548	-2.49906	0.0124523	0.0365632	Hrs
FBgn0031770	1535.72	-0.308778	0.113447	-2.7218	0.00649283	0.02088	CG13995
FBgn0030670	2127.96	-0.309454	0.130223	-2.37635	0.0174848	0.0489454	Pis
FBgn0022764	7669.89	-0.309489	0.126888	-2.43908	0.0147247	0.0422319	Sin3A
FBgn0015229	1267.17	-0.310723	0.128284	-2.42215	0.0154289	0.0439637	glec
FBgn0262714	1175.98	-0.310846	0.130368	-2.38437	0.0171082	0.0480447	Sap130
FBgn0263353	4599.01	-0.311443	0.101802	-3.05932	0.00221841	0.00815541	CG11000
FBgn0261258	2852.2	-0.312191	0.109413	-2.85334	0.00432629	0.0146153	rgn
FBgn0033212	3337.56	-0.312461	0.114527	-2.72827	0.00636678	0.0205565	LRR
FBgn0016926	5528.94	-0.312767	0.0998633	-3.13195	0.00173647	0.00655812	Pino
FBgn0011589	2210.68	-0.313416	0.110646	-2.8326	0.00461711	0.0154684	Elk
FBgn0085442	3985.4	-0.315917	0.112295	-2.81328	0.00490396	0.0163542	NKAIN
FBgn0266418	4354.09	-0.31595	0.111023	-2.84581	0.0044299	0.0149173	wake
FBgn0020309	6768.11	-0.317025	0.103008	-3.07767	0.00208623	0.00773444	crol
FBgn0262527	3309.34	-0.317038	0.113056	-2.80425	0.00504337	0.0167469	nsl1
FBgn0263396	8752.7	-0.319535	0.0954767	-3.34674	0.000817689	0.00333263	sqd
FBgn0267336	3986.92	-0.319601	0.106494	-3.00111	0.00268996	0.0096855	Glut4EF
FBgn0285954	1172.28	-0.319691	0.131424	-2.43252	0.0149941	0.0428875	caz
FBgn0032956	1450.95	-0.320401	0.122858	-2.6079	0.00911002	0.0280265	Cul2
FBgn0033463	2219.62	-0.321102	0.106904	-3.00364	0.00266771	0.0096285	CG1513
FBgn0036975	1282.12	-0.3214	0.132668	-2.42258	0.0154106	0.0439353	CG5618
FBgn0015402	1266.62	-0.322904	0.118102	-2.73412	0.00625477	0.0202509	ksr
FBgn0261885	10512.6	-0.323546	0.104874	-3.08511	0.00203479	0.00757314	osa
FBgn0011642	1842.53	-0.323842	0.116407	-2.782	0.00540258	0.0178102	Zyx
FBgn0028916	1089.25	-0.323944	0.128921	-2.51273	0.0119801	0.0354044	CG33090
FBgn0028497	2355.07	-0.324126	0.113644	-2.85213	0.00434272	0.0146614	CG3530
FBgn0263106	2611.03	-0.324392	0.103892	-3.12241	0.00179377	0.00676479	DnaJ-1
FBgn0019650	4476.78	-0.325229	0.119346	-2.7251	0.00642819	0.0207102	toy
FBgn0020496	4587.39	-0.325759	0.110608	-2.94517	0.00322773	0.0113571	CtBP
FBgn0024941	2268.33	-0.326221	0.127976	-2.54908	0.0108008	0.0324302	RSG7
FBgn0029878	989.195	-0.326913	0.128395	-2.54614	0.010892	0.0326573	Pat1
FBgn0035432	1729.09	-0.327591	0.11373	-2.88042	0.00397141	0.013556	ZnT63C
FBgn0028572	2352.26	-0.327664	0.129458	-2.53104	0.0113726	0.0338376	qtc
FBgn0011584	1294.48	-0.327671	0.124459	-2.63277	0.00846928	0.0263416	Trp1
FBgn0010215	2653.07	-0.327694	0.106748	-3.06979	0.00214208	0.00791914	alpha-Cat
FBgn0037218	2031.32	-0.327721	0.118356	-2.76893	0.00562399	0.018459	aux
FBgn0261261	5442.73	-0.329423	0.122036	-2.6994	0.00694644	0.0221422	plx
FBgn0265276	3692.15	-0.330032	0.10708	-3.0821	0.00205546	0.00763385	l(3)neo38
FBgn0033052	2760.47	-0.331335	0.12116	-2.73469	0.00624399	0.0202222	SCAP
FBgn0004449	16546.5	-0.331659	0.125918	-2.63393	0.00844031	0.026274	Ten-m
FBgn0030485	747.845	-0.332606	0.13615	-2.44293	0.0145686	0.0418299	CG1998
FBgn0031377	906.866	-0.333797	0.139456	-2.39357	0.0166852	0.0470836	CG15356
FBgn0013718	4026.09	-0.335507	0.107899	-3.10946	0.00187432	0.00702821	nuf
FBgn0026059	7375.15	-0.335666	0.130824	-2.56578	0.0102944	0.0311308	Mhcl
FBgn0065099	134897	-0.335701	0.109893	-3.05479	0.00225217	0.00826506	snRNA:7SK
FBgn0038494	1490.99	-0.335997	0.136342	-2.46436	0.0137256	0.0397793	beat-IIb
FBgn0000256	2472.49	-0.33633	0.108651	-3.09551	0.00196473	0.00732796	capu
FBgn0043458	1326.64	-0.337399	0.122139	-2.76241	0.00573757	0.018779	CG12084
FBgn0262115	827.673	-0.337712	0.131325	-2.57158	0.0101235	0.0306771	CG17683
FBgn0029895	2436.46	-0.33921	0.107245	-3.16296	0.00156174	0.00596689	CG14441
FBgn0266101	3142.82	-0.339433	0.119295	-2.84533	0.00443656	0.0149335	CG44838
FBgn0052369	3653.62	-0.339482	0.101867	-3.3326	0.000860398	0.00348237	CG32369
FBgn0039209	4380.82	-0.340584	0.102684	-3.31681	0.000910499	0.00366679	REPTOR
FBgn0035422	7318.57	-0.341197	0.0982923	-3.47124	0.000518056	0.00219136	RpL28
FBgn0029864	2357.42	-0.342042	0.123931	-2.75994	0.00578119	0.01891	CG15894
FBgn0041004	2759.05	-0.343219	0.112412	-3.05323	0.00226396	0.0083054	CG17715
FBgn0283472	2614.12	-0.343489	0.116649	-2.94465	0.00323323	0.0113712	S6k
FBgn0034542	1163.03	-0.343792	0.125754	-2.73386	0.00625975	0.0202608	Fem-1
FBgn0036862	3187.12	-0.343905	0.113885	-3.01975	0.00252984	0.00917504	Gbs-76A
FBgn0026239	1764.27	-0.344051	0.119224	-2.88575	0.00390485	0.0133592	gukh
FBgn0051523	3049.07	-0.344117	0.110507	-3.11399	0.00184574	0.0069334	CG31523
FBgn0052009	1486.6	-0.344323	0.129784	-2.65304	0.00797696	0.0249946	CR32009
FBgn0000017	6159.02	-0.345156	0.111406	-3.09819	0.00194705	0.00727237	Abl
FBgn0034180	2277.72	-0.345178	0.128557	-2.68502	0.00725261	0.0229994	Ehbp1
FBgn0051935	1020.51	-0.345886	0.127075	-2.7219	0.00649068	0.0208795	CG31935
FBgn0261283	3342.62	-0.346301	0.11398	-3.03827	0.00237942	0.00867542	SREBP
FBgn0062413	1042.39	-0.346375	0.128026	-2.70551	0.00681994	0.0218051	Ctr1A
FBgn0003984	1371.14	-0.346681	0.137823	-2.51541	0.0118895	0.0351762	vn
FBgn0086686	4964.53	-0.346869	0.118647	-2.92355	0.00346064	0.0120634	l(3)L1231
FBgn0035270	1124.65	-0.347619	0.139773	-2.48702	0.0128817	0.0377186	CG13933
FBgn0051769	679.961	-0.347656	0.139896	-2.4851	0.0129517	0.0378812	CG31769
FBgn0035244	739.657	-0.348094	0.143126	-2.43209	0.015012	0.0429271	ABCB7
FBgn0037282	665.24	-0.348283	0.14575	-2.38959	0.0168671	0.0474566	CG14657
FBgn0037717	901.43	-0.348506	0.141762	-2.45838	0.0139564	0.0403592	CG8301
FBgn0040238	1234.47	-0.348555	0.119278	-2.92221	0.00347562	0.0121036	Best1
FBgn0004861	2059.45	-0.349317	0.143495	-2.43434	0.0149188	0.0427187	ph-p
FBgn0000575	2781.03	-0.350257	0.109291	-3.20482	0.00135149	0.00524565	emc
FBgn0035481	5530.35	-0.350679	0.10401	-3.37159	0.000747363	0.00306743	CG12605
FBgn0051122	1105.7	-0.351192	0.134066	-2.61955	0.00880457	0.0272224	CG31122
FBgn0262614	15318.2	-0.353521	0.0957034	-3.69392	0.000220826	0.00100841	pyd
FBgn0024277	10034.9	-0.354016	0.120294	-2.94293	0.00325126	0.0114246	trio
FBgn0031990	5702.03	-0.354529	0.11132	-3.18477	0.00144868	0.00558163	PAPLA1
FBgn0035880	4415.22	-0.355272	0.126122	-2.8169	0.004849	0.0161937	Culd
FBgn0085419	1587	-0.355401	0.119498	-2.9741	0.00293846	0.0104619	Rgk2
FBgn0040230	1727.54	-0.356447	0.113091	-3.15187	0.00162227	0.00616896	dbo
FBgn0033609	1268.65	-0.357017	0.125386	-2.84735	0.00440854	0.0148549	Fbl6
FBgn0003502	1932.15	-0.357149	0.128182	-2.78628	0.00533176	0.0176044	Btk29A
FBgn0025620	893.228	-0.357608	0.132791	-2.69301	0.00708111	0.022516	CG13360
FBgn0030608	6606.77	-0.357988	0.0957318	-3.73949	0.000184393	0.000858076	Lsd-2
FBgn0261984	2051.79	-0.358323	0.121627	-2.94608	0.00321828	0.0113352	Ire1
FBgn0037290	791.988	-0.358402	0.150172	-2.38661	0.0170045	0.0478048	CG1124
FBgn0032586	2074.65	-0.358675	0.116306	-3.08388	0.00204322	0.00760182	Tpr2
FBgn0033744	771.571	-0.358838	0.134491	-2.66812	0.00762774	0.0240078	Dh44-R2
FBgn0005626	1793.81	-0.359772	0.110637	-3.25183	0.00114664	0.00452752	ple
[truncated: 1,771 more rows]

## Sheet: synaptosome-enriched
	baseMean	log2FoldChange	lfcSE	stat	pvalue	padj	Gene name
FBgn0264437	29.8663	5.59159	0.805859	6.93867	3.96e-12	5.54e-11	lncRNA:CR43855
FBgn0013690	140.483	5.10191	1.01176	5.04261	4.59e-07	3.35e-06	mt:tRNA:Cys-GCA
FBgn0013686	2267.68	4.77938	1.35241	3.53397	0.000409369	0.00176939	mt:lrRNA
FBgn0013710	175.224	4.77466	1.11252	4.29175	1.77e-05	0.0001013	mt:tRNA:Tyr-GTA
FBgn0013696	177.303	4.17397	0.377201	11.0656	1.84e-28	1.59e-26	mt:tRNA:Ile-GAT
FBgn0013708	30.5128	3.86153	0.611106	6.31891	2.63e-10	2.94e-09	mt:tRNA:Val-TAC
FBgn0013680	834.749	3.58433	0.926763	3.86758	0.000109922	0.000537232	mt:ND2
FBgn0267523	529.328	3.48519	0.904493	3.85319	0.000116587	0.000566903	5.8SrRNA-Psi:CR45863
FBgn0013685	416.245	3.42698	1.03305	3.31735	0.000908744	0.00366252	mt:ND6
FBgn0034539	30.0122	3.40495	0.564786	6.02874	1.65e-09	1.64e-08	CG11159
FBgn0033862	39.2255	3.36065	0.621097	5.41083	6.27e-08	5.14e-07	CG6209
FBgn0013683	278.402	3.32716	1.11894	2.9735	0.00294428	0.0104755	mt:ND4L
FBgn0259970	13.6562	3.29212	0.848444	3.88018	0.000104378	0.00051228	Sfp70A4
FBgn0030307	42.8525	3.27121	0.61227	5.34276	9.15e-08	7.36e-07	CG33235
FBgn0037889	145.161	3.24476	0.302225	10.7362	6.88e-27	4.69e-25	scpr-A
FBgn0262881	65.1019	3.23624	0.508995	6.35809	2.04e-10	2.3e-09	CG43236
FBgn0037879	213.146	3.17306	0.262249	12.0994	1.06e-33	1.38e-31	scpr-C
FBgn0037888	144.787	3.16433	0.30513	10.3704	3.38e-25	1.93e-23	scpr-B
FBgn0040359	24.9577	3.15525	0.64565	4.88693	1.02e-06	7.09e-06	CG11380
FBgn0037412	25.0552	3.11617	0.703411	4.43009	9.42e-06	5.61e-05	Osi4
FBgn0011987	1404.18	3.08512	0.877366	3.51634	0.000437538	0.00188416	tRNA:SeC-TCA-1-1
FBgn0004172	159.207	3.05183	0.256949	11.8772	1.56e-32	1.88e-30	Mst84Da
FBgn0259973	16.3151	3.03589	0.827413	3.66914	0.00024337	0.00110272	Sfp79B
FBgn0003065	16.3255	3.03109	0.811559	3.7349	0.00018779	0.000873112	CG2150
FBgn0263650	33.9774	2.96851	0.57623	5.1516	2.58e-07	1.96e-06	lncRNA:CR43641
FBgn0265539	18.9236	2.94301	0.84536	3.48137	0.000498854	0.00211354	lncRNA:CR44389
FBgn0032090	23.773	2.93047	0.707992	4.13913	3.49e-05	0.000187584	CG9582
FBgn0036595	14.3606	2.92867	0.896771	3.2658	0.00109156	0.0043312	CG13046
FBgn0267511	63477.7	2.92816	0.639588	4.5782	4.69e-06	2.94e-05	28SrRNA-Psi:CR45851
FBgn0033731	59.1204	2.92782	0.513383	5.70298	1.18e-08	1.06e-07	Cpr49Ah
FBgn0267514	751.861	2.92006	0.946372	3.08553	0.00203189	0.00756503	5.8SrRNA-Psi:CR45854
FBgn0262880	19.2822	2.88743	0.699142	4.12996	3.63e-05	0.000194231	CG43235
FBgn0262099	88.6054	2.86215	0.379716	7.53763	4.79e-14	8.23e-13	CG42852
FBgn0044048	227.157	2.81801	0.223491	12.6091	1.88e-36	2.82e-34	Ilp5
FBgn0261853	60.6321	2.78945	0.404736	6.89203	5.5e-12	7.48e-11	CG42782
FBgn0004173	265.346	2.78783	0.230024	12.1197	8.3e-34	1.09e-31	Mst84Db
FBgn0250831	29.1425	2.77592	0.574658	4.83057	1.36e-06	9.24e-06	BG642167
FBgn0050430	166.147	2.77423	0.254464	10.9023	1.12e-27	8.56e-26	CG30430
FBgn0033307	45.0965	2.76954	0.569087	4.86663	1.14e-06	7.81e-06	CG14752
FBgn0036603	17.578	2.73207	0.774455	3.52773	0.000419136	0.00180862	CG13062
FBgn0003046	30.2257	2.70354	0.531924	5.08257	3.72e-07	2.77e-06	Pcp
FBgn0085199	24.7274	2.68153	0.651746	4.11438	3.88e-05	0.00020625	CG34170
FBgn0050101	113.302	2.68013	0.31175	8.59705	8.18e-18	2.14e-16	Vajk4
FBgn0085771	25628.8	2.67591	0.669153	3.99895	6.36e-05	0.000325492	28SrRNA-Psi:CR40741
FBgn0013684	15770.4	2.67016	0.167229	15.967	2.17e-57	1.52e-54	mt:ND5
FBgn0063498	664.996	2.63869	0.181089	14.5712	4.28e-48	1.73e-45	GstE2
FBgn0053977	609.633	2.63458	0.199723	13.1912	9.86e-40	1.92e-37	CG33977
FBgn0262952	11269.8	2.62555	0.158841	16.5294	2.25e-61	2.15e-58	mt:ND4
FBgn0004175	262.96	2.61957	0.297691	8.79965	1.37e-18	3.92e-17	Mst84Dd
FBgn0259972	16.6448	2.58803	0.743304	3.48178	0.000498085	0.00211113	Sfp77F
FBgn0015585	44.2212	2.58105	0.453727	5.68855	1.28e-08	1.15e-07	Acp63F
FBgn0265011	32.0175	2.5798	0.591766	4.3595	1.3e-05	7.58e-05	Np
FBgn0040532	3787.39	2.57122	0.155115	16.5762	1.04e-61	1.09e-58	CG8369
FBgn0032914	26.1036	2.56561	0.699638	3.66705	0.000245361	0.00111031	CG14397
FBgn0019828	87.5781	2.56214	0.4201	6.09888	1.07e-09	1.09e-08	dj
FBgn0250825	28.2819	2.56194	0.650786	3.93669	8.26e-05	0.000413389	CG34241
FBgn0266786	47.3556	2.56079	0.428607	5.97468	2.31e-09	2.25e-08	lncRNA:CR45251
FBgn0036679	70.6459	2.54481	0.461911	5.5093	3.6e-08	3.05e-07	CG13022
FBgn0051740	591.078	2.52816	0.189282	13.3566	1.08e-40	2.19e-38	CG31740
FBgn0050369	24.219	2.5273	0.612767	4.1244	3.72e-05	0.000197972	CG30369
FBgn0013673	164.223	2.52553	0.816799	3.09199	0.00198823	0.00740772	mt:ATPase8
FBgn0051360	228.003	2.52072	0.285686	8.82341	1.11e-18	3.22e-17	CG31360
FBgn0267236	41.6847	2.51833	0.488746	5.15264	2.57e-07	1.95e-06	CG45676
FBgn0036677	156.621	2.49656	0.266061	9.3834	6.39e-21	2.27e-19	CG13023
FBgn0250833	171.218	2.49259	0.249103	10.0062	1.43e-23	6.89e-22	CG34461
FBgn0013679	20091.5	2.49194	0.163611	15.2309	2.21e-52	1.1e-49	mt:ND1
FBgn0036091	608.405	2.49154	0.496544	5.01777	5.23e-07	3.76e-06	CG18628
FBgn0052368	309.219	2.4878	0.226655	10.9762	4.97e-28	4.05e-26	CG32368
FBgn0036154	31.23	2.48125	0.601264	4.12673	3.68e-05	0.000196278	CG6168
FBgn0266925	21.5293	2.45821	0.681053	3.60942	0.000306883	0.00135885	asRNA:CR45376
FBgn0051226	429.753	2.45649	0.218914	11.2212	3.21e-29	3.18e-27	CG31226
FBgn0032095	19.6434	2.45235	0.764799	3.20652	0.00134349	0.00522038	Toll-4
FBgn0051816	23.2276	2.45081	0.747781	3.27744	0.00104752	0.00417062	CG31816
FBgn0034391	187.196	2.44985	0.231102	10.6007	2.96e-26	1.85e-24	CG15080
FBgn0038339	58.2803	2.44671	0.460868	5.30892	1.1e-07	8.75e-07	CG6118
FBgn0259713	308.309	2.42911	0.272225	8.92319	4.53e-19	1.37e-17	CG42367
FBgn0034330	853.722	2.4166	0.139241	17.3555	1.79e-67	3.14e-64	BomS4
FBgn0058469	86467.4	2.41383	0.108767	22.1926	4.05e-109	4.25e-105	lncRNA:CR40469
FBgn0034761	1732.63	2.40038	0.117481	20.432	8.68e-93	4.56e-89	CG4250
FBgn0003401	13.6981	2.39364	0.846266	2.82847	0.00467716	0.0156546	shu
FBgn0040799	13.1648	2.39073	0.891034	2.6831	0.00729439	0.023118	CG13051
FBgn0000003	2.29914e+06	2.38236	0.987213	2.41322	0.0158123	0.0449259	7SLRNA:CR32864
FBgn0261504	2.29909e+06	2.38233	0.987213	2.41319	0.0158137	0.0449259	7SLRNA:CR42652
FBgn0066365	42.4553	2.37189	0.5603	4.23325	2.3e-05	0.000129093	dyl
FBgn0002862	424.28	2.37043	0.183125	12.9443	2.53e-38	4.58e-36	Mst87F
FBgn0002564	29.3194	2.37024	0.571318	4.14873	3.34e-05	0.000180535	Lsp1gamma
FBgn0002633	13.9616	2.36789	0.801307	2.95503	0.00312639	0.0110301	E(spl)m7-HLH
FBgn0085197	232.994	2.35932	0.236147	9.99091	1.67e-23	7.97e-22	CG34168
FBgn0261531	65.7963	2.35771	0.380773	6.19189	5.94e-10	6.28e-09	CG42659
FBgn0030362	2846.34	2.35738	0.122468	19.2489	1.44e-82	5.05e-79	regucalcin
FBgn0262623	272.888	2.34983	0.300457	7.82085	5.25e-15	1e-13	CG43147
FBgn0033154	35.106	2.34456	0.484739	4.83675	1.32e-06	8.99e-06	CG1850
FBgn0033724	34.0902	2.344	0.547007	4.28513	1.83e-05	0.000104135	CG8501
FBgn0028415	1543.71	2.33506	0.167981	13.9007	6.27e-44	1.78e-41	Met75Cb
FBgn0000094	146.195	2.33387	0.303755	7.6834	1.55e-14	2.79e-13	Anp
FBgn0028416	1542.22	2.3338	0.168245	13.8714	9.44e-44	2.61e-41	Met75Ca
FBgn0010039	274.01	2.33311	0.209249	11.1499	7.17e-29	6.72e-27	GstD3
FBgn0024294	26.4212	2.33225	0.596288	3.91128	9.18e-05	0.00045549	Spn43Aa
FBgn0266020	30.19	2.32991	0.561414	4.15007	3.32e-05	0.000179667	lncRNA:CR44785
FBgn0004174	140.61	2.31735	0.286215	8.09652	5.66e-16	1.22e-14	Mst84Dc
FBgn0030260	266.317	2.31129	0.212733	10.8647	1.7e-27	1.24e-25	CG1537
FBgn0033817	483.766	2.30725	0.170101	13.564	6.54e-42	1.48e-39	GstE14
FBgn0085411	51.636	2.30554	0.409672	5.62777	1.83e-08	1.6e-07	CG34382
FBgn0050082	27.4472	2.29618	0.607642	3.77883	0.000157567	0.000744454	CG30082
FBgn0001253	397.586	2.29533	0.195655	11.7315	8.79e-32	1e-29	ImpE1
FBgn0260027	304.811	2.29065	0.185914	12.321	6.98e-35	9.91e-33	CG42495
FBgn0052205	94.0869	2.29051	0.399305	5.73624	9.68e-09	8.85e-08	hpRNA:CR32205
FBgn0001281	75.4626	2.28563	0.366715	6.2327	4.58e-10	4.94e-09	janB
FBgn0035868	69.3489	2.28206	0.390964	5.83701	5.31e-09	5.02e-08	CG7194
FBgn0040367	14.7304	2.2764	0.734228	3.1004	0.00193262	0.00722618	CG11382
FBgn0035943	417.347	2.27612	0.202792	11.2239	3.11e-29	3.14e-27	CG5653
FBgn0052207	180.714	2.25714	0.271985	8.29876	1.05e-16	2.42e-15	hpRNA:CR32207
FBgn0267726	267.327	2.25461	0.214385	10.5166	7.24e-26	4.32e-24	CG46059
FBgn0028938	673.948	2.24473	0.211221	10.6274	2.22e-26	1.43e-24	Vajk1
FBgn0035281	112.7	2.23955	0.28216	7.93715	2.07e-15	4.2e-14	Cpr62Bc
FBgn0039480	22.1206	2.2357	0.656506	3.40546	0.000660522	0.00273883	Cpr97Ea
FBgn0040747	54.9395	2.22526	0.472763	4.70692	2.51e-06	1.64e-05	CG12853
FBgn0028569	14.7201	2.22245	0.799432	2.78003	0.00543533	0.0178939	robl37BC
FBgn0002868	2639.36	2.22168	0.127722	17.3947	9.05e-68	1.9e-64	MtnA
FBgn0038486	35.611	2.22021	0.514943	4.31157	1.62e-05	9.3e-05	CG5265
FBgn0002873	85.1782	2.21913	0.340206	6.52288	6.9e-11	8.32e-10	mud
FBgn0259971	36.3287	2.2162	0.536244	4.13282	3.58e-05	0.000192025	CG42481
FBgn0051820	225.493	2.2117	0.240214	9.20719	3.35e-20	1.12e-18	CG31820
FBgn0043530	93.3206	2.20685	0.314047	7.02713	2.11e-12	3.08e-11	Obp51a
FBgn0040519	223.526	2.19504	0.253144	8.67109	4.28e-18	1.16e-16	CG15219
FBgn0025835	54.4112	2.1865	0.436231	5.01225	5.38e-07	3.86e-06	CG17707
FBgn0036121	82.135	2.17824	0.334552	6.51091	7.47e-11	8.94e-10	CG6310
FBgn0010314	44.0011	2.17471	0.437766	4.96774	6.77e-07	4.81e-06	Cks30A
FBgn0044050	472.42	2.17057	0.213136	10.184	2.34e-24	1.23e-22	Ilp3
FBgn0040694	29.9583	2.16874	0.551867	3.92983	8.5e-05	0.00042414	CG14974
FBgn0003034	46.407	2.16834	0.506566	4.28047	1.86e-05	0.000106052	SP
FBgn0083936	30.3961	2.16649	0.559306	3.87353	0.00010727	0.000525248	Acp54A1
FBgn0036146	592.334	2.16451	0.153593	14.0925	4.22e-45	1.39e-42	nkt
FBgn0030280	52.8128	2.16328	0.435767	4.96429	6.9e-07	4.88e-06	CG11106
FBgn0039028	84.3769	2.16016	0.320074	6.74894	1.49e-11	1.93e-10	CG13840
FBgn0053483	80.0398	2.15942	0.328005	6.5835	4.6e-11	5.65e-10	CG33483
FBgn0262141	28.7233	2.14699	0.557367	3.85202	0.00011715	0.000568674	CG42867
FBgn0035510	13.7462	2.1469	0.754553	2.84526	0.00443753	0.0149335	Cpr64Aa
FBgn0032436	28.2058	2.14224	0.565552	3.78787	0.000151943	0.000719502	CG5418
FBgn0002863	227.479	2.13818	0.257325	8.30925	9.63e-17	2.23e-15	Acp95EF
FBgn0262972	374.157	2.12453	0.206087	10.3089	6.42e-25	3.51e-23	lncRNA:cherub
FBgn0053300	90.8443	2.12416	0.543477	3.90847	9.29e-05	0.000460386	Muc30E
FBgn0264711	106.881	2.12083	0.350469	6.05141	1.44e-09	1.44e-08	CG43980
FBgn0037662	328.99	2.11902	0.209411	10.1189	4.55e-24	2.29e-22	CG11997
FBgn0038665	633.67	2.11838	0.154239	13.7343	6.32e-43	1.66e-40	euc
FBgn0040734	427.411	2.10645	0.230719	9.12995	6.85e-20	2.24e-18	BomS5
FBgn0000337	25.8399	2.10141	0.588084	3.57331	0.000352503	0.00154651	cn
FBgn0052220	630.282	2.10074	0.164389	12.7791	2.15e-37	3.47e-35	Csas
FBgn0035042	22.2208	2.099	0.674808	3.11051	0.00186764	0.00700816	CG3640
FBgn0031957	68.6425	2.09791	0.379047	5.53469	3.12e-08	2.67e-07	TwdlE
FBgn0015586	54.4757	2.09563	0.447267	4.68541	2.79e-06	1.81e-05	Acp76A
FBgn0022224	132.085	2.09478	0.279877	7.48463	7.17e-14	1.2e-12	ubl
FBgn0029725	28.3396	2.08879	0.686676	3.04189	0.00235095	0.00858555	CG2871
FBgn0033357	339.82	2.07863	0.196062	10.6019	2.92e-26	1.84e-24	Tom7
FBgn0037414	80.1179	2.07372	0.326209	6.35702	2.06e-10	2.31e-09	Osi7
FBgn0040232	57.1635	2.0725	0.632834	3.27495	0.00105682	0.00420607	cmet
FBgn0047351	123.637	2.07169	0.277057	7.4775	7.57e-14	1.27e-12	CG31468
FBgn0265538	42.5862	2.06361	0.514549	4.01053	6.06e-05	0.000311149	CG44388
FBgn0037464	39.6491	2.05542	0.586318	3.50565	0.000455501	0.0019527	Mst84B
FBgn0053299	53.113	2.04377	0.407212	5.01893	5.2e-07	3.75e-06	CG33299
FBgn0267520	3260.54	2.04108	0.706883	2.88744	0.0038839	0.0132961	28SrRNA-Psi:CR45860
FBgn0063667	22.7299	2.03764	0.594643	3.42665	0.00061107	0.00254888	CG32335
FBgn0039218	173.923	2.02292	0.257968	7.84174	4.44e-15	8.61e-14	Rpb10
FBgn0267126	29.6178	2.0192	0.542006	3.72542	0.000194988	0.000903779	lncRNA:CR45566
FBgn0266421	71.0756	2.01244	0.398955	5.04428	4.55e-07	3.33e-06	RPA3
FBgn0042189	358.662	2.0098	0.183831	10.9329	8.02e-28	6.24e-26	CG17376
FBgn0031918	33.8392	2.00595	0.661505	3.0324	0.00242615	0.00882642	CG6055
FBgn0038020	754.19	2.00257	0.149345	13.409	5.35e-41	1.12e-38	GstD9
FBgn0033869	80.5332	1.99867	0.428067	4.66906	3.03e-06	1.94e-05	Cpr50Cb
FBgn0024196	420.784	1.99747	0.169556	11.7806	4.91e-32	5.8e-30	robl
FBgn0036145	1311.04	1.99484	0.125865	15.849	1.43e-56	9.37e-54	CG7607
FBgn0283461	308.946	1.99006	0.186122	10.6922	1.11e-26	7.31e-25	Drs
FBgn0086348	982.647	1.98647	0.145989	13.6069	3.64e-42	8.69e-40	se
FBgn0013678	72309.3	1.9847	0.153187	12.956	2.17e-38	4e-36	mt:Cyt-b
FBgn0030748	18.5116	1.98059	0.680316	2.91128	0.00359955	0.0124772	Traf-like
FBgn0053774	139.801	1.97597	0.285515	6.92073	4.49e-12	6.23e-11	CG33774
FBgn0044511	286.11	1.97567	0.195552	10.103	5.36e-24	2.67e-22	mRpS21
FBgn0038732	36.517	1.96771	0.583066	3.37476	0.000738799	0.00303465	CG11391
FBgn0026190	57.0986	1.96688	0.409164	4.80706	1.53e-06	1.03e-05	PH4alphaMP
FBgn0035431	136.216	1.96363	0.307973	6.37598	1.82e-10	2.07e-09	CG14968
FBgn0053281	26.7336	1.96275	0.621561	3.15777	0.0015898	0.00606525	CG33281
FBgn0265197	14.621	1.9596	0.735949	2.66268	0.00775211	0.0243337	CG44257
FBgn0263597	75.1991	1.94846	0.341102	5.71224	1.11e-08	1.01e-07	Acp98AB
FBgn0032669	48.8869	1.94712	0.462191	4.21281	2.52e-05	0.000140159	CG15155
FBgn0036750	36.8721	1.94468	0.548797	3.54354	0.000394798	0.00171346	CG6034
FBgn0051921	41.0364	1.92807	0.481715	4.00252	6.27e-05	0.00032078	CG31921
FBgn0029837	2106.68	1.9278	0.112156	17.1886	3.23e-66	4.24e-63	Tsp5D
FBgn0034443	285.545	1.92634	0.212003	9.08638	1.02e-19	3.3e-18	cer
FBgn0032124	25.6762	1.92435	0.598189	3.21696	0.00129559	0.00505857	CG17855
FBgn0039098	24.3836	1.92254	0.615016	3.126	0.00177199	0.00668748	GILT3
FBgn0267164	21.1174	1.92134	0.669266	2.87082	0.00409413	0.0139071	asRNA:CR45604
FBgn0039052	20.4371	1.92116	0.693222	2.77134	0.00558261	0.0183461	CG6733
FBgn0261628	141.654	1.92061	0.271103	7.08444	1.4e-12	2.06e-11	CG42711
FBgn0039728	42.3335	1.91719	0.44218	4.33576	1.45e-05	8.4e-05	CG7896
FBgn0265263	232.337	1.91527	0.241728	7.92326	2.31e-15	4.65e-14	CG42688
FBgn0250832	214.737	1.91257	0.235422	8.12399	4.51e-16	9.83e-15	Dup99B
FBgn0266811	20.8368	1.91098	0.62274	3.06866	0.00215019	0.00794353	CG45273
FBgn0030259	403.561	1.90954	0.174239	10.9593	6e-28	4.81e-26	CG1545
FBgn0051706	2564.46	1.90747	0.107777	17.6983	4.32e-70	1.14e-66	CG31706
FBgn0051248	450.914	1.90046	0.1598	11.8927	1.29e-32	1.6e-30	CG31248
FBgn0283508	19.4161	1.90038	0.659016	2.88366	0.00393086	0.0134394	nw
FBgn0266280	20.2255	1.89571	0.637958	2.97152	0.00296328	0.0105331	lncRNA:CR44965
FBgn0030258	2241.93	1.89027	0.14018	13.4846	1.93e-41	4.13e-39	CG1552
FBgn0085192	28.7019	1.88481	0.570998	3.30091	0.000963711	0.00386921	CG34163
FBgn0040931	329.321	1.88372	0.215424	8.74425	2.24e-18	6.29e-17	CG9034
FBgn0041087	643.978	1.88329	0.146571	12.849	8.71e-38	1.5e-35	wun2
FBgn0004379	41.3499	1.87078	0.464365	4.02867	5.61e-05	0.000290646	Klp67A
FBgn0034329	2100.62	1.87036	0.137898	13.5634	6.6e-42	1.48e-39	BomS1
FBgn0085471	14.5366	1.86553	0.728539	2.56064	0.010448	0.0315331	CG34442
FBgn0085396	250.283	1.86036	0.209422	8.88332	6.49e-19	1.92e-17	CG34367
FBgn0036777	65.5248	1.85128	0.368635	5.022	5.11e-07	3.7e-06	CG7341
FBgn0050039	36.7132	1.84552	0.520614	3.5449	0.000392763	0.00170533	CG30039
FBgn0262547	34.4468	1.84026	0.538022	3.42041	0.000625267	0.00260499	CG43101
FBgn0038210	26.1337	1.83743	0.605396	3.03509	0.00240466	0.00876036	CG3199
FBgn0069973	4280.5	1.83208	0.116623	15.7095	1.3e-55	7.6e-53	CG40485
FBgn0045761	1055.58	1.83179	0.126169	14.5185	9.25e-48	3.6e-45	CHKov1
FBgn0047338	26.635	1.83088	0.736902	2.48457	0.0129708	0.0379266	CG32148
FBgn0052282	48.3364	1.83059	0.436214	4.19655	2.71e-05	0.000149175	Drsl4
FBgn0036612	18.6377	1.8285	0.67282	2.71767	0.00657434	0.0211163	CG4998
FBgn0054002	22.5966	1.82725	0.730918	2.49993	0.0124217	0.0364937	CG34002
FBgn0015584	106.368	1.82657	0.301735	6.05353	1.42e-09	1.42e-08	Acp53Ea
FBgn0053319	33.9249	1.82429	0.560219	3.25639	0.00112841	0.00446053	CR33319
FBgn0030653	41.9266	1.82391	0.443427	4.11322	3.9e-05	0.000206869	CG7860
FBgn0037174	28.3903	1.82371	0.710804	2.5657	0.0102969	0.0311308	CG14457
FBgn0261055	51.5573	1.82274	0.42536	4.28518	1.83e-05	0.000104135	Sfp26Ad
FBgn0085512	24.7123	1.81423	0.567097	3.19915	0.00137835	0.00533608	RYa
FBgn0035675	62.3894	1.80236	0.382125	4.71667	2.4e-06	1.56e-05	CG6610
FBgn0034153	126.472	1.80136	0.282708	6.3718	1.87e-10	2.12e-09	Acp53C14b
FBgn0040907	165.337	1.80105	0.24208	7.43992	1.01e-13	1.67e-12	mRpL33
FBgn0038353	191.001	1.79838	0.25617	7.02025	2.21e-12	3.22e-11	CG5399
FBgn0030955	133.012	1.79711	0.294755	6.09696	1.08e-09	1.1e-08	CG6891
FBgn0028544	188.465	1.79544	0.24446	7.34454	2.06e-13	3.33e-12	Vajk3
FBgn0052832	32.6442	1.78708	0.51006	3.50367	0.000458887	0.00196482	CG32832
FBgn0038511	41.9487	1.78491	0.633978	2.81542	0.00487132	0.016263	cysu
FBgn0040102	111.013	1.78316	0.287105	6.21082	5.27e-10	5.63e-09	lectin-24Db
FBgn0263038	52.7911	1.78314	0.585192	3.0471	0.00231058	0.00845577	CG43333
FBgn0035104	73.5421	1.78149	0.390694	4.55981	5.12e-06	3.18e-05	CG13875
FBgn0031992	471.082	1.77853	0.159745	11.1336	8.61e-29	7.73e-27	Acbp1
FBgn0085736	1605	1.77726	0.165126	10.7631	5.14e-27	3.53e-25	CG40472
FBgn0034128	901.706	1.77446	0.147395	12.0388	2.22e-33	2.84e-31	CG4409
FBgn0039246	22.8748	1.77245	0.610907	2.90135	0.00371563	0.0128288	CG10845
FBgn0026144	55.236	1.76622	0.405818	4.35225	1.35e-05	7.82e-05	CBP
FBgn0052448	174.765	1.76312	0.263649	6.68738	2.27e-11	2.89e-10	CG32448
FBgn0040754	450.456	1.76206	0.159866	11.0221	2.99e-28	2.53e-26	CG17059
FBgn0011693	22610.8	1.76139	0.105945	16.6255	4.56e-62	5.32e-59	Pdh
FBgn0266768	20.9011	1.76102	0.671437	2.62277	0.00872177	0.0270061	lncRNA:CR45233
FBgn0003525	62.1315	1.75865	0.394978	4.45252	8.49e-06	5.09e-05	stg
FBgn0013981	2836.29	1.75639	0.139192	12.6184	1.67e-36	2.54e-34	His4r
FBgn0051639	138.255	1.75163	0.297402	5.88978	3.87e-09	3.71e-08	CG31639
FBgn0052240	25.6756	1.75035	0.584373	2.99527	0.00274204	0.00985613	CG32240
FBgn0039915	3514.1	1.74465	0.105839	16.4839	4.79e-61	4.19e-58	Gat
FBgn0243514	359.431	1.7415	0.218142	7.98335	1.42e-15	2.93e-14	eater
FBgn0011669	752.711	1.74116	0.169285	10.2854	8.2e-25	4.44e-23	Mst57Db
FBgn0265508	538.26	1.74083	0.164249	10.5987	3.02e-26	1.88e-24	asRNA:CR44370
FBgn0035623	229.557	1.74042	0.214406	8.11741	4.76e-16	1.04e-14	mthl2
FBgn0039250	41.8557	1.73882	0.452061	3.84642	0.000119854	0.000580641	Mink
FBgn0033158	63.5776	1.73559	0.393325	4.41262	1.02e-05	6.06e-05	CG12164
FBgn0037895	1029.81	1.73478	0.134855	12.864	7.17e-38	1.26e-35	CG6723
FBgn0036985	65.3545	1.73422	0.358149	4.84219	1.28e-06	8.76e-06	zye
FBgn0040093	33.9943	1.7312	0.532613	3.2504	0.00115244	0.00454526	lectin-46Ca
FBgn0265177	449.176	1.73097	0.185198	9.34661	9.05e-21	3.17e-19	CG44242
FBgn0043854	205.384	1.72147	0.214601	8.02169	1.04e-15	2.19e-14	slam
FBgn0040007	11841.7	1.71998	0.0998556	17.2246	1.74e-66	2.6e-63	RpL38
FBgn0052173	36.2588	1.71429	0.659181	2.60064	0.00930514	0.0285432	tRNA:Pro-CGG-2-2
FBgn0000299	8163.64	1.71345	0.110422	15.5173	2.65e-54	1.39e-51	Col4a1
FBgn0052029	80.6918	1.71289	0.33743	5.07627	3.85e-07	2.85e-06	Cpr66D
FBgn0250841	75.6659	1.70718	0.343812	4.96544	6.85e-07	4.85e-06	CG17242
FBgn0038397	80.8281	1.70608	0.368765	4.62647	3.72e-06	2.36e-05	CG10185
FBgn0061435	16.5835	1.70608	0.718189	2.37552	0.0175241	0.0490291	CG30270
FBgn0030359	29.5714	1.70076	0.553713	3.07155	0.00212952	0.00787547	CG18130
FBgn0035859	26.4549	1.7004	0.60416	2.81449	0.00488554	0.0163053	CG13678
FBgn0013675	56144.1	1.68102	0.154425	10.8857	1.35e-27	1e-25	mt:CoII
FBgn0042198	20.8067	1.68089	0.619494	2.71332	0.00666125	0.0213563	CG16741
FBgn0039104	437.474	1.68029	0.191433	8.77745	1.67e-18	4.73e-17	CG10252
FBgn0058002	1662.69	1.67544	0.167754	9.98749	1.73e-23	8.22e-22	ND-AGGG
FBgn0033949	234.198	1.67475	0.202225	8.28163	1.22e-16	2.78e-15	Had2
FBgn0038258	23.8313	1.67394	0.617518	2.71075	0.00671306	0.0214961	CG7362
FBgn0065032	40.9092	1.66833	0.458684	3.63721	0.000275608	0.00123284	Arpc3B
FBgn0036881	129.521	1.66785	0.264371	6.30876	2.81e-10	3.13e-09	Cpr76Bd
FBgn0029950	1644.74	1.6613	0.113692	14.6123	2.34e-48	9.85e-46	CG9657
FBgn0051913	26.5521	1.66006	0.578855	2.86784	0.00413279	0.0140203	CG31913
FBgn0004577	32.0789	1.64962	0.56992	2.89449	0.00379781	0.0130426	Pxd
FBgn0085229	307.471	1.64896	0.205906	8.00833	1.16e-15	2.42e-14	CG34200
FBgn0083968	150.772	1.64849	0.269051	6.12707	8.95e-10	9.25e-09	CG34132
FBgn0040900	139.759	1.64803	0.294257	5.60066	2.14e-08	1.86e-07	CG17777
FBgn0283625	45.9658	1.64388	0.461336	3.56331	0.000366214	0.00160064	CG46298
FBgn0023170	11391.5	1.64365	0.109772	14.9733	1.1e-50	5.01e-48	RpL39
FBgn0085256	2634.66	1.64044	0.146579	11.1915	4.49e-29	4.32e-27	CG34227
FBgn0031277	20.3539	1.63964	0.629837	2.60328	0.00923373	0.0283573	CG13947
FBgn0020509	46.3937	1.63763	0.434601	3.76812	0.000164481	0.000772607	Acp62F
FBgn0033729	19.9768	1.63631	0.654973	2.49828	0.0124796	0.0366332	Cpr49Af
FBgn0013676	151295	1.63613	0.176537	9.26791	1.9e-20	6.45e-19	mt:CoIII
FBgn0052354	264.861	1.63434	0.192718	8.48051	2.24e-17	5.66e-16	CG32354
FBgn0003996	449.504	1.63408	0.175672	9.30186	1.38e-20	4.74e-19	w
FBgn0032281	20.3573	1.63334	0.628187	2.60008	0.00932023	0.0285728	CG17107
FBgn0031859	324.827	1.63252	0.191933	8.50568	1.81e-17	4.6e-16	CG17377
FBgn0032269	195.145	1.6269	0.273359	5.95152	2.66e-09	2.58e-08	w-cup
FBgn0011670	84.8276	1.6262	0.338339	4.80641	1.54e-06	1.03e-05	Mst57Dc
FBgn0033268	6882.19	1.62608	0.0990516	16.4165	1.46e-60	1.18e-57	Obp44a
FBgn0264347	101.118	1.62523	0.296823	5.47543	4.36e-08	3.66e-07	lncRNA:CR43803
FBgn0029924	33.5052	1.62249	0.48278	3.36072	0.000777402	0.00317706	CG4586
FBgn0051870	67.9142	1.62016	0.415306	3.90111	9.58e-05	0.000473717	CG31870
FBgn0026088	953.947	1.61835	0.163143	9.91984	3.41e-23	1.56e-21	CG14818
FBgn0262116	761.77	1.61601	0.169625	9.52696	1.62e-21	6.16e-20	RNASEK
FBgn0083983	136.017	1.61476	0.304444	5.30397	1.13e-07	8.99e-07	mRpL34
FBgn0262904	302.186	1.61438	0.189066	8.53868	1.36e-17	3.49e-16	asRNA:CR43259
FBgn0040575	93.1365	1.61091	0.319401	5.04356	4.57e-07	3.34e-06	CG15922
FBgn0250842	57.1013	1.61024	0.38739	4.15665	3.23e-05	0.000175337	CG17575
FBgn0032642	561.343	1.60974	0.167123	9.63208	5.85e-22	2.33e-20	CG5110
FBgn0037040	64.2844	1.60886	0.41454	3.88108	0.000103995	0.000510639	CG12983
FBgn0034121	97.3223	1.60776	0.311366	5.16356	2.42e-07	1.85e-06	CG6262
FBgn0086915	221.779	1.60471	0.231091	6.94405	3.81e-12	5.34e-11	Mst77F
FBgn0038830	436.758	1.60469	0.164266	9.7689	1.53e-22	6.59e-21	CG17272
FBgn0039205	204.964	1.60177	0.232098	6.90127	5.15e-12	7.06e-11	CG13623
FBgn0011227	722.696	1.59808	0.168513	9.48345	2.46e-21	9.16e-20	ox
FBgn0052480	42.0005	1.59086	0.624925	2.54569	0.0109063	0.0326909	tRNA:Ile-TAT-1-1
FBgn0085237	27.0137	1.58627	0.550665	2.88064	0.00396872	0.0135512	CG34208
FBgn0035335	316.487	1.58616	0.179952	8.81436	1.2e-18	3.47e-17	mRpL23
FBgn0032003	19.8415	1.58454	0.632639	2.50464	0.0122574	0.0361021	CG8349
FBgn0003886	40.484	1.58334	0.581514	2.72278	0.00647343	0.0208304	alphaTub85E
FBgn0030598	23.9636	1.58099	0.643747	2.45592	0.0140525	0.0405923	CG9503
FBgn0038956	116.996	1.58028	0.282962	5.58477	2.34e-08	2.03e-07	CAH8
FBgn0051469	68.1143	1.57095	0.349174	4.49904	6.83e-06	4.17e-05	CG31469
FBgn0028699	2332.19	1.5705	0.115275	13.6239	2.89e-42	7.05e-40	Rh50
FBgn0040965	152.07	1.5699	0.280429	5.59819	2.17e-08	1.88e-07	lncRNA:CR13130
FBgn0039313	88.8928	1.56942	0.34605	4.53522	5.75e-06	3.55e-05	CG11892
FBgn0031128	160.85	1.56856	0.338393	4.63531	3.56e-06	2.26e-05	hydra
FBgn0040735	463.464	1.56635	0.188041	8.3298	8.1e-17	1.91e-15	BomT2
FBgn0030348	235.412	1.56579	0.202748	7.72282	1.14e-14	2.1e-13	CG10352
FBgn0030339	113.007	1.56486	0.282788	5.53369	3.14e-08	2.68e-07	Cyp28c1
FBgn0285943	33.7346	1.56306	0.624439	2.50315	0.0123094	0.0362246	knon
FBgn0036560	626.136	1.56166	0.142566	10.9539	6.37e-28	5.03e-26	CG5895
FBgn0001145	30710.4	1.56122	0.111684	13.9789	2.1e-44	6.48e-42	Gs2
FBgn0037949	6681.45	1.56005	0.103298	15.1025	1.56e-51	7.45e-49	prd1
FBgn0037115	20.4972	1.55802	0.612575	2.54339	0.0109782	0.0328689	CG11249
FBgn0037323	28.2081	1.55676	0.52564	2.96164	0.00306006	0.0108361	CG2663
FBgn0053284	33.1223	1.55154	0.585238	2.65112	0.00802249	0.0251148	CG33284
FBgn0083960	34.1355	1.55071	0.608488	2.54846	0.0108201	0.0324788	CG34124
FBgn0050154	35.0208	1.5497	0.484263	3.20012	0.00137371	0.00532203	CG30154
FBgn0264835	60.0704	1.54961	0.383606	4.03959	5.35e-05	0.000278132	lncRNA:CR44043
FBgn0037818	208.661	1.54875	0.211958	7.30688	2.73e-13	4.34e-12	CG6465
FBgn0250844	64.5713	1.54705	0.373245	4.14486	3.4e-05	0.000183235	CG4218
FBgn0039312	252.873	1.54673	0.196337	7.87796	3.33e-15	6.57e-14	CG10514
FBgn0032868	21.1682	1.54649	0.64853	2.38461	0.0170973	0.0480271	CG17472
FBgn0031546	30.7325	1.54625	0.576834	2.68057	0.00734958	0.0232788	CG8851
FBgn0034804	106.428	1.54621	0.288906	5.35196	8.7e-08	7.01e-07	CG3831
FBgn0262794	86.3196	1.54454	0.449547	3.43577	0.000590874	0.00247249	CG43175
FBgn0036587	262.44	1.54406	0.199444	7.7418	9.8e-15	1.83e-13	CG4950
FBgn0261989	133.41	1.54284	0.257244	5.99756	2e-09	1.97e-08	CG42807
FBgn0030332	340.899	1.54004	0.191393	8.04646	8.52e-16	1.79e-14	CG9360
FBgn0031176	91.3501	1.53522	0.395019	3.88644	0.000101724	0.000500892	whe
FBgn0036181	54.0884	1.53234	0.414401	3.69771	0.000217553	0.000995626	Muc68Ca
FBgn0267450	38.4777	1.53117	0.461756	3.31597	0.000913256	0.00367647	asRNA:CR45800
FBgn0034902	366.515	1.52934	0.172118	8.88543	6.37e-19	1.89e-17	CG5532
FBgn0040551	143.333	1.52907	0.26698	5.7273	1.02e-08	9.3e-08	CG11686
FBgn0031808	755.656	1.52812	0.141175	10.8243	2.64e-27	1.89e-25	Nepl5
FBgn0013672	32092.6	1.52661	0.513538	2.97274	0.00295154	0.0104978	mt:ATPase6
FBgn0035280	186.949	1.51927	0.227394	6.68124	2.37e-11	3.01e-10	Cpr62Bb
FBgn0030936	30.4352	1.51641	0.516168	2.93781	0.00330537	0.0115683	CG6481
FBgn0259964	36.6179	1.51459	0.484989	3.12295	0.00179051	0.00675494	Sfp33A3
FBgn0264086	121.154	1.51445	0.301783	5.01836	5.21e-07	3.76e-06	CG43755
FBgn0266937	324.127	1.51403	0.185739	8.15135	3.6e-16	7.87e-15	lncRNA:CR45388
FBgn0030839	160.828	1.51346	0.241279	6.27265	3.55e-10	3.87e-09	CG5613
FBgn0030334	300.643	1.51029	0.222324	6.79319	1.1e-11	1.45e-10	Karl
FBgn0034245	1131.1	1.50976	0.186924	8.07685	6.65e-16	1.42e-14	UQCR-6.4
FBgn0040358	18.9997	1.50847	0.631111	2.39019	0.0168398	0.0474305	CG14625
FBgn0259896	370.25	1.50795	0.171355	8.80014	1.37e-18	3.91e-17	NimC1
FBgn0005664	4358.22	1.50698	0.164532	9.15917	5.23e-20	1.72e-18	Crys
FBgn0262601	186.299	1.50687	0.265736	5.67055	1.42e-08	1.27e-07	SmB
FBgn0033437	349.198	1.50562	0.182679	8.24192	1.69e-16	3.82e-15	CG12926
FBgn0034361	292.545	1.50344	0.187543	8.01651	1.09e-15	2.27e-14	mRpS28
FBgn0265271	26.7874	1.50306	0.545266	2.75657	0.00584106	0.0190761	CG14717
FBgn0036619	1722.64	1.50201	0.180266	8.3322	7.94e-17	1.88e-15	Cpr72Ec
FBgn0085276	84.1149	1.50147	0.324656	4.62479	3.75e-06	2.37e-05	CG34247
FBgn0062928	802.247	1.50092	0.229572	6.53792	6.24e-11	7.57e-10	hpRNA:CR33940
FBgn0013301	52.3018	1.4986	0.420212	3.5663	0.00036206	0.00158579	ProtB
FBgn0038281	27.5958	1.49821	0.547181	2.73805	0.00618049	0.0200475	RpL10Aa
FBgn0051296	82.7434	1.49653	0.31621	4.7327	2.22e-06	1.45e-05	CG31296
FBgn0250907	108.111	1.49601	0.464615	3.2199	0.00128236	0.00501626	Cht10
FBgn0083953	146.314	1.49492	0.256725	5.82304	5.78e-09	5.43e-08	CG34117
FBgn0039311	828.487	1.49411	0.135971	10.9885	4.34e-28	3.59e-26	CG10513
FBgn0034472	74.8038	1.49013	0.337511	4.41508	1.01e-05	6e-05	CG8517
FBgn0032706	580.878	1.48892	0.146444	10.1671	2.78e-24	1.43e-22	Irk3
FBgn0034755	43.5359	1.48875	0.557853	2.66871	0.00761424	0.0239725	CG3746
FBgn0038071	262.736	1.48669	0.213507	6.9632	3.33e-12	4.72e-11	Dtg
FBgn0034152	129.937	1.48514	0.261963	5.66927	1.43e-08	1.27e-07	Acp53C14a
FBgn0032878	30.3016	1.48391	0.570651	2.60039	0.0093119	0.0285556	CG9316
FBgn0036255	551.135	1.47927	0.151362	9.77302	1.47e-22	6.35e-21	Atg12
FBgn0052655	43.8567	1.4762	0.611554	2.41384	0.0157852	0.0448694	CG32655
FBgn0010612	1876.09	1.47355	0.113611	12.9701	1.81e-38	3.39e-36	ATPsynG
FBgn0030510	652.165	1.47067	0.144176	10.2005	1.97e-24	1.05e-22	CG12177
FBgn0038695	23.5996	1.47046	0.5905	2.4902	0.0127672	0.0374147	CG14280
FBgn0038946	2892.71	1.46926	0.118477	12.4012	2.57e-35	3.7e-33	rdhB
FBgn0038363	290.351	1.46795	0.185122	7.92964	2.2e-15	4.43e-14	Acyp2
FBgn0287613	17424.8	1.46715	0.101757	14.4181	3.98e-47	1.44e-44	lncRNA:CR46482
FBgn0261514	68.5834	1.46551	0.409984	3.57456	0.000350824	0.00153978	NimA
FBgn0036550	105.029	1.46391	0.30832	4.74804	2.05e-06	1.36e-05	CG17026
FBgn0053784	44.7092	1.46249	0.490856	2.97947	0.00288751	0.010312	CG33784
FBgn0050050	85.8545	1.46098	0.322859	4.52512	6.04e-06	3.71e-05	CG30050
FBgn0259233	281.201	1.459	0.19061	7.65442	1.94e-14	3.46e-13	CG42331
FBgn0028901	51.8103	1.45395	0.427209	3.40338	0.000665585	0.00275656	CG18109
FBgn0263249	47.2308	1.45134	0.453212	3.20235	0.00136311	0.00528487	CG43392
FBgn0031746	73.3235	1.45094	0.350695	4.13732	3.51e-05	0.000188774	CG9029
FBgn0010041	102.592	1.45092	0.296493	4.89362	9.9e-07	6.87e-06	GstD5
FBgn0039305	83.5867	1.45048	0.317349	4.57062	4.86e-06	3.04e-05	CG11858
FBgn0260434	101.787	1.44907	0.343112	4.22331	2.41e-05	0.000134352	CG42529
FBgn0004635	2473.3	1.44731	0.114135	12.6806	7.57e-37	1.19e-34	rho
FBgn0037602	32.0414	1.44571	0.543079	2.66207	0.00776626	0.0243635	SLIRP2
FBgn0035725	183.38	1.44559	0.221799	6.51755	7.15e-11	8.6e-10	Mis12
FBgn0034694	864.168	1.44187	0.144468	9.98053	1.85e-23	8.78e-22	Plekhm1
FBgn0036905	100.916	1.44032	0.341951	4.21207	2.53e-05	0.000140471	ms(3)76Ca
FBgn0032969	65.4337	1.43893	0.467019	3.08109	0.00206242	0.00765428	CG2528
FBgn0003162	5722.11	1.43839	0.13577	10.5943	3.17e-26	1.96e-24	Pu
FBgn0259736	2015.09	1.43727	0.172605	8.32693	8.3e-17	1.95e-15	CG42390
FBgn0016075	5657	1.42961	0.10468	13.6569	1.84e-42	4.59e-40	vkg
FBgn0264916	224.744	1.42861	0.211765	6.7462	1.52e-11	1.96e-10	asRNA:CR44107
FBgn0032299	36.5992	1.42779	0.466596	3.06002	0.00221325	0.00813929	CG17127
FBgn0005660	2108.05	1.42522	0.11102	12.8375	1.01e-37	1.71e-35	Ets21C
FBgn0262962	25.7054	1.4232	0.596727	2.38502	0.0170783	0.0479864	CG43273
FBgn0031261	357.944	1.41741	0.185219	7.65263	1.97e-14	3.5e-13	nAChRbeta3
FBgn0037228	204.736	1.41733	0.223301	6.34716	2.19e-10	2.46e-09	CG1092
FBgn0036945	218.604	1.41376	0.208825	6.77009	1.29e-11	1.69e-10	Ssk
FBgn0026324	195.095	1.41339	0.242828	5.82055	5.87e-09	5.51e-08	Taf10b
FBgn0032538	324.931	1.41117	0.210483	6.70445	2.02e-11	2.59e-10	Vajk2
FBgn0259992	123.512	1.40817	0.263729	5.33945	9.32e-08	7.48e-07	CG42489
FBgn0003888	836.085	1.40763	0.143819	9.78754	1.27e-22	5.55e-21	betaTub60D
FBgn0036585	722.745	1.40597	0.162542	8.64986	5.16e-18	1.39e-16	CG13071
FBgn0011668	333.248	1.40414	0.202119	6.94711	3.73e-12	5.24e-11	Mst57Da
FBgn0032360	129.218	1.3989	0.273462	5.11553	3.13e-07	2.34e-06	CG14926
FBgn0039694	33.3353	1.39522	0.511343	2.72855	0.00636142	0.0205455	fig
FBgn0263117	533.281	1.39473	0.159893	8.72288	2.71e-18	7.48e-17	CG34377
FBgn0052856	97.2113	1.39467	0.298542	4.67161	2.99e-06	1.92e-05	CG32856
FBgn0033961	601.189	1.38996	0.16807	8.27016	1.34e-16	3.04e-15	ND-B15
FBgn0287620	74.5631	1.3898	0.390606	3.55805	0.000373614	0.0016296	lncRNA:CR46489
FBgn0038080	201.667	1.38856	0.224386	6.18827	6.08e-10	6.41e-09	CG12279
FBgn0040097	28.0194	1.3858	0.579292	2.39223	0.0167465	0.0472184	lectin-30A
FBgn0262567	49.692	1.38573	0.406122	3.41211	0.000644611	0.00268133	CG43107
FBgn0083167	1304.92	1.38558	0.136816	10.1274	4.18e-24	2.11e-22	Neb-cGP
FBgn0039802	535.596	1.38333	0.187936	7.36068	1.83e-13	2.96e-12	dj-1beta
FBgn0028892	28.1925	1.38287	0.57712	2.39616	0.0165679	0.0467651	CG4161
FBgn0037025	46.1884	1.38192	0.532147	2.59687	0.0094077	0.0287821	Spc105R
FBgn0036085	29.1398	1.37981	0.548061	2.51762	0.0118152	0.0350057	CG6527
FBgn0085789	30.5843	1.37461	0.538364	2.55331	0.0106704	0.0321121	CR41506
FBgn0053223	117.662	1.37429	0.425729	3.22808	0.00124623	0.00488584	CG33223
FBgn0029079	29.2909	1.37408	0.56125	2.44826	0.0143549	0.0413407	icln
FBgn0033548	82.1957	1.37173	0.326591	4.20016	2.67e-05	0.000147055	CG7637
FBgn0034328	556.545	1.3717	0.151344	9.0635	1.26e-19	4e-18	BomBc1
FBgn0032053	232.111	1.37037	0.205333	6.6739	2.49e-11	3.16e-10	mRpL51
FBgn0262858	115.243	1.3692	0.296664	4.61532	3.92e-06	2.47e-05	CG43222
FBgn0030351	162.4	1.36912	0.268401	5.10105	3.38e-07	2.52e-06	CG1840
FBgn0263834	284.573	1.36539	0.187685	7.27492	3.47e-13	5.43e-12	CR43696
FBgn0261529	40.7746	1.36509	0.456214	2.99222	0.00276954	0.00994139	ms(2)34Fe
FBgn0259740	377.295	1.3629	0.180697	7.54243	4.61e-14	7.97e-13	CG42394
FBgn0032652	2807.87	1.36269	0.127874	10.6565	1.63e-26	1.05e-24	CG6870
FBgn0259968	83.503	1.36138	0.336099	4.05052	5.11e-05	0.000266109	Sfp60F
FBgn0015777	15159	1.36039	0.0910435	14.9422	1.75e-50	7.66e-48	nrv2
FBgn0052230	2576.27	1.36028	0.161841	8.40503	4.28e-17	1.04e-15	ND-MLRQ
FBgn0028986	98.9769	1.35716	0.30077	4.51227	6.41e-06	3.92e-05	Spn38F
FBgn0036969	155.285	1.35715	0.267812	5.06756	4.03e-07	2.98e-06	Spn77Bb
FBgn0032648	34.8483	1.35351	0.515238	2.62697	0.0086149	0.0267462	CG15144
FBgn0053199	906.052	1.35203	0.127959	10.5661	4.28e-26	2.61e-24	CG33199
FBgn0030940	41.8277	1.35142	0.500559	2.69981	0.00693782	0.0221214	CG15040
FBgn0013300	50.6991	1.35084	0.450103	3.00118	0.00268937	0.0096855	ProtA
FBgn0052447	83.1527	1.34849	0.47309	2.8504	0.00436644	0.014732	CG32447
FBgn0053017	67.4556	1.3472	0.373324	3.60867	0.000307766	0.00136219	CG33017
FBgn0040773	2371.64	1.34456	0.148882	9.0311	1.7e-19	5.31e-18	COX7C
FBgn0035578	312.042	1.34328	0.197407	6.80462	1.01e-11	1.35e-10	CG13707
FBgn0041102	159.772	1.34201	0.311048	4.31446	1.6e-05	9.2e-05	ocn
FBgn0050373	316.253	1.34002	0.187904	7.13143	9.93e-13	1.49e-11	CG30373
FBgn0031545	154.414	1.33814	0.289493	4.62235	3.79e-06	2.4e-05	CG3213
FBgn0001226	117.519	1.33104	0.278036	4.78728	1.69e-06	1.13e-05	Hsp27
FBgn0263493	36.9146	1.33043	0.461624	2.88207	0.00395077	0.0134987	CR43482
FBgn0050376	110.749	1.32662	0.303902	4.36528	1.27e-05	7.4e-05	CG30376
FBgn0040786	38.5284	1.32036	0.470261	2.80772	0.00498941	0.0165968	CG14104
FBgn0031501	44.0899	1.32018	0.495378	2.665	0.00769876	0.0241879	CG17261
FBgn0035434	213.736	1.32015	0.229575	5.7504	8.9e-09	8.17e-08	Drsl5
FBgn0029529	243.716	1.31974	0.204728	6.44633	1.15e-10	1.33e-09	CG13365
FBgn0037199	868.487	1.318	0.17399	7.57517	3.59e-14	6.26e-13	EMC4
FBgn0003462	4130.24	1.3166	0.127624	10.3162	5.95e-25	3.29e-23	Sod1
FBgn0040092	63.04	1.30948	0.356993	3.66809	0.000244365	0.00110676	lectin-46Cb
FBgn0035612	106.886	1.30936	0.34016	3.84925	0.000118482	0.000574522	frm
FBgn0032507	165.055	1.30653	0.239407	5.45737	4.83e-08	4.03e-07	CG9377
FBgn0262111	118.927	1.30545	0.482363	2.70637	0.00680234	0.0217555	f
FBgn0014033	311.159	1.30043	0.201837	6.44296	1.17e-10	1.36e-09	Sr-CI
FBgn0034601	33.6993	1.30006	0.508113	2.5586	0.0105095	0.0317005	CG4286
FBgn0032471	64.4266	1.29828	0.448151	2.89696	0.00376801	0.012967	CG5122
FBgn0040972	187.182	1.29621	0.223063	5.81098	6.21e-09	5.8e-08	CG16978
FBgn0030230	1466	1.29444	0.115765	11.1817	5.01e-29	4.79e-27	Rph
FBgn0261004	61.868	1.28521	0.367053	3.50143	0.00046277	0.00197661	asl
FBgn0030317	9034.61	1.28203	0.0930619	13.7761	3.55e-43	9.56e-41	CG1561
FBgn0036479	95.2423	1.28145	0.317536	4.03561	5.45e-05	0.000282473	CG13458
FBgn0030292	559.314	1.27891	0.153665	8.32272	8.6e-17	2.02e-15	CG11752
FBgn0270925	1070.65	1.27879	0.171172	7.47077	7.97e-14	1.33e-12	CG4836
FBgn0031560	271.469	1.27721	0.245016	5.21277	1.86e-07	1.44e-06	CG16713
FBgn0050069	9296.4	1.27521	0.130643	9.76099	1.66e-22	7.07e-21	CG30069
FBgn0031099	2096.02	1.27486	0.124087	10.2739	9.24e-25	4.97e-23	CG17065
FBgn0026314	712.91	1.27372	0.148184	8.59552	8.29e-18	2.17e-16	Ugt35B1
FBgn0039259	204.476	1.27175	0.286932	4.43224	9.33e-06	5.57e-05	EMC6
FBgn0003891	16336.2	1.27028	0.135086	9.40349	5.28e-21	1.91e-19	tud
FBgn0038358	84.368	1.27014	0.340651	3.72855	0.000192582	0.000893414	Ttc26
FBgn0040751	51.9698	1.26413	0.532866	2.37232	0.0176768	0.0493382	CG13018
FBgn0029147	402.647	1.26259	0.173893	7.26074	3.85e-13	5.99e-12	NtR
FBgn0034583	2745.78	1.26167	0.107215	11.7677	5.73e-32	6.68e-30	CG10527
FBgn0051715	285.352	1.25902	0.19755	6.37317	1.85e-10	2.11e-09	CG31715
FBgn0031505	921.904	1.25897	0.130264	9.66478	4.26e-22	1.73e-20	ND-B14.5B
FBgn0050009	33.3028	1.25257	0.488676	2.56318	0.0103717	0.0313478	lncRNA:CR30009
FBgn0031108	35.9573	1.25099	0.468161	2.67213	0.00753712	0.0237653	CG15459
FBgn0001989	1059.25	1.25058	0.144369	8.66242	4.62e-18	1.25e-16	ND-B17
FBgn0030587	50.4503	1.25029	0.397303	3.14694	0.0016499	0.00625817	CG9522
FBgn0034824	51.4964	1.24838	0.446491	2.79598	0.00517421	0.0171327	Klp59C
FBgn0025558	153.195	1.24792	0.242652	5.14284	2.71e-07	2.04e-06	CG4101
FBgn0052640	408.119	1.24687	0.180051	6.92512	4.36e-12	6.05e-11	CG32640
FBgn0040733	1303	1.24682	0.424269	2.93874	0.00329554	0.0115492	BomS6
FBgn0052551	36.6157	1.24665	0.467756	2.66518	0.0076947	0.0241824	CG32551
FBgn0017581	50731.6	1.24499	0.128937	9.65583	4.64e-22	1.88e-20	Lk6
FBgn0029657	180.233	1.24415	0.368064	3.38026	0.000724163	0.00297919	CG12535
FBgn0025827	196.197	1.24358	0.217958	5.70561	1.16e-08	1.05e-07	CG6421
FBgn0283437	798.626	1.24308	0.131872	9.42641	4.24e-21	1.54e-19	PPO1
FBgn0047114	44.5174	1.24287	0.425173	2.9232	0.00346451	0.0120729	CG31142
FBgn0039642	168.381	1.23721	0.246422	5.02069	5.15e-07	3.72e-06	CG11882
FBgn0032453	855.604	1.23573	0.136941	9.02383	1.82e-19	5.64e-18	CG6180
FBgn0037758	3799.2	1.23476	0.110866	11.1375	8.24e-29	7.53e-27	CG9467
FBgn0037759	119.996	1.23457	0.271082	4.55423	5.26e-06	3.26e-05	CG8526
FBgn0010038	40.535	1.23441	0.443547	2.78305	0.00538509	0.0177693	GstD2
FBgn0035844	88.0921	1.23388	0.32429	3.80486	0.000141882	0.000677667	CG13676
FBgn0031107	21340.8	1.2326	0.102624	12.0109	3.12e-33	3.94e-31	HERC2
FBgn0053296	104.292	1.22536	0.302413	4.05194	5.08e-05	0.000264894	CG33296
FBgn0004087	88.3494	1.22434	0.319075	3.83715	0.000124471	0.000600513	Dhfr
FBgn0041629	1029.79	1.2236	0.123951	9.87163	5.53e-23	2.5e-21	Hexo2
FBgn0003141	1117.82	1.22123	0.13334	9.15877	5.25e-20	1.72e-18	pr
FBgn0262945	93.0621	1.2198	0.316668	3.85198	0.000117168	0.000568674	lncRNA:CR43264
FBgn0039752	36.9135	1.2186	0.513095	2.37499	0.0175494	0.0490476	CG15530
FBgn0035603	132.079	1.21789	0.255877	4.75969	1.94e-06	1.28e-05	Pfdn4
FBgn0031263	1137.57	1.21677	0.123388	9.86138	6.12e-23	2.76e-21	Tspo
FBgn0030237	1756.36	1.21418	0.112451	10.7974	3.54e-27	2.48e-25	CG15209
FBgn0040850	139.553	1.21254	0.266191	4.55515	5.23e-06	3.25e-05	CG15210
FBgn0002609	89.413	1.212	0.319918	3.78847	0.000151575	0.000718085	E(spl)m3-HLH
FBgn0001311	214.077	1.20977	0.217494	5.5623	2.66e-08	2.29e-07	kkv
FBgn0038424	896.885	1.20951	0.15365	7.87182	3.5e-15	6.87e-14	CG17565
FBgn0025878	520.527	1.20867	0.178201	6.78262	1.18e-11	1.56e-10	wrapper
FBgn0267327	76.971	1.20752	0.345868	3.49127	0.000480734	0.00204502	Acp33A
FBgn0031129	44.9625	1.20686	0.43006	2.80627	0.00501186	0.0166528	CG1324
FBgn0040805	701.278	1.20671	0.142496	8.46839	2.49e-17	6.27e-16	CG12355
FBgn0052641	385.522	1.20661	0.185156	6.5167	7.19e-11	8.63e-10	CG32641
FBgn0267689	51.9132	1.20645	0.509227	2.36918	0.0178275	0.0497195	CG46025
FBgn0001308	3182.55	1.20544	0.144782	8.3259	8.37e-17	1.97e-15	Khc
FBgn0039774	935.986	1.20539	0.136075	8.85829	8.13e-19	2.38e-17	CDase
FBgn0036277	151.594	1.20368	0.264493	4.55088	5.34e-06	3.31e-05	CG10418
FBgn0040588	265.382	1.20252	0.218646	5.49982	3.8e-08	3.2e-07	CG13841
FBgn0050203	157.208	1.2025	0.236532	5.08388	3.7e-07	2.75e-06	CG30203
FBgn0035575	344.436	1.20177	0.172851	6.95266	3.58e-12	5.05e-11	CG7509
FBgn0014857	1157.39	1.20104	0.153236	7.83781	4.58e-15	8.84e-14	His3.3A
FBgn0030895	456.336	1.19839	0.16949	7.07054	1.54e-12	2.26e-11	CG7135
FBgn0033730	536.466	1.19523	0.171463	6.97076	3.15e-12	4.48e-11	Cpr49Ag
FBgn0015299	140.395	1.1951	0.271393	4.40357	1.06e-05	6.29e-05	Ssb-c31a
FBgn0040963	61.0203	1.19424	0.376963	3.16806	0.00153459	0.00588027	CG18662
FBgn0035231	813.252	1.19407	0.133034	8.97568	2.82e-19	8.57e-18	Pcyt2
FBgn0030158	1724.17	1.19353	0.113062	10.5564	4.75e-26	2.87e-24	CG9686
FBgn0035168	96.7086	1.19343	0.322466	3.70096	0.000214787	0.000984683	cep290
FBgn0027525	2897.73	1.19297	0.140484	8.49186	2.03e-17	5.16e-16	LTV1
FBgn0038979	40.03	1.19075	0.447	2.66387	0.00772478	0.0242624	tHMG2
FBgn0040832	576.951	1.18573	0.161951	7.32154	2.45e-13	3.9e-12	CG8012
FBgn0038938	2598.26	1.1851	0.106933	11.0826	1.52e-28	1.33e-26	CG7084
FBgn0069923	431.112	1.18436	0.187755	6.30801	2.83e-10	3.13e-09	CG41128
FBgn0264986	290.094	1.18094	0.188077	6.27903	3.41e-10	3.73e-09	asRNA:CR44137
FBgn0002526	3369.76	1.17997	0.1535	7.68711	1.5e-14	2.73e-13	LanA
FBgn0263048	345.235	1.17771	0.175323	6.7174	1.85e-11	2.38e-10	Gpdh3
FBgn0035415	45.8999	1.17762	0.417367	2.82154	0.00477937	0.0159814	CG14966
FBgn0265297	54707.3	1.17398	0.0962504	12.1971	3.22e-34	4.34e-32	pAbp
FBgn0040233	551.85	1.17373	0.146591	8.00687	1.18e-15	2.44e-14	cana
FBgn0003187	56.5946	1.17344	0.433269	2.70835	0.00676188	0.0216393	qua
FBgn0038716	72.146	1.17271	0.340549	3.44359	0.000574035	0.00240586	CG7342
FBgn0025885	5423.02	1.17249	0.104571	11.2124	3.55e-29	3.45e-27	Inos
FBgn0085468	835.843	1.17155	0.138829	8.43882	3.21e-17	7.94e-16	ND-MWFE
FBgn0053340	382.225	1.17095	0.173028	6.76738	1.31e-11	1.72e-10	CG33340
FBgn0069354	75.9149	1.17027	0.371505	3.15006	0.00163235	0.00620506	Porin2
FBgn0000277	55.869	1.16942	0.400914	2.91689	0.00353539	0.0122873	CecA2
FBgn0041096	1790.24	1.16932	0.124364	9.40241	5.33e-21	1.91e-19	rols
FBgn0085322	195.349	1.16878	0.260025	4.49487	6.96e-06	4.24e-05	CG34293
FBgn0014391	2267.39	1.16682	0.167275	6.9755	3.05e-12	4.34e-11	sun
FBgn0053169	66.6852	1.16201	0.382924	3.03458	0.00240872	0.00876908	CG33169
FBgn0085334	40.7028	1.15992	0.466541	2.48621	0.0129113	0.0377842	CG34305
FBgn0028987	62.4208	1.1589	0.39143	2.96068	0.0030696	0.0108552	Spn28F
FBgn0051809	115.068	1.15706	0.398736	2.90181	0.00371015	0.0128225	CG31809
FBgn0034645	912.438	1.15687	0.167805	6.89413	5.42e-12	7.38e-11	ND-B12
FBgn0034406	368.182	1.15647	0.173771	6.65516	2.83e-11	3.57e-10	Jheh3
FBgn0062442	987.787	1.15387	0.133915	8.61645	6.91e-18	1.83e-16	Cisd2
FBgn0037898	48.8476	1.15345	0.442837	2.60468	0.00919592	0.0282665	Dtd
FBgn0036970	163.28	1.15193	0.279405	4.1228	3.74e-05	0.000199252	Spn77Bc
FBgn0053288	46.1138	1.14739	0.484758	2.36694	0.017936	0.0499685	CG33288
FBgn0267535	36.7061	1.14693	0.466817	2.45691	0.0140139	0.0404919	asRNA:CR45875
FBgn0033451	117.723	1.14451	0.277182	4.1291	3.64e-05	0.00019466	Marc
FBgn0051704	103.26	1.14263	0.285803	3.99798	6.39e-05	0.000326572	CG31704
FBgn0263852	316.689	1.14152	0.184026	6.20304	5.54e-10	5.88e-09	Dad1
FBgn0050362	43.7378	1.14142	0.437351	2.60985	0.00905833	0.027892	boly
FBgn0051206	49.2434	1.1406	0.407887	2.79637	0.00516807	0.0171177	CG31206
FBgn0085279	187.633	1.13867	0.232478	4.89799	9.68e-07	6.73e-06	CG34250
FBgn0000043	902.104	1.13789	0.127577	8.91925	4.69e-19	1.41e-17	Act42A
FBgn0036116	2685.77	1.13759	0.104012	10.937	7.67e-28	6.01e-26	CG7888
FBgn0034264	49.6431	1.13517	0.41085	2.76299	0.00572752	0.0187578	Dlish
FBgn0038172	724.884	1.13287	0.150253	7.53973	4.71e-14	8.11e-13	Adgf-D
FBgn0053287	46.1836	1.13247	0.47187	2.39996	0.016397	0.0463448	CG33287
FBgn0034103	112.314	1.13194	0.291272	3.88621	0.000101823	0.000501149	prim
FBgn0040228	128.052	1.12985	0.297722	3.79497	0.000147659	0.000702064	DCTN5-p25
FBgn0267348	1613.73	1.12956	0.134423	8.403	4.35e-17	1.05e-15	LanB2
FBgn0015521	8407.63	1.12696	0.108633	10.374	3.25e-25	1.87e-23	RpS21
FBgn0261060	49.1299	1.12691	0.429963	2.62094	0.0087688	0.0271307	Sfp93F
FBgn0030277	106.278	1.12369	0.350327	3.20756	0.00133868	0.00520552	CG1394
FBgn0033683	455.074	1.12129	0.156837	7.1494	8.72e-13	1.31e-11	CG18343
FBgn0030272	1820.93	1.12043	0.114113	9.81861	9.36e-23	4.11e-21	CG15201
FBgn0038585	131.616	1.11907	0.260419	4.2972	1.73e-05	9.89e-05	Non3
FBgn0036311	52.6754	1.11895	0.41191	2.71649	0.00659781	0.0211787	CG17666
FBgn0034248	497.529	1.11876	0.17725	6.31175	2.76e-10	3.07e-09	CG14483
FBgn0083986	113.049	1.1182	0.315866	3.5401	0.000399979	0.00173308	CG34150
FBgn0027600	58.4466	1.11616	0.401181	2.78218	0.00539959	0.0178059	obst-B
FBgn0034877	3315.75	1.11467	0.136688	8.15484	3.5e-16	7.67e-15	levy
FBgn0028939	55.0468	1.11364	0.384242	2.89828	0.00375213	0.0129336	NimC2
FBgn0264751	182.325	1.11252	0.233137	4.77197	1.82e-06	1.22e-05	Vti1b
FBgn0034844	58.4379	1.11039	0.385684	2.87902	0.00398914	0.0136121	CG9861
FBgn0016684	53.9834	1.10957	0.396258	2.80013	0.00510823	0.0169409	NaPi-T
FBgn0028899	97.0572	1.10934	0.330588	3.35566	0.000791768	0.00322949	CG31817
FBgn0261068	100.275	1.1061	0.295339	3.7452	0.000180254	0.000841424	LSm7
FBgn0036620	1194	1.10565	0.120138	9.20317	3.48e-20	1.16e-18	CG4842
FBgn0030159	543.248	1.1048	0.148935	7.41797	1.19e-13	1.95e-12	CG9689
FBgn0035255	72.4417	1.10477	0.362315	3.04919	0.0022946	0.00840558	RabX5
FBgn0032677	84.1209	1.09909	0.33792	3.2525	0.00114393	0.00451849	CG5790
FBgn0051229	301.201	1.09829	0.195111	5.62909	1.81e-08	1.59e-07	CG31229
FBgn0038629	105.652	1.09765	0.457213	2.40075	0.0163617	0.0462574	CG14304
FBgn0085257	137.102	1.0955	0.261286	4.19274	2.76e-05	0.000151474	CG34228
FBgn0039969	613.729	1.09459	0.147159	7.43818	1.02e-13	1.69e-12	Fis1
FBgn0039511	71.2127	1.09331	0.376785	2.90168	0.00371169	0.0128237	CG3330
FBgn0038530	62.0558	1.09326	0.366468	2.98324	0.00285211	0.0102029	AttD
FBgn0016697	341.928	1.09273	0.181973	6.00489	1.91e-09	1.89e-08	Prosalpha5
FBgn0011270	55.2515	1.09235	0.456776	2.39143	0.016783	0.0472859	Pglym87
FBgn0025583	3097.35	1.09212	0.139123	7.85	4.16e-15	8.08e-14	BomS2
FBgn0002939	418.187	1.09023	0.162745	6.69896	2.1e-11	2.68e-10	ninaD
FBgn0032871	136.28	1.08872	0.256294	4.24795	2.16e-05	0.000121562	CG2611
FBgn0038446	120.953	1.08864	0.268384	4.05628	4.99e-05	0.000260147	CG14903
FBgn0036581	174.732	1.0885	0.229172	4.7497	2.04e-06	1.34e-05	MED10
FBgn0034407	110.095	1.08803	0.294023	3.7005	0.000215177	0.000986041	DptB
FBgn0038806	236.431	1.08754	0.210205	5.17371	2.29e-07	1.75e-06	CG5412
FBgn0033051	63.8318	1.08745	0.376595	2.88759	0.00388209	0.0132961	Strica
FBgn0052445	48.5285	1.08654	0.439021	2.47492	0.0133265	0.038783	CG32445
FBgn0035445	187.37	1.08602	0.225838	4.80884	1.52e-06	1.02e-05	Ids
FBgn0040074	19468.7	1.08554	0.102368	10.6043	2.85e-26	1.8e-24	retinin
FBgn0030572	235.91	1.08525	0.210574	5.15377	2.55e-07	1.94e-06	mRpS25
FBgn0028482	7543.28	1.08422	0.104883	10.3374	4.77e-25	2.67e-23	bdl
FBgn0035032	3624.28	1.08261	0.119615	9.05082	1.42e-19	4.48e-18	ATPsynF
FBgn0032140	1275.45	1.08098	0.12566	8.60247	7.8e-18	2.05e-16	CG13117
FBgn0028970	560.351	1.07981	0.150187	7.18981	6.49e-13	9.88e-12	betaggt-II
FBgn0026563	159.821	1.07819	0.282702	3.81388	0.000136803	0.000655792	CG1979
FBgn0030350	717.309	1.07778	0.139991	7.69894	1.37e-14	2.5e-13	SelG
FBgn0033778	364.25	1.07542	0.171887	6.25658	3.93e-10	4.26e-09	Balat
FBgn0029947	49.809	1.07046	0.413769	2.5871	0.00967878	0.0294741	CG1999
FBgn0039081	2097.26	1.0692	0.108662	9.83971	7.59e-23	3.35e-21	Irk2
FBgn0052817	52.9355	1.06698	0.436925	2.44202	0.0146051	0.041912	CG32817
FBgn0267758	77.6186	1.06516	0.370948	2.87144	0.00408604	0.0138975	asRNA:CR46089
FBgn0263776	2960.45	1.06463	0.106022	10.0416	1e-23	4.93e-22	CG43693
FBgn0259832	120.854	1.06387	0.265761	4.00311	6.25e-05	0.000320135	CG34229
FBgn0286785	2277.34	1.06382	0.112232	9.47873	2.57e-21	9.55e-20	scb
FBgn0085271	135.476	1.06337	0.254879	4.17206	3.02e-05	0.000164613	CG34242
FBgn0027783	88.6813	1.063	0.31263	3.40017	0.000673434	0.00278358	SMC2
FBgn0011694	115.534	1.0616	0.352534	3.01135	0.00260092	0.00940684	EbpII
FBgn0003137	13293.2	1.0608	0.133601	7.94009	2.02e-15	4.11e-14	Ppn
FBgn0261445	2463.55	1.06066	0.104677	10.1327	3.96e-24	2.01e-22	sgl
FBgn0051274	60.6377	1.06001	0.368287	2.87822	0.00399929	0.0136423	CG31274
FBgn0031971	2006.44	1.05893	0.111005	9.53951	1.44e-21	5.5e-20	Sirup
FBgn0033868	530.314	1.05841	0.169365	6.24931	4.12e-10	4.45e-09	S-Lap7
FBgn0054034	66.8052	1.05796	0.415264	2.54769	0.010844	0.0325412	CG34034
FBgn0032869	50.4604	1.05572	0.399953	2.6396	0.00830039	0.0258845	CG17470
FBgn0033907	287.042	1.0552	0.200967	5.2506	1.52e-07	1.19e-06	mRpS16
FBgn0053993	587.82	1.05505	0.178307	5.91708	3.28e-09	3.15e-08	CG33993
FBgn0038439	128.227	1.04972	0.289818	3.62201	0.000292323	0.00129821	Cad89D
FBgn0038243	297.122	1.04962	0.185275	5.66523	1.47e-08	1.3e-07	CG8066
FBgn0043069	62.0248	1.04899	0.370242	2.83326	0.00460759	0.0154464	MESK4
FBgn0011606	118.838	1.0478	0.277894	3.77052	0.000162909	0.000767279	Klp3A
FBgn0031816	613.438	1.04269	0.142893	7.29697	2.94e-13	4.65e-12	Rchy1
FBgn0033285	106.866	1.04175	0.316541	3.29105	0.000998146	0.00399221	CG18449
FBgn0038708	45.7762	1.04174	0.435905	2.38984	0.0168559	0.0474505	Scsalpha2
FBgn0001942	35142.9	1.04043	0.0954252	10.9031	1.11e-27	8.54e-26	eIF4A
FBgn0034716	1060.14	1.03523	0.126252	8.19969	2.41e-16	5.32e-15	Oatp58Dc
FBgn0262954	132.289	1.03494	0.288472	3.58767	0.000333652	0.00146933	Rpb12
FBgn0264822	452.041	1.03416	0.170568	6.06301	1.34e-09	1.35e-08	asRNA:CR44030
FBgn0030304	3016.77	1.03353	0.101445	10.188	2.24e-24	1.18e-22	Cyp4g15
FBgn0061197	238.3	1.0326	0.251028	4.1135	3.9e-05	0.000206821	salto
FBgn0010388	198.317	1.03224	0.249356	4.13962	3.48e-05	0.000187281	Dro
FBgn0052163	192.078	1.03205	0.237089	4.35299	1.34e-05	7.8e-05	CG32163
FBgn0000318	639.431	1.03164	0.162581	6.34541	2.22e-10	2.48e-09	cl
FBgn0026879	341.03	1.03135	0.194968	5.28984	1.22e-07	9.67e-07	CG13364
FBgn0027296	895.708	1.03059	0.133292	7.73177	1.06e-14	1.96e-13	temp
FBgn0037788	930.065	1.02968	0.130804	7.87193	3.49e-15	6.87e-14	CAH7
FBgn0029771	641.979	1.02893	0.147356	6.98261	2.9e-12	4.15e-11	CG12730
FBgn0035581	144.157	1.02762	0.339937	3.02297	0.00250308	0.00908426	Dnah3
FBgn0037166	605.813	1.02718	0.157263	6.5316	6.51e-11	7.87e-10	CG11426
FBgn0028663	1382.93	1.02498	0.146915	6.97666	3.02e-12	4.31e-11	VhaM9.7-b
FBgn0004197	158.694	1.02485	0.356986	2.87085	0.00409372	0.0139071	Ser
FBgn0027376	62.3684	1.02405	0.412524	2.48239	0.0130503	0.0381166	rha
FBgn0050197	1074.78	1.02263	0.143018	7.1504	8.65e-13	1.3e-11	CG30197
FBgn0051025	328.145	1.02263	0.201603	5.07249	3.93e-07	2.91e-06	Ppi1
FBgn0266566	145.231	1.0217	0.253826	4.02521	5.69e-05	0.000294817	CG45105
FBgn0058439	469.743	1.02137	0.170026	6.00712	1.89e-09	1.87e-08	CG40439
FBgn0038589	383.847	1.02111	0.192275	5.3107	1.09e-07	8.68e-07	CG18598
FBgn0051953	256.801	1.02089	0.234599	4.35164	1.35e-05	7.84e-05	CR31953
FBgn0051028	85.3948	1.01831	0.355062	2.86798	0.00413103	0.0140188	CG31028
FBgn0000246	94.8821	1.01477	0.295216	3.43737	0.000587401	0.00245894	c(3)G
FBgn0052039	288.337	1.01423	0.219286	4.62518	3.74e-06	2.37e-05	CG32039
FBgn0037873	1245.51	1.01355	0.17121	5.91989	3.22e-09	3.1e-08	SdhC
FBgn0047178	153.626	1.01337	0.250369	4.04751	5.18e-05	0.000269425	CG32147
FBgn0035334	453.289	1.0131	0.165426	6.1242	9.11e-10	9.41e-09	CG8993
FBgn0035355	52.008	1.00674	0.421804	2.38675	0.0169981	0.0477995	CG16985
FBgn0262579	16813.7	1.0059	0.113043	8.89842	5.66e-19	1.7e-17	Sarm
FBgn0052069	94.4517	1.00563	0.317822	3.16412	0.00155551	0.00595176	CG32069
FBgn0036667	91.1138	1.00522	0.341776	2.94116	0.00326981	0.0114705	kud
FBgn0010385	206.295	1.00518	0.274862	3.65703	0.000255154	0.00114918	Def
FBgn0030796	1003.24	1.00338	0.133636	7.50833	5.99e-14	1.01e-12	CG4829
FBgn0052436	267.97	1.00309	0.205122	4.89018	1.01e-06	6.98e-06	CG32436
FBgn0034999	655.013	1.00298	0.155633	6.4445	1.16e-10	1.34e-09	Fatp3
FBgn0261791	126.733	1.00176	0.261006	3.83809	0.000123997	0.000598503	SNRPG
FBgn0031974	106.42	1.00065	0.28374	3.52664	0.000420862	0.00181533	CG12560
FBgn0038088	572.684	0.998164	0.16473	6.05939	1.37e-09	1.37e-08	CG10126
FBgn0042112	87.4722	0.997614	0.344589	2.89509	0.00379054	0.0130232	mRpL36
FBgn0010078	22352.5	0.997464	0.102152	9.76448	1.6e-22	6.86e-21	RpL23
FBgn0038799	261.054	0.996961	0.209886	4.75	2.03e-06	1.34e-05	MFS9
FBgn0035271	161.627	0.996118	0.274379	3.63045	0.000282927	0.00126075	CG2021
FBgn0038321	1431.12	0.996047	0.123149	8.08817	6.06e-16	1.3e-14	CG6218
FBgn0266666	153.954	0.995475	0.240672	4.13624	3.53e-05	0.000189574	Sem1
FBgn0031821	355.136	0.995341	0.201088	4.94978	7.43e-07	5.23e-06	KFase
FBgn0039481	99.3387	0.994734	0.288707	3.44547	0.000570057	0.0023911	Cpr97Eb
FBgn0038819	554.161	0.994129	0.180018	5.5224	3.34e-08	2.85e-07	Cpr92F
FBgn0266711	902.874	0.993578	0.148286	6.70041	2.08e-11	2.66e-10	EloC
FBgn0031571	1953.94	0.993253	0.113753	8.7317	2.51e-18	6.97e-17	bark
FBgn0260817	777.197	0.993052	0.152767	6.50043	8.01e-11	9.53e-10	gkt
FBgn0016726	13177.8	0.991281	0.0990027	10.0127	1.34e-23	6.49e-22	RpL29
FBgn0032811	65.41	0.989681	0.375036	2.6389	0.00831759	0.025915	CG10268
FBgn0051119	284.039	0.989475	0.191795	5.15902	2.48e-07	1.89e-06	HDAC11
FBgn0038658	114.252	0.98933	0.276943	3.57232	0.000353829	0.00155168	CG14292
FBgn0037883	48.0776	0.98898	0.411176	2.40525	0.0161616	0.0457782	CG14701
FBgn0038311	79.7731	0.987602	0.328237	3.00881	0.00262272	0.00948244	CG14864
FBgn0034986	130.796	0.987024	0.273664	3.60669	0.000310122	0.00137204	mRpS17
FBgn0259739	71.0857	0.986615	0.345258	2.85762	0.00426833	0.0144242	CG42393
FBgn0038180	86.0344	0.986263	0.314122	3.13974	0.00169096	0.00640006	Cht5
FBgn0034095	79.6977	0.986052	0.335561	2.93852	0.00329786	0.0115515	CG15701
FBgn0263973	504.327	0.984737	0.154727	6.36437	1.96e-10	2.22e-09	jv
FBgn0021895	2471.75	0.984466	0.110758	8.88844	6.2e-19	1.84e-17	ytr
FBgn0033691	379.535	0.983445	0.184515	5.32989	9.83e-08	7.84e-07	CG8860
FBgn0063494	284.788	0.982158	0.201694	4.86955	1.12e-06	7.7e-06	GstE6
FBgn0086446	234.03	0.981763	0.229984	4.26883	1.96e-05	0.000111411	DCTN6-p27
FBgn0052022	212.145	0.981725	0.218574	4.49149	7.07e-06	4.31e-05	CG32022
FBgn0262870	7297.76	0.975577	0.0951615	10.2518	1.16e-24	6.22e-23	axo
FBgn0038208	116.097	0.973987	0.296279	3.2874	0.00101117	0.00403507	CG14355
FBgn0002354	229.173	0.972682	0.207898	4.67865	2.89e-06	1.86e-05	l(3)87Df
FBgn0036995	82.9183	0.97152	0.356401	2.72592	0.00641228	0.020678	atk
FBgn0284080	445.112	0.97061	0.170948	5.6778	1.36e-08	1.22e-07	CG46302
FBgn0001280	197.585	0.967616	0.244749	3.95351	7.7e-05	0.000387951	janA
FBgn0035423	1662.06	0.966361	0.129598	7.45658	8.88e-14	1.48e-12	eIF1
FBgn0263911	1587.07	0.966214	0.139799	6.91146	4.8e-12	6.62e-11	COX8
FBgn0000442	200.034	0.965582	0.2506	3.85308	0.000116641	0.000566903	Pkg21D
FBgn0260008	768.742	0.964162	0.156442	6.16305	7.14e-10	7.49e-09	UQCR-11
FBgn0261792	216.133	0.963192	0.216491	4.4491	8.62e-06	5.17e-05	snRNP-U1-C
FBgn0038070	83.0354	0.961996	0.351733	2.73501	0.00623776	0.0202145	CG6753
FBgn0011722	4887.22	0.958497	0.118411	8.09468	5.74e-16	1.23e-14	Tig
FBgn0035969	61.2787	0.957189	0.376194	2.54441	0.0109464	0.032783	CG4476
FBgn0032243	407.937	0.956554	0.166138	5.75759	8.53e-09	7.85e-08	Klp31E
FBgn0013749	571.924	0.956341	0.154041	6.20835	5.35e-10	5.71e-09	Arf102F
FBgn0038808	241.084	0.953521	0.223653	4.2634	2.01e-05	0.000113938	Srp14
FBgn0262512	1244.8	0.952956	0.147359	6.46688	1e-10	1.17e-09	Vha14-1
FBgn0285991	18099.2	0.952309	0.113123	8.41837	3.82e-17	9.3e-16	hpRNA:CR18854
FBgn0034139	73.7891	0.950955	0.332323	2.86154	0.00421589	0.0142607	CG4927
FBgn0037899	2747.13	0.950107	0.113504	8.37068	5.73e-17	1.37e-15	RpL24-like
FBgn0011701	1839.86	0.948876	0.112465	8.43707	3.25e-17	8.04e-16	repo
FBgn0028542	227.522	0.946462	0.20391	4.64156	3.46e-06	2.2e-05	NimB4
FBgn0285992	1736.9	0.946112	0.182676	5.17916	2.23e-07	1.71e-06	hpRNA:CR46342
FBgn0013277	1193.31	0.945401	0.128213	7.37368	1.66e-13	2.69e-12	Hsp70Ba
FBgn0031381	1881.54	0.945095	0.110484	8.55415	1.19e-17	3.07e-16	Npc2a
FBgn0032596	303.768	0.944949	0.191195	4.94233	7.72e-07	5.43e-06	Prosbeta4
FBgn0002579	18287	0.944146	0.0974692	9.68661	3.44e-22	1.43e-20	RpL36
FBgn0250868	84.9031	0.943635	0.327353	2.88263	0.00394374	0.013479	CG42239
FBgn0029524	61.1015	0.94211	0.369269	2.55129	0.0107326	0.0322625	CG3176
FBgn0000241	2067.11	0.941205	0.118225	7.96111	1.7e-15	3.5e-14	bw
FBgn0040534	63.7494	0.941191	0.383959	2.45128	0.0142349	0.0410288	Sf3b5
FBgn0036237	934.305	0.940819	0.148409	6.33937	2.31e-10	2.58e-09	viaf
FBgn0024995	216.846	0.940597	0.233791	4.02323	5.74e-05	0.000296712	CG2680
FBgn0083961	152.011	0.940422	0.255617	3.67903	0.000234122	0.00106311	CG34125
FBgn0030347	605.157	0.939526	0.189198	4.96583	6.84e-07	4.85e-06	CG15739
FBgn0013278	1360	0.939316	0.12484	7.52415	5.31e-14	9.06e-13	Hsp70Bb
FBgn0038877	10339	0.937233	0.106491	8.80102	1.36e-18	3.89e-17	CG3308
FBgn0013276	1600.23	0.936944	0.131975	7.09939	1.25e-12	1.86e-11	Hsp70Ab
FBgn0040736	2871.4	0.934842	0.125816	7.43021	1.08e-13	1.78e-12	BomS3
FBgn0013275	1600.42	0.934384	0.132579	7.04775	1.82e-12	2.66e-11	Hsp70Aa
FBgn0022943	145.292	0.93271	0.244168	3.81995	0.000133479	0.000641908	Cbp20
FBgn0020299	3229.87	0.929941	0.101429	9.16842	4.8e-20	1.58e-18	stumps
FBgn0037683	131.557	0.929366	0.255664	3.63511	0.000277859	0.00124027	CG18473
FBgn0034144	222.502	0.929291	0.227593	4.08312	4.44e-05	0.000233703	CG5089
FBgn0014011	674.733	0.929047	0.13934	6.66748	2.6e-11	3.29e-10	Rac2
FBgn0036887	314.7	0.928353	0.184774	5.02426	5.05e-07	3.66e-06	CG9231
FBgn0029688	5382.02	0.926627	0.158714	5.83834	5.27e-09	4.98e-08	lva
FBgn0026089	272.433	0.925304	0.208501	4.43789	9.08e-06	5.43e-05	CG14817
FBgn0028697	14252.2	0.923732	0.0922308	10.0154	1.3e-23	6.37e-22	RpL15
FBgn0033953	208.535	0.922526	0.232528	3.96738	7.27e-05	0.000368887	CG12861
FBgn0037305	171.832	0.922287	0.232953	3.95912	7.52e-05	0.000379864	CG12173
FBgn0050185	456.381	0.922019	0.158003	5.83547	5.36e-09	5.06e-08	AIMP3
FBgn0030103	109.718	0.921377	0.276272	3.33504	0.000852871	0.00345857	Obp8a
FBgn0040650	95.225	0.920255	0.345626	2.66258	0.00775452	0.024334	CG15456
FBgn0052407	330.635	0.92021	0.176683	5.20827	1.91e-07	1.47e-06	CG32407
FBgn0034230	1515.09	0.918791	0.141331	6.50101	7.98e-11	9.5e-10	CG4853
FBgn0032683	886.381	0.917636	0.129742	7.07276	1.52e-12	2.23e-11	kon
FBgn0002567	9838.36	0.917057	0.113009	8.11487	4.86e-16	1.06e-14	Rab32
FBgn0033728	446.796	0.91603	0.159064	5.75886	8.47e-09	7.8e-08	Cpr49Ae
FBgn0063493	82.3182	0.913959	0.316093	2.89143	0.00383496	0.0131529	GstE7
FBgn0034564	59.0462	0.913951	0.379702	2.40702	0.0160833	0.045581	CG9344
FBgn0262108	175.289	0.913522	0.26156	3.49259	0.000478359	0.00203684	lncRNA:CR42861
FBgn0052441	1204.67	0.912505	0.13189	6.9187	4.56e-12	6.32e-11	EMC10
FBgn0050285	131.469	0.91148	0.276372	3.29802	0.000973701	0.00390634	CG30285
FBgn0051354	1327.28	0.911226	0.123112	7.40157	1.35e-13	2.19e-12	Hsp70Bbb
FBgn0032810	672.06	0.907972	0.139723	6.49838	8.12e-11	9.62e-10	CG13077
FBgn0010590	452.769	0.907177	0.16226	5.59089	2.26e-08	1.96e-07	Prosbeta1
FBgn0026439	10263.9	0.906978	0.0968154	9.36812	7.38e-21	2.59e-19	Eaat1
FBgn0013279	1313.05	0.90511	0.126742	7.14137	9.24e-13	1.39e-11	Hsp70Bc
FBgn0039118	133.587	0.905004	0.254852	3.55109	0.000383641	0.00166779	CG10208
FBgn0261269	91.7984	0.90387	0.32261	2.80174	0.0050828	0.0168672	conv
FBgn0263773	3149.56	0.902478	0.103344	8.73278	2.48e-18	6.92e-17	fok
FBgn0037817	210.418	0.901522	0.23261	3.87568	0.000106329	0.000521127	Cyp12e1
FBgn0032200	596.987	0.899505	0.182019	4.94182	7.74e-07	5.44e-06	CG5676
FBgn0038858	585.409	0.898548	0.152662	5.88586	3.96e-09	3.79e-08	CG5793
FBgn0025839	696.227	0.897613	0.179201	5.00897	5.47e-07	3.92e-06	ND-B14.5A
FBgn0053170	523.008	0.896096	0.156982	5.70829	1.14e-08	1.03e-07	CG33170
FBgn0035521	508.7	0.892613	0.212583	4.19889	2.68e-05	0.000147808	VhaM9.7-a
FBgn0033367	1629.86	0.892279	0.122763	7.26829	3.64e-13	5.69e-12	PPO2
FBgn0030985	566.495	0.892239	0.146349	6.09664	1.08e-09	1.1e-08	Obp18a
FBgn0042213	110.331	0.892148	0.294182	3.03264	0.00242422	0.00882244	CG18731
FBgn0032402	1017.66	0.892112	0.124517	7.1646	7.8e-13	1.18e-11	PLCXD
FBgn0003515	548.065	0.890257	0.156599	5.68497	1.31e-08	1.17e-07	st
FBgn0016123	850.698	0.889509	0.131555	6.76152	1.37e-11	1.78e-10	Alp4
FBgn0038660	126.007	0.888804	0.261301	3.40145	0.000670293	0.00277278	Sgsh
FBgn0032138	4501.57	0.886529	0.163924	5.40816	6.37e-08	5.21e-07	CG4364
FBgn0040091	186.14	0.885809	0.238388	3.71582	0.000202544	0.000934675	Ugt317A1
FBgn0034085	79.2489	0.882483	0.33646	2.62285	0.00871986	0.0270061	Ptp52F
FBgn0011737	1461.71	0.881661	0.128113	6.8819	5.91e-12	7.98e-11	Wee1
FBgn0039483	383.359	0.879875	0.174571	5.04021	4.65e-07	3.39e-06	CG14259
FBgn0029167	5638.9	0.878336	0.114412	7.67693	1.63e-14	2.93e-13	Hml
FBgn0066084	18400	0.877837	0.127235	6.89935	5.22e-12	7.14e-11	RpL41
FBgn0032156	4423.71	0.875566	0.108776	8.04924	8.33e-16	1.76e-14	CG13124
FBgn0023096	149.793	0.872207	0.337972	2.58071	0.00985988	0.0299561	btv
FBgn0040383	555.236	0.87165	0.160053	5.44602	5.15e-08	4.27e-07	CG5254
FBgn0038972	448.195	0.871212	0.17004	5.12356	3e-07	2.25e-06	CG7054
FBgn0033624	919.467	0.869981	0.143151	6.07735	1.22e-09	1.24e-08	CG12384
FBgn0010434	8987.91	0.869333	0.105419	8.24649	1.63e-16	3.68e-15	cora
FBgn0051897	67.3597	0.869302	0.361512	2.40463	0.0161891	0.0458435	CG31897
FBgn0036927	3175.65	0.869186	0.112251	7.74325	9.69e-15	1.81e-13	Gabat
FBgn0029858	168.751	0.868739	0.237533	3.65735	0.000254841	0.00114826	mldr
FBgn0037749	371.261	0.868609	0.171508	5.06454	4.09e-07	3.02e-06	CG9471
FBgn0030743	253.798	0.868148	0.194044	4.47398	7.68e-06	4.64e-05	CG9921
FBgn0035205	1997.63	0.867319	0.152772	5.67719	1.37e-08	1.22e-07	Ctr9
FBgn0263076	97.6084	0.867194	0.317933	2.7276	0.00637962	0.0205916	Klp54D
FBgn0032160	344.752	0.867023	0.182667	4.74648	2.07e-06	1.36e-05	CG4598
FBgn0030039	200.343	0.865947	0.269306	3.21548	0.00130227	0.00508091	CG12123
FBgn0040899	169.25	0.865678	0.247919	3.49178	0.000479819	0.00204195	CG17776
FBgn0032987	16597.6	0.865508	0.0939004	9.2173	3.05e-20	1.03e-18	RpL21
FBgn0037537	1474.28	0.865222	0.115356	7.50042	6.36e-14	1.07e-12	CG2767
FBgn0019624	3828.87	0.865158	0.123666	6.99591	2.64e-12	3.78e-11	COX5A
FBgn0287218	419.016	0.865095	0.185134	4.67281	2.97e-06	1.91e-05	CG46448
FBgn0029860	256.88	0.864924	0.194906	4.43765	9.09e-06	5.43e-05	CG15891
FBgn0262867	888.361	0.863107	0.129196	6.68058	2.38e-11	3.02e-10	Ptr
FBgn0051713	104.88	0.861175	0.300454	2.86625	0.0041537	0.014073	Apf
FBgn0028870	126.383	0.860574	0.271523	3.16944	0.00152735	0.00585677	CG4691
FBgn0286782	255.19	0.859682	0.206055	4.1721	3.02e-05	0.000164613	flz
FBgn0033902	2359.13	0.859552	0.144637	5.94284	2.8e-09	2.72e-08	eIF3m
FBgn0051955	116.748	0.858379	0.267789	3.20543	0.00134863	0.0052384	CG31955
FBgn0010387	444.969	0.857763	0.179916	4.76758	1.86e-06	1.24e-05	Acbp2
FBgn0265533	77.9477	0.855863	0.342698	2.49743	0.0125098	0.0367114	CR44383
FBgn0011559	338.194	0.854034	0.188406	4.53295	5.82e-06	3.58e-05	Acp36DE
FBgn0051997	590.382	0.85354	0.180768	4.72175	2.34e-06	1.53e-05	CG31997
FBgn0014141	7492.22	0.853259	0.0963209	8.85851	8.11e-19	2.38e-17	cher
FBgn0034753	1915.58	0.8528	0.121541	7.01659	2.27e-12	3.29e-11	CG2852
FBgn0033635	144.793	0.852058	0.247166	3.44731	0.000566196	0.00237585	Prip
FBgn0033954	237.031	0.851028	0.211863	4.01689	5.9e-05	0.000303766	CG12860
FBgn0035812	208.972	0.850804	0.224574	3.78853	0.000151543	0.000718085	CG7457
FBgn0036514	81.4955	0.850607	0.333446	2.55096	0.0107428	0.0322837	CG12301
FBgn0034335	258.919	0.850077	0.227213	3.74132	0.000183056	0.000852987	GstE1
