# Supplementary material for: Axonal RNA localization is essential for long-term memory
Source: Nat Commun. 2025 Mar 15;16:2560. doi: 10.1038/s41467-025-57651-7 (PMC11910521; doi:10.1038/s41467-025-57651-7)
Supplement: Supplementary file 4 — Supplementary Data 2 [file 41467_2025_57651_MOESM4_ESM.xlsx]

## Sheet: GOCOMPONENT_synap
GO Term	Description	P-value	FDR q-value	Enrichment	N	B	n	b	Genes
GO:0098803	respiratory chain complex	3.04E-13	3.97E-10	4.51	11311	76	990	30	[CG3560 - cg3560 gene product from transcript cg3560-ra, CG11752 - cg11752 gene product from transcript cg11752-ra, CG12859 - cg12859 gene product from transcript cg12859-ra, CG9350 - cg9350 gene product from transcript cg9350-ra, l(2)35Di - lethal (2) 35di, CG10320 - cg10320 gene product from transcript cg10320-re, CG14482 - cg14482 gene product from transcript cg14482-rb, CoVIIc - cytochrome c …
GO:0098798	mitochondrial protein complex	3.85E-13	2.52E-10	2.74	11311	246	990	59	[mRpL27 - mitochondrial ribosomal protein l27, CG14817 - cg14817 gene product from transcript cg14817-ra, mRpL23 - mitochondrial ribosomal protein l23, CG9350 - cg9350 gene product from transcript cg9350-ra, CG12859 - cg12859 gene product from transcript cg12859-ra, mRpS28 - mitochondrial ribosomal protein s28, mRpS17 - mitochondrial ribosomal protein s17, mRpL51 - mitochondrial ribosomal protein…
GO:0098800	inner mitochondrial membrane protein complex	3.41E-12	1.49E-9	3.40	11311	131	990	39	[CG11752 - cg11752 gene product from transcript cg11752-ra, CG3560 - cg3560 gene product from transcript cg3560-ra, CG31229 - cg31229 gene product from transcript cg31229-ra, CG9350 - cg9350 gene product from transcript cg9350-ra, CG12859 - cg12859 gene product from transcript cg12859-ra, l(2)35Di - lethal (2) 35di, CG10320 - cg10320 gene product from transcript cg10320-re, l(2)06225 - lethal (2)…
GO:0044429	mitochondrial part	7.31E-12	2.39E-9	2.14	11311	454	990	85	[mRpL27 - mitochondrial ribosomal protein l27, CG14817 - cg14817 gene product from transcript cg14817-ra, CG12859 - cg12859 gene product from transcript cg12859-ra, CG9350 - cg9350 gene product from transcript cg9350-ra, mRpL23 - mitochondrial ribosomal protein l23, mRpS28 - mitochondrial ribosomal protein s28, CG14483 - cg14483 gene product from transcript cg14483-rb, mRpS17 - mitochondrial ribo…
GO:0044455	mitochondrial membrane part	7.61E-12	1.99E-9	2.93	11311	183	990	47	[CG11752 - cg11752 gene product from transcript cg11752-ra, CG3560 - cg3560 gene product from transcript cg3560-ra, CG31229 - cg31229 gene product from transcript cg31229-ra, CG9350 - cg9350 gene product from transcript cg9350-ra, CG12859 - cg12859 gene product from transcript cg12859-ra, CG14483 - cg14483 gene product from transcript cg14483-rb, l(2)35Di - lethal (2) 35di, l(2)06225 - lethal (2)…
GO:0097526	spliceosomal tri-snRNP complex	1.72E-9	3.74E-7	7.07	11311	21	990	13	[SmB - small ribonucleoprotein particle protein smb, CG6686 - cg6686 gene product from transcript cg6686-rb, U4-U6-60K - u4-u6 small nuclear riboprotein factor 60k, SmD2 - small ribonucleoprotein particle protein smd2, Dim1 - cg3058 gene product from transcript cg3058-ra, LSm7 - cg13277 gene product from transcript cg13277-ra, SmD1 - small ribonucleoprotein particle protein smd1, CG6610 - cg6610 …
GO:1990204	oxidoreductase complex	3.16E-9	5.89E-7	3.62	11311	82	990	26	[CG3560 - cg3560 gene product from transcript cg3560-ra, CG11752 - cg11752 gene product from transcript cg11752-ra, CG9350 - cg9350 gene product from transcript cg9350-ra, CG12859 - cg12859 gene product from transcript cg12859-ra, l(2)35Di - lethal (2) 35di, CG10320 - cg10320 gene product from transcript cg10320-re, CG14482 - cg14482 gene product from transcript cg14482-rb, SdhC - succinate dehyd…
GO:0044421	extracellular region part	4.27E-9	6.98E-7	1.69	11311	806	990	119	[CG34002 - cg34002 gene product from transcript cg34002-rb, Sfp26Ad - seminal fluid protein 26ad, CG31997 - cg31997 gene product from transcript cg31997-ra, CG5791 - cg5791 gene product from transcript cg5791-rb, PebII - protein ejaculatory bulb ii, LanA - laminin a, RYamide - cg40733 gene product from transcript cg40733-rc, Adgf-D - adenosine deaminase-related growth factor d, Sfp70A4 - seminal …
GO:0044391	ribosomal subunit	4.72E-8	6.86E-6	2.59	11311	163	990	37	[mRpL49 - mitochondrial ribosomal protein l49, mRpL27 - mitochondrial ribosomal protein l27, RpL8 - ribosomal protein l8, RpL15 - ribosomal protein l15, RpL10 - ribosomal protein l10, mRpL23 - mitochondrial ribosomal protein l23, mRpS28 - mitochondrial ribosomal protein s28, mRpS17 - mitochondrial ribosomal protein s17, RpS15Aa - ribosomal protein s15aa, mRpL51 - mitochondrial ribosomal protein l…
GO:0005615	extracellular space	1.03E-7	1.35E-5	1.71	11311	636	990	95	[upd2 - unpaired 2, CG34002 - cg34002 gene product from transcript cg34002-rb, Hexo2 - hexosaminidase 2, Sfp26Ad - seminal fluid protein 26ad, Mst57Da - male-specific rna 57da, CG9029 - cg9029 gene product from transcript cg9029-ra, CG31997 - cg31997 gene product from transcript cg31997-ra, CG5791 - cg5791 gene product from transcript cg5791-rb, PebII - protein ejaculatory bulb ii, CG7509 - cg750…
GO:0015934	large ribosomal subunit	2.31E-7	2.74E-5	3.00	11311	99	990	26	[mRpL27 - mitochondrial ribosomal protein l27, mRpL49 - mitochondrial ribosomal protein l49, RpL8 - ribosomal protein l8, RpL10 - ribosomal protein l10, RpL15 - ribosomal protein l15, mRpL23 - mitochondrial ribosomal protein l23, mRpL51 - mitochondrial ribosomal protein l51, RpL5 - ribosomal protein l5, RpL23 - ribosomal protein l23, mRpL33 - mitochondrial ribosomal protein l33, RpL37A - ribosoma…
GO:0046540	U4/U6 x U5 tri-snRNP complex	2.77E-7	3.02E-5	6.72	11311	17	990	10	[CG6686 - cg6686 gene product from transcript cg6686-rb, SmB - small ribonucleoprotein particle protein smb, CG9344 - cg9344 gene product from transcript cg9344-ra, U4-U6-60K - u4-u6 small nuclear riboprotein factor 60k, Prp3 - precursor rna processing 3, SmD2 - small ribonucleoprotein particle protein smd2, Dim1 - cg3058 gene product from transcript cg3058-ra, CG2021 - cg2021 gene product from t…
GO:0030964	NADH dehydrogenase complex	2.89E-7	2.9E-5	4.25	11311	43	990	16	[CG11752 - cg11752 gene product from transcript cg11752-ra, CG12859 - cg12859 gene product from transcript cg12859-ra, CG9350 - cg9350 gene product from transcript cg9350-ra, l(2)35Di - lethal (2) 35di, CG10320 - cg10320 gene product from transcript cg10320-re, CG6463 - cg6463 gene product from transcript cg6463-ra, CG34439 - cg34439 gene product from transcript cg34439-rb, CG12400 - cg12400 gene…
GO:0045271	respiratory chain complex I	2.89E-7	2.69E-5	4.25	11311	43	990	16	[CG11752 - cg11752 gene product from transcript cg11752-ra, CG9350 - cg9350 gene product from transcript cg9350-ra, CG12859 - cg12859 gene product from transcript cg12859-ra, l(2)35Di - lethal (2) 35di, CG10320 - cg10320 gene product from transcript cg10320-re, CG6463 - cg6463 gene product from transcript cg6463-ra, CG34439 - cg34439 gene product from transcript cg34439-rb, CG12400 - cg12400 gene…
GO:0005747	mitochondrial respiratory chain complex I	2.89E-7	2.51E-5	4.25	11311	43	990	16	[CG11752 - cg11752 gene product from transcript cg11752-ra, CG12859 - cg12859 gene product from transcript cg12859-ra, CG9350 - cg9350 gene product from transcript cg9350-ra, l(2)35Di - lethal (2) 35di, CG10320 - cg10320 gene product from transcript cg10320-re, CG6463 - cg6463 gene product from transcript cg6463-ra, CG34439 - cg34439 gene product from transcript cg34439-rb, CG12400 - cg12400 gene…
GO:0022625	cytosolic large ribosomal subunit	1.04E-6	8.51E-5	3.74	11311	52	990	17	[RpL24-like - ribosomal protein l24-like, RpL8 - ribosomal protein l8, RpLP2 - ribosomal protein lp2, RpL15 - ribosomal protein l15, RpL10 - ribosomal protein l10, RpLP0 - ribosomal protein lp0, RpL34b - ribosomal protein l34b, RpL5 - ribosomal protein l5, RpL29 - ribosomal protein l29, RpL23 - ribosomal protein l23, RpL10Aa - ribosomal protein l10aa, RpL38 - ribosomal protein l38, RpL21 - riboso…
GO:0070069	cytochrome complex	1.53E-6	1.18E-4	4.90	11311	28	990	12	[CG32230 - cg32230 gene product from transcript cg32230-rc, CG3560 - cg3560 gene product from transcript cg3560-ra, ox - oxen, CoVIII - cytochrome c oxidase subunit viii, CoVb - cytochrome c oxidase subunit vb, levy - cg17280 gene product from transcript cg17280-ra, Ucrh - ubiquinol-cytochrome c reductase complex 11 kda protein, CG14482 - cg14482 gene product from transcript cg14482-rb, CoVIIc - …
GO:0097525	spliceosomal snRNP complex	3.41E-6	2.48E-4	3.81	11311	45	990	15	[SmB - small ribonucleoprotein particle protein smb, CG6686 - cg6686 gene product from transcript cg6686-rb, U4-U6-60K - u4-u6 small nuclear riboprotein factor 60k, SmD2 - small ribonucleoprotein particle protein smd2, Dim1 - cg3058 gene product from transcript cg3058-ra, LSm7 - cg13277 gene product from transcript cg13277-ra, SmD1 - small ribonucleoprotein particle protein smd1, CG6610 - cg6610 …
GO:0098796	membrane protein complex	1e-05	6.91E-4	1.67	11311	486	990	71	[CG9669 - cg9669 gene product from transcript cg9669-rb, CG12859 - cg12859 gene product from transcript cg12859-ra, CG9350 - cg9350 gene product from transcript cg9350-ra, CG14482 - cg14482 gene product from transcript cg14482-rb, SdhC - succinate dehydrogenase c, CG34439 - cg34439 gene product from transcript cg34439-rb, l(2)k12914 - lethal (2) k12914, CG32230 - cg32230 gene product from transcr…
GO:0120114	Sm-like protein family complex	1.95E-5	1.27E-3	3.21	11311	57	990	16	[CG6686 - cg6686 gene product from transcript cg6686-rb, SmB - small ribonucleoprotein particle protein smb, U4-U6-60K - u4-u6 small nuclear riboprotein factor 60k, SmD2 - small ribonucleoprotein particle protein smd2, Dim1 - cg3058 gene product from transcript cg3058-ra, LSm7 - cg13277 gene product from transcript cg13277-ra, SmD1 - small ribonucleoprotein particle protein smd1, CG6610 - cg6610 …
GO:0005688	U6 snRNP	2.83E-5	1.76E-3	9.52	11311	6	990	5	[CG9344 - cg9344 gene product from transcript cg9344-ra, LSm7 - cg13277 gene product from transcript cg13277-ra, CG2021 - cg2021 gene product from transcript cg2021-ra, CG10418 - cg10418 gene product from transcript cg10418-ra, CG6610 - cg6610 gene product from transcript cg6610-ra]
GO:0030532	small nuclear ribonucleoprotein complex	3.17E-5	1.88E-3	3.23	11311	53	990	15	[CG6686 - cg6686 gene product from transcript cg6686-rb, SmB - small ribonucleoprotein particle protein smb, U4-U6-60K - u4-u6 small nuclear riboprotein factor 60k, SmD2 - small ribonucleoprotein particle protein smd2, Dim1 - cg3058 gene product from transcript cg3058-ra, LSm7 - cg13277 gene product from transcript cg13277-ra, SmD1 - small ribonucleoprotein particle protein smd1, CG6610 - cg6610 …
GO:0044445	cytosolic part	1.01E-4	5.74E-3	2.16	11311	143	990	27	[RpL8 - ribosomal protein l8, RpL10 - ribosomal protein l10, RpL15 - ribosomal protein l15, RpS15Aa - ribosomal protein s15aa, Nc - nedd2-like caspase, RpL5 - ribosomal protein l5, RpS3A - ribosomal protein s3a, RpL23 - ribosomal protein l23, RpS21 - ribosomal protein s21, RpL37A - ribosomal protein l37a, T-cp1 - tcp1-like, RpL39 - ribosomal protein l39, RpL36 - ribosomal protein l36, RpL24-like …
GO:1990904	ribonucleoprotein complex	1.03E-4	5.63E-3	1.52	11311	577	990	77	[mRpL27 - mitochondrial ribosomal protein l27, RpL8 - ribosomal protein l8, CG14817 - cg14817 gene product from transcript cg14817-ra, mRpL23 - mitochondrial ribosomal protein l23, mRpS28 - mitochondrial ribosomal protein s28, Cbp20 - cap binding protein 20, mRpS17 - mitochondrial ribosomal protein s17, mRpL51 - mitochondrial ribosomal protein l51, LSm7 - cg13277 gene product from transcript cg13…
GO:0045277	respiratory chain complex IV	1.32E-4	6.91E-3	5.33	11311	15	990	7	[CG32230 - cg32230 gene product from transcript cg32230-rc, CoVIII - cytochrome c oxidase subunit viii, CoVb - cytochrome c oxidase subunit vb, levy - cg17280 gene product from transcript cg17280-ra, CoVIIc - cytochrome c oxidase subunit viic, CoVa - cytochrome c oxidase subunit va, cype - cyclope]
GO:0031012	extracellular matrix	1.52E-4	7.64E-3	2.05	11311	162	990	29	[dp - dumpy, CG7509 - cg7509 gene product from transcript cg7509-ra, LanA - laminin a, Hml - hemolectin, Tig - tiggrin, LanB1 - cg7123 gene product from transcript cg7123-ra, CG42367 - cg42367 gene product from transcript cg42367-rc, CG43333 - cg43333 gene product from transcript cg43333-ra, Ppn - papilin, Cpr92F - cuticular protein 92f, Muc68Ca - mucin 68ca, Cg25C - collagen type iv, CG34461 - c…
GO:0044444	cytoplasmic part	1.54E-4	7.46E-3	1.19	11311	3036	990	315	[CG8993 - cg8993 gene product from transcript cg8993-ra, CG12355 - cg12355 gene product from transcript cg12355-rd, Vps13 - vacuolar protein sorting 13, mRpL23 - mitochondrial ribosomal protein l23, CG4586 - cg4586 gene product from transcript cg4586-ra, CG14483 - cg14483 gene product from transcript cg14483-rb, CG11151 - cg11151 gene product from transcript cg11151-ra, CG14482 - cg14482 gene pro…
GO:0005840	ribosome	2.82E-4	1.32E-2	2.61	11311	70	990	16	[RpL8 - ribosomal protein l8, RpLP2 - ribosomal protein lp2, CG14817 - cg14817 gene product from transcript cg14817-ra, RpL10 - ribosomal protein l10, RpS2 - ribosomal protein s2, mRpL51 - mitochondrial ribosomal protein l51, RpS15Aa - ribosomal protein s15aa, RpLP0 - ribosomal protein lp0, RpL34b - ribosomal protein l34b, RpL5 - ribosomal protein l5, RpS3A - ribosomal protein s3a, RpS21 - riboso…
GO:0022626	cytosolic ribosome	4.47E-4	2.01E-2	2.98	11311	46	990	12	[RpLP2 - ribosomal protein lp2, RpS21 - ribosomal protein s21, RpL8 - ribosomal protein l8, RpL21 - ribosomal protein l21, RpL38 - ribosomal protein l38, RpL10 - ribosomal protein l10, RpS2 - ribosomal protein s2, RpS15Aa - ribosomal protein s15aa, RpLP0 - ribosomal protein lp0, RpL34b - ribosomal protein l34b, RpL5 - ribosomal protein l5, RpL36 - ribosomal protein l36]
GO:0005604	basement membrane	5.17E-4	2.25E-2	4.44	11311	18	990	7	[LanB1 - cg7123 gene product from transcript cg7123-ra, vkg - viking, Ppn - papilin, LanA - laminin a, CG30203 - cg30203 gene product from transcript cg30203-rb, Cg25C - collagen type iv, Tig - tiggrin]
GO:0005751	mitochondrial respiratory chain complex IV	7.19E-4	3.03E-2	4.90	11311	14	990	6	[CG32230 - cg32230 gene product from transcript cg32230-rc, CoVb - cytochrome c oxidase subunit vb, levy - cg17280 gene product from transcript cg17280-ra, CoVIIc - cytochrome c oxidase subunit viic, CoVa - cytochrome c oxidase subunit va, cype - cyclope]
GO:0072546	ER membrane protein complex	8.81E-4	3.6E-2	5.71	11311	10	990	5	[CG17556 - cg17556 gene product from transcript cg17556-ra, CG32441 - cg32441 gene product from transcript cg32441-rd, CG11781 - cg11781 gene product from transcript cg11781-ra, CG11137 - cg11137 gene product from transcript cg11137-ra, CG15168 - cg15168 gene product from transcript cg15168-ra]
