# Supplementary material for: Axonal RNA localization is essential for long-term memory
Source: Nat Commun. 2025 Mar 15;16:2560. doi: 10.1038/s41467-025-57651-7 (PMC11910521; doi:10.1038/s41467-025-57651-7)
Supplement: Supplementary file 5 — Supplementary Data 3 [file 41467_2025_57651_MOESM5_ESM.xlsx]

## Sheet: Feuil1
	Gene	Encoded protein	Synaptic enrichment (log2FC)	MB g axon localization (smFISH)	Imp binding ?	imp-dep ax localization (smFISH)	g5 enrichment
	arp3	Actin regulator	1.67	Not tested	+	Not tested	Not tested
	actin42A	Actin	1.14	Not tested	-	Not tested	Not tested
	khc	Molecular motor	1.21	Not tested	-	Not tested	Not tested
	levy	Mitochondrial complex IV subunit	1.11	Not tested	-	Not tested	Not tested
	robl	Dynein light chain	1.99	Not tested	-	Not tested	Not tested
	rph	Synaptotagmin-like protein	1.29	Not tested	-	Not tested	Not tested
	rps21	Ribosomal protein	1.13	Not tested	-	Not tested	Not tested
	cg2852	Peptidylprolyl isomerase	0.85	+	-	Not tested	Not tested
	lk6	Ser/Thr kinase	1.25	++	+	No	No
	rols	Scaffold protein	1.17	++	-	Not tested	Not tested
	csas	CMP-sialic acid synthase	2.1	+	-	Not tested	Not tested
	rpl15	Ribosomal protein	0.92	++	-	No	No
	rpl23	Ribosomal protein	0.99	++	-	No	No
	rpl24-like	Ribosomal protein	0.95	++	-	No	No
	His3.3B	Histone	0.08	-	+	Not tested	Not tested
	Serca	ER calcium pump	(-)1.06	-	+	Not tested	Not tested
	camk2	Kinase	(-)1.05	-	+	Not tested	Not tested
	arc1	Cytoskeleton associated protein	0.5	++	+	Yes	Yes
	eIF4A	Translation initiation factor	1.04	++	+	Yes	Yes
	cg15098	Unknown function	0.28		+	Yes	Yes
	pabp	Translation regulator	1.17	++	+	No	Yes
	prof	F-actin regulator	0.36	+	+	Yes	Yes
	eIF4E-1	Translation initiation factor	0.51	+	+	No	No
	act5C	Actin	0.54	+	+	Yes	Yes
	bnb	Collagen protein	0.44	+	+	No	No
	crc	Transcription factor	0.40	+	+	No	No
