# Supplementary material for: Axonal RNA localization is essential for long-term memory
Source: Nat Commun. 2025 Mar 15;16:2560. doi: 10.1038/s41467-025-57651-7 (PMC11910521; doi:10.1038/s41467-025-57651-7)
Supplement: Supplementary file 6 — Supplementary Data 4 [file 41467_2025_57651_MOESM6_ESM.xlsx]

## Sheet: Flag-Imp RIP
		Fold changes				Normalized intensity values
Probe Set ID	Gene Symbol	[Flag2] vs [w2]	[Flag2] vs [w3]	[Flag3] vs [w2]	[Flag3] vs [w3]	201Y>Flag-Imp (rep #2)	201Y>+ (rep #2)	201Y>Flag-Imp (rep #3)	201Y>+ (rep #3)
1626392_s_at	Mef2	5.44701	7.54337	5.57267	7.71739	13.2238	10.7784	13.2567	10.3086
1625050_s_at		4.7933	5.38221	5.77801	6.4879	10.7044	8.44337	10.9739	8.27619
1629641_s_at		8.06908	7.35096	3.86875	3.52445	8.94891	5.93651	7.88838	6.07098
1625791_s_at		2.92204	2.7657	3.3602	3.18041	4.93253	3.38556	5.1341	3.46489
1637957_s_at	Rbp9	6.10681	5.57139	5.21423	4.75707	11.4584	8.84799	11.2304	8.98037
1628814_s_at	CG9894	2.38216	2.69619	2.38878	2.70369	11.5479	10.2956	11.5519	10.117
1633763_at	aph-1	2.00038	2.90594	2.45724	3.56961	8.91315	7.91287	9.20991	7.37415
1626218_s_at	oaf	4.72885	5.9062	2.9916	3.73643	9.4016	7.16011	8.74103	6.83937
1625535_at	H15	2.56276	2.30068	4.05694	3.64206	6.32845	4.97075	6.99114	5.12638
1636809_at	Lam	3.95635	6.1734	2.00982	3.13608	9.53096	7.54679	8.55386	6.90489
1640251_s_at	chic	2.88879	4.12126	2.24288	3.19979	11.0554	9.52495	10.6903	9.01233
1634147_a_at	homer	2.11671	2.07744	2.49761	2.45128	6.91534	5.83351	7.15406	5.86053
1636718_s_at	CG4502	3.44337	3.39391	2.13672	2.10603	11.9005	10.1167	11.2121	10.1376
1640301_a_at	Ndae1	3.26656	2.93153	5.09087	4.56875	9.43916	7.73139	10.0793	7.8875
1623422_a_at	ade3 /// CG31908	2.17996	2.39573	2.23478	2.45597	11.3854	10.2611	11.4212	10.1249
1633207_at	CG31906	4.53449	5.54294	4.43193	5.41758	10.8425	8.66157	10.8095	8.37186
1633153_at	cdc14	2.2465	2.1982	2.25803	2.20948	7.69862	6.53094	7.706	6.56229
1640457_s_at	Bsg	2.50068	2.29445	4.89952	4.49546	9.43569	8.11337	10.406	8.23754
1636942_at	CG8498	2.48806	2.76445	3.56163	3.95728	10.3448	9.02974	10.8623	8.87777
1637526_s_at	Ggamma30A	2.24871	2.14663	2.34962	2.24296	13.8591	12.69	13.9224	12.757
1631055_at	Pka-C1	3.45046	5.06104	2.626	3.85174	8.14033	6.35354	7.74641	5.8009
1634579_at	CG4747	2.32146	2.37243	3.92732	4.01355	9.24998	8.03495	10.0085	8.00361
1640842_at	CG34159 /// CG5739	2.62461	2.03146	3.74444	2.89821	10.7801	9.38796	11.2927	9.75755
1634213_at	CG13139	2.08971	2.14112	2.37677	2.43525	7.66551	6.60221	7.85121	6.56714
1633579_at	CG5045	10.0729	11.4912	9.06505	10.3415	11.5168	8.18442	11.3647	7.99437
1629702_a_at	ab	2.08997	2.27766	3.27546	3.56962	8.68128	7.6178	9.3295	7.49373
1641463_at	CG6583	4.14517	4.1389	3.37926	3.37415	11.0594	9.00794	10.7646	9.01012
1628228_at		4.40381	4.83121	3.55827	3.90361	6.35851	4.21975	6.05093	4.08612
1627862_at	CG15267	2.63286	2.0202	4.13053	3.16937	10.1452	8.74859	10.7949	9.13073
1637414_at	CG4455	3.09784	3.90724	2.42047	3.05289	9.86684	8.23558	9.51086	7.90069
1631728_s_at	PRL-1	6.0684	7.49152	3.7631	4.6456	10.5729	7.97154	9.88346	7.66759
1636978_at	CG17912	2.06981	3.01744	2.26176	3.29727	9.30117	8.25168	9.42912	7.70785
1631491_at	CG9335	4.67145	5.9085	4.28702	5.42226	8.96587	6.742	8.84197	6.40308
1640729_s_at	nrv3	2.34053	2.84132	2.15737	2.61896	12.6607	11.4339	12.5431	11.1541
1631565_a_at	crc	2.24607	2.07572	2.25794	2.08669	13.3047	12.1373	13.3123	12.2511
1641153_a_at	Df31	5.27835	7.18762	3.22799	4.39561	10.6227	8.22261	9.91325	7.77719
1631541_at	smt3	3.96937	3.71286	4.27923	4.00269	11.0909	9.10202	11.1994	9.1984
1628754_s_at	Ggamma30A	5.69033	6.04348	3.78187	4.01658	7.80237	5.29386	7.21296	5.207
1635544_s_at		15.8544	19.2461	21.5633	26.1763	9.87112	5.88431	10.3148	5.60463
1626345_at	IM4	3.1094	2.67648	3.51001	3.02131	11.4219	9.78526	11.5967	10.0016
1636999_a_at	MESK2	2.68292	2.56777	3.97912	3.80834	10.6121	9.1883	11.1807	9.25159
1641413_s_at	CG3074	2.18508	2.82996	2.47981	3.21167	12.8812	11.7535	13.0637	11.3804
1623364_at	CG4250	2.58265	2.29201	2.91614	2.58797	11.1371	9.76828	11.3123	9.94052
1632701_at	Pal	3.40304	4.11341	2.91754	3.52656	10.7716	9.0048	10.5496	8.73129
1628461_a_at	yki	2.60992	3.3359	2.57034	3.28531	9.33901	7.955	9.31696	7.60093
1623384_at	ytr	13.8349	11.3084	9.69927	7.928	12.5059	8.71569	11.9936	9.00661
1624841_s_at	CG13585	3.2096	3.23972	4.05695	4.09502	11.9184	10.236	12.2564	10.2225
1638415_at	FK506-bp2	2.66042	3.44962	2.47051	3.20338	12.4204	11.0087	12.3135	10.6339
1632191_s_at	hts	2.05208	3.05356	2.68959	4.0022	7.53673	6.49964	7.92703	5.92624
1629898_s_at	CG10737	2.79935	3.84652	3.47897	4.78038	9.63298	8.14788	9.94655	7.68942
1627634_at	CG15098	4.67346	3.79676	5.44161	4.42081	12.1799	9.95539	12.3994	10.2551
1630707_at	edl	3.67888	3.16567	3.17604	2.73298	10.1708	8.29154	9.95878	8.5083
1633053_at	IM1	4.07831	2.17751	5.36901	2.86665	13.0083	10.9803	13.405	11.8856
1641429_at	GstE2	6.45054	3.5159	8.5709	4.67161	9.43196	6.74254	9.84199	7.61807
1629659_s_at	pAbp	3.05489	2.73647	2.74948	2.4629	12.3166	10.7055	12.1646	10.8643
1640311_s_at	lolal	7.1217	6.90646	2.71059	2.62867	10.9053	8.07311	9.51172	8.11738
1636363_s_at	Mapmodulin	2.93461	2.47646	3.53223	2.98078	8.71139	7.15822	8.9788	7.40311
1627382_at	Sec61beta	2.13381	2.29652	2.35939	2.53929	12.6429	11.5495	12.7879	11.4435
1633582_at	Ih	2.49999	3.04012	2.13539	2.59675	11.8818	10.5598	11.6543	10.2776
1639180_at	Arc1	2.12273	2.25012	2.14871	2.27765	12.1183	11.0324	12.1359	10.9483
1636861_at	CG8617	3.77709	3.16082	4.16246	3.48331	11.1639	9.24659	11.304	9.50357
1636980_s_at	CG4643	2.30181	2.58107	2.33736	2.62094	10.1697	8.96697	10.1918	8.80176
1629747_at	Cpr49Ag	3.04214	2.13682	3.63287	2.55175	10.9628	9.35769	11.2188	9.86732
1635687_at	CG8490	3.36203	2.49689	3.77414	2.80295	8.17751	6.42818	8.34432	6.85738
1627430_at	CG8888	2.23064	4.73965	5.06166	10.755	9.37246	8.215	10.5546	7.12768
1632543_at	CG9003	2.81411	2.27152	3.42703	2.76626	8.2206	6.72792	8.50488	7.03694
1641017_at	san	2.68932	3.12939	2.43692	2.83568	9.01726	7.59001	8.87507	7.37137
1622906_at	CG9027	2.86464	3.59204	2.76184	3.46313	9.8443	8.32595	9.79158	7.9995
1622941_at	CG17765	2.16355	2.96115	2.12561	2.90923	10.8387	9.72534	10.8132	9.27258
1640280_at	lola	2.38989	2.60217	2.91265	3.17137	7.37324	6.1163	7.65863	5.99352
1639761_s_at	Ggamma1	8.64661	8.15747	5.76409	5.43802	13.2536	10.1415	12.6686	10.2255
1623891_at	CSN7	3.20079	3.40046	3.74116	3.97455	9.87767	8.19925	10.1027	8.11194
1624202_a_at	CG2127	13.1248	6.37803	4.96285	2.41172	8.54078	4.82656	7.13773	5.86767
1626221_at	Glycogenin	2.12813	2.45418	2.83418	3.26841	7.59821	6.50863	8.01156	6.30297
1626401_at	Cyp6a2	3.55819	4.50915	3.63264	4.60349	10.1974	8.36626	10.2273	8.02455
1623957_s_at	GstS1	2.62939	2.79689	2.80745	2.98629	12.7745	11.3797	12.869	11.2906
1628922_s_at	veg	2.28577	3.05784	2.70521	3.61894	8.44183	7.24915	8.68489	6.82932
1628207_at	CG5065	3.93677	2.44896	4.55085	2.83096	8.54249	6.56548	8.75162	7.25033
1628087_s_at	CG10200 /// DsimCG10200	3.07316	3.87143	3.05855	3.85303	10.177	8.55723	10.1701	8.22409
1640079_at	Ercc1	2.54282	2.8458	2.13687	2.39147	7.26433	5.9179	7.0134	5.7555
1633533_at	CG6329	3.25202	3.27193	2.86422	2.88175	12.6442	10.9429	12.461	10.9341
1634162_at	CG40198	4.01521	5.56187	2.61212	3.61832	10.2492	8.24375	9.62898	7.77366
1627745_s_at		5.94934	6.45292	2.03831	2.21084	8.15332	5.58059	6.60796	5.46336
1635462_at	rho	7.32224	9.19348	2.02363	2.54078	9.19661	6.32432	7.34127	5.99599
1635588_at	CG14977	3.9237	3.65514	4.16018	3.87543	11.8198	9.8476	11.9042	9.94989
1632420_at	CG1135	2.62146	4.35358	2.28324	3.79188	11.4243	10.034	11.225	9.30212
1640831_at	Teh2	3.50416	2.2884	7.88171	5.14716	8.23454	6.42547	9.40398	7.0402
1639067_at	VhaM9.7-1	3.61773	5.2423	3.78262	5.48123	9.95819	8.1031	10.0225	7.56799
1623536_s_at	CG11347	2.4151	2.0032	3.83686	3.18248	10.8372	9.56508	11.505	9.83486
1625282_at	CG13722	4.63311	4.45166	3.64385	3.50114	10.3682	8.15618	10.0216	8.21381
1624059_at	CG32223	6.23242	6.36259	5.637	5.75473	9.37046	6.73067	9.22559	6.70085
1635240_at	Deaf1	2.69602	3.08093	2.25535	2.57735	8.06997	6.63914	7.8125	6.44661
1629269_at	CG32204	5.78319	6.89559	3.80465	4.53647	9.45108	6.91921	8.84697	6.6654
1639485_at	CG3893	2.52034	3.39778	3.38457	4.56288	8.30579	6.97217	8.73114	6.5412
1639908_a_at	CG9705	2.21388	2.20362	2.16291	2.15288	8.06153	6.91495	8.02792	6.92165
1630410_at	CG32163	3.90879	3.7661	4.59377	4.42608	9.01198	7.04526	9.24494	7.09891
1628281_at	Mo25	2.94217	3.80378	2.81415	3.63827	10.2316	8.67468	10.1674	8.30413
1637750_at	Sox21b	3.6773	3.35671	2.39943	2.19025	8.11198	6.23334	7.49603	6.36494
1636822_s_at	endos	2.24155	2.36275	2.43011	2.5615	11.0111	9.84657	11.1276	9.7706
1633383_at	toe	3.75163	4.46253	3.53422	4.20391	9.53428	7.62676	9.44815	7.37642
1629066_at	GRHRII	3.17013	4.06323	4.57893	5.86892	9.28317	7.61863	9.81364	7.26054
1633798_at	yps	5.29267	8.11441	2.14096	3.2824	10.0616	7.65762	8.75588	7.04113
1633818_at	CG7368	3.68763	3.69995	5.01464	5.03139	6.91564	5.03294	7.35909	5.02813
1631907_at	CG6038	2.03796	2.21071	2.03359	2.20596	9.06508	8.03796	9.06198	7.92058
1634587_s_at	Mnf	6.47274	8.59168	2.91359	3.8674	10.3656	7.67125	9.21405	7.26268
1637269_at	CG6310	2.27568	3.04337	2.06414	2.76048	7.67923	6.49294	7.53848	6.07357
1636246_a_at	CG8009	4.28983	3.37117	3.39244	2.66595	8.99344	6.89252	8.65484	7.24019
1635756_at	CG32039	3.90757	3.86427	4.31719	4.26935	11.3325	9.36624	11.4763	9.38232
1639691_at	CG32038	2.45695	2.46393	2.08725	2.09317	9.67545	8.37858	9.44019	8.37449
1624429_at	CG3967	4.586	7.08097	4.08606	6.30905	9.57792	7.38068	9.41139	6.75397
1630105_at	CG3891	3.05573	2.75673	3.05459	2.75571	8.44931	6.83779	8.44877	6.98635
1639157_at	CG6765	2.66318	3.13622	2.14781	2.5293	8.57633	7.16318	8.26604	6.9273
1632121_a_at	CG6416	2.24333	2.79738	2.19975	2.74303	12.0505	10.8848	12.0222	10.5664
1629383_a_at	CG6416	3.04178	4.87803	2.39292	3.83747	10.0882	8.48333	9.7421	7.80194
1640039_at	CG13681	7.92366	6.15376	7.53307	5.85041	8.2301	5.24393	8.15717	5.60863
1632870_at	CG32364	2.67962	2.68306	2.04481	2.04744	7.01109	5.58906	6.62103	5.58721
1640789_a_at	CG32392	4.42362	5.12441	6.10921	7.07702	10.9997	8.85451	11.4655	8.64235
1628238_at	Tektin-C	8.32123	10.713	8.36699	10.7719	9.69943	6.64264	9.70735	6.27814
1626751_at	CG4603	3.32382	3.56748	4.08268	4.38197	11.7325	9.99965	12.0292	9.89759
1626508_at	CG32428	6.78035	6.55594	9.20846	8.9037	9.93641	7.17506	10.378	7.22361
1635564_at	CG7133	2.91816	5.722	2.73473	5.36233	9.04892	7.50386	8.95526	6.5324
1624731_s_at	CG33205	2.46671	3.58455	2.71373	3.94351	12.174	10.8714	12.3117	10.3322
1634440_s_at	Eip74EF	3.85122	8.01705	2.10661	4.38531	9.44347	7.49815	8.57308	6.4404
1626074_at	CG34453 /// CG34454	3.82793	4.55896	2.71876	3.23798	10.3955	8.45894	9.90189	8.20679
1636045_at		4.35702	4.53163	5.60799	5.83274	6.87048	4.74714	7.23462	4.69045
1631291_at		3.12894	3.72135	2.96674	3.52845	10.0135	8.36784	9.93672	8.11768
1630949_s_at	Rheb	3.44819	2.95075	4.46311	3.81926	11.3834	9.59758	11.7556	9.82234
1626213_a_at		2.55162	2.67974	3.63049	3.81278	10.9689	9.61752	11.4777	9.54684
1636864_at	corto	3.75551	4.40117	2.34529	2.7485	10.7342	8.82524	10.055	8.59636
1630287_at	UbcD6	2.68235	2.51971	2.37966	2.23537	8.40441	6.98091	8.23167	7.07116
1635203_at	Dip2	2.33476	2.72587	2.18387	2.54971	8.90576	7.68249	8.80938	7.45905
1639609_s_at	cpx /// SNF4Agamma	2.87271	5.40214	2.45569	4.61794	9.8422	8.31978	9.61592	7.40867
1626266_at	MAGE	3.46358	4.00801	3.59302	4.1578	8.12924	6.33698	8.18218	6.12635
1634405_s_at	Pak	2.24852	2.55742	2.00646	2.2821	7.83937	6.6704	7.67505	6.48469
1632757_a_at	CG11760	5.6076	6.34784	2.02242	2.28939	10.7063	8.21887	9.23496	8.03999
1630791_a_at	pyd	2.95046	2.64326	2.26424	2.02849	7.92981	6.36887	7.54789	6.52749
1623390_at	CG11768	17.969	14.4519	15.8463	12.7446	9.15764	4.9902	8.97627	5.30445
1625967_s_at	ps	3.82083	5.65881	2.532	3.75	13.7081	11.7742	13.1145	11.2076
1635728_a_at	ps	3.14475	5.24279	2.45767	4.09732	10.0301	8.37714	9.67443	7.63975
1637752_a_at	CG9363	2.41296	2.24961	3.34721	3.12061	6.3732	5.1024	6.84536	5.20353
1641537_s_at	MED6	3.42714	4.22991	3.04099	3.75331	10.1984	8.42143	10.026	8.11781
1638311_at	CG12817	2.8944	2.15056	3.32897	2.47344	9.30808	7.77481	9.50989	8.20337
1632177_at	hth	5.05664	6.07954	2.85636	3.43416	8.79007	6.45188	7.96606	6.1861
1631524_a_at	hth	4.15326	3.22221	4.0285	3.12541	8.9535	6.89926	8.9095	7.26546
1633126_at	CG4596	3.67523	4.82054	2.68607	3.52313	8.82363	6.9458	8.3713	6.55444
1633459_a_at	fau	2.50804	2.50033	5.49981	5.4829	9.42959	8.10303	10.5624	8.10748
1638789_at	fau	2.38603	2.82134	3.70321	4.37883	10.5573	9.30272	11.1915	9.06095
1630161_at	fau	3.77118	4.96707	8.95515	11.795	8.94221	7.0272	10.1899	6.62981
1640350_at	fau	3.66219	4.96388	4.39574	5.95817	11.5414	9.66874	11.8048	9.22998
1635363_a_at	CG1832 /// Jupiter	2.10119	2.12152	2.73676	2.76324	12.0684	10.9972	12.4497	10.9833
1633807_at		2.14881	2.28354	3.53027	3.75162	9.55315	8.44962	10.2694	8.36188
1641654_a_at	Lk6	2.67958	2.36238	2.59016	2.28355	11.9262	10.5042	11.8773	10.686
1628094_at	CG17639	2.19148	2.19405	2.85281	2.85616	7.88331	6.75141	8.26379	6.74972
1633994_at	CG34402	2.17672	2.91656	2.08385	2.79213	9.48233	8.36017	9.41943	7.93806
1624023_at	Pp1-87B	3.67241	4.47879	2.16431	2.63954	12.6146	10.7379	11.8518	10.4515
1623106_s_at	CtBP	2.27858	2.23826	2.56192	2.51659	10.7422	9.55407	10.9113	9.57983
1628632_at	Paip2	2.90473	5.10834	2.47354	4.35004	10.109	8.57062	9.8772	7.75617
1639838_at	CG8483	6.26851	6.40072	4.28906	4.37953	12.5928	9.94464	12.0453	9.91453
1636348_s_at	Act87E	2.73465	3.88349	2.70123	3.83604	12.6277	11.1763	12.6099	10.6703
1637716_a_at		5.10382	5.58805	4.37173	4.7865	10.4014	8.04979	10.178	7.91903
1636254_s_at	rdx	3.90088	2.91554	3.16701	2.36704	10.2425	8.27872	9.94185	8.69876
1627419_at	His4r	4.63671	4.16771	6.07253	5.45829	8.35487	6.14176	8.74406	6.29561
1627631_s_at	His4r	2.48615	2.06712	2.69699	2.24242	13.3215	12.0076	13.439	12.2739
1629496_at	l(3)L1231	2.56141	2.23834	4.90653	4.28767	9.10965	7.75271	10.0474	7.94722
1636436_at	eff	9.36196	10.872	4.55802	5.2932	11.9895	8.76265	10.9511	8.54692
1636600_a_at	Mf	7.07358	8.78117	9.05508	11.241	12.3897	9.56724	12.746	9.25527
1641204_at	CG14864	3.77789	4.88324	3.858	4.98679	8.12662	6.20904	8.15689	5.83878
1640642_at	Rh6	4.22597	3.83364	5.50993	4.9984	11.4116	9.3323	11.7943	9.47287
1626986_at	CG5516	2.06119	2.23555	2.54695	2.7624	7.07026	6.02678	7.37555	5.90963
1637387_s_at	Sap47	2.89838	2.87987	2.94447	2.92567	6.1941	4.65886	6.21687	4.6681
1630938_a_at	CG14879	2.61295	2.60776	2.4104	2.40561	6.10599	4.7203	5.98958	4.72317
1641678_at	CG5319	2.56543	2.20232	2.46414	2.11536	6.07407	4.71487	6.01595	4.93504
1628694_a_at	14-3-3epsilon	4.48207	5.38481	3.74691	4.50158	12.0053	9.8411	11.7468	9.57637
1627017_at	Dlc90F	2.16933	2.18042	2.23983	2.25127	10.4509	9.33369	10.4971	9.32634
1640435_at	eIF-1A	4.43079	4.05507	4.32391	3.95726	12.4379	10.2904	12.4027	10.4182
1626649_s_at	koko	2.45957	2.7665	2.34433	2.63687	6.72896	5.43055	6.65972	5.26089
1633597_at	CG14290 /// DbuzCG14290	4.95965	5.34331	4.6788	5.04073	12.4471	10.1369	12.363	10.0294
1633957_s_at	CG5316	3.49827	6.28743	2.76822	4.97531	10.2125	8.40583	9.87479	7.56
1633344_at	Cpr92F	2.80613	3.01691	2.00938	2.16032	10.6643	9.17572	10.1825	9.07123
1633986_at	CG5466	2.16247	2.44311	2.62313	2.96354	11.1351	10.0224	11.4137	9.84636
1631342_at	Elongin-B	2.30535	2.32233	2.16385	2.17979	11.6066	10.4016	11.5152	10.391
1634792_s_at	CG17838	3.48635	5.45108	3.42207	5.35058	10.3954	8.59372	10.3686	7.94889
1625164_at	TotX	3.56286	2.86814	5.55394	4.47098	8.92857	7.09553	9.56904	7.40845
1635360_at	CG10830	3.88096	4.25319	2.3436	2.56837	11.5407	9.5843	10.813	9.45217
1633815_at	CG31191	3.86067	5.7369	2.04483	3.03858	10.1293	8.18045	9.21242	7.60903
1623565_at	CG17278	2.57047	3.42452	2.04038	2.7183	9.66714	8.3051	9.33394	7.89124
1625061_at	CG17298	13.4548	10.1364	9.86807	7.43424	13.7221	9.97206	13.2748	10.3806
1625387_s_at	E2f /// torp4a	6.66528	6.43879	2.15226	2.07912	10.018	7.28135	8.3872	7.33123
1624441_at	Eip93F	13.3666	8.64917	5.69013	3.68192	8.81107	5.07051	7.57897	5.69851
1623901_s_at	sar1	6.61738	7.08157	6.25038	6.68882	12.4232	9.69694	12.3409	9.59914
1636383_at	CG13856	2.54767	2.60345	2.00374	2.04762	8.76506	7.41588	8.41858	7.38463
1626050_at	oa2	2.00591	2.00894	2.87066	2.875	8.02983	7.02557	8.54695	7.02339
1625880_at	CG6982	2.41822	2.27313	2.57644	2.42186	11.4547	10.1807	11.5461	10.27
1623284_at	CG10251	8.45946	11.1508	10.7872	14.2191	10.7248	7.64423	11.0755	7.24572
1629691_at	CG5028	6.80501	8.58207	7.76399	9.79147	11.2975	8.53092	11.4877	8.19619
1636493_at	dei	2.81705	3.82008	3.32039	4.50264	9.06712	7.57293	9.30429	7.13351
1641564_a_at	Rb97D	3.29176	3.57525	2.19659	2.38576	7.75291	6.03404	7.16931	5.91486
1635740_at	Hmu	2.28076	2.2022	2.16887	2.09416	10.2386	9.04912	10.1661	9.09969
1626446_a_at	Mlc1	2.06952	2.28587	2.09417	2.31309	12.2448	11.1955	12.2619	11.0521
1628688_at	CG12054	2.56682	3.12967	2.17276	2.6492	11.1386	9.77866	10.8982	9.49263
1639678_at	CG2126	2.31359	2.3555	2.00201	2.03828	10.742	9.53183	10.5333	9.50593
1625051_at	4EHP /// Syx1A	3.12992	3.07379	3.24712	3.1889	8.4751	6.82898	8.52814	6.85508
1633821_at	B52	2.53906	2.92868	2.08963	2.41029	9.57868	8.23439	9.29764	8.02843
1634992_s_at	CG9821 /// DsimCG9821	3.82814	3.41821	3.91074	3.49197	12.0986	10.162	12.1294	10.3254
1638727_at		4.7371	5.04971	2.86809	3.05736	12.5849	10.3409	11.861	10.2487
1627248_at	mura	3.58474	4.3328	2.08403	2.51892	9.00373	7.16186	8.22123	6.88843
1623410_at	Pxd	2.85665	4.7022	2.07259	3.4116	9.5175	8.00318	9.05461	7.28417
1633512_at	toy	2.96776	2.45421	5.54059	4.58183	10.5536	8.98422	11.4543	9.25833
1633094_a_at	toy	2.07249	3.02756	3.21224	4.69253	6.76736	5.71599	7.39957	5.16921
1626947_s_at	pho	2.64391	2.57471	2.95926	2.88181	10.8387	9.43601	11.0012	9.47427
1641464_s_at	CG32850	2.05821	2.72069	2.14739	2.83857	10.0439	9.00254	10.1051	8.59996
1623949_s_at	CG32816	3.31348	3.8362	3.59249	4.15922	7.55	5.82165	7.66664	5.61032
1634701_at	CG3713	6.2866	8.22426	7.00289	9.16132	10.7952	8.14293	10.9509	7.75533
1630806_at	fs(1)K10	8.37054	8.70521	10.242	10.6515	10.39	7.32464	10.6811	7.26809
1626875_at	CG13758 /// DpaiCG13758 /// DsimCG13758	4.80103	3.59521	4.01069	3.00337	8.42486	6.16151	8.16536	6.57878
1629471_at	CG10803	2.19799	2.95098	2.70676	3.63405	10.2021	9.06594	10.5025	8.64093
1624931_at	cib	4.03303	4.93585	2.02952	2.48384	9.75042	7.73856	8.7597	7.44713
1627789_at	CG11444	2.45529	2.98377	2.70761	3.2904	8.78704	7.49115	8.92816	7.2099
1623645_a_at	RhoGAP5A	2.40666	2.58748	2.34002	2.51583	8.3931	7.12607	8.35259	7.02156
1631832_at	Mlc-c	3.35382	4.01608	2.8897	3.46032	12.003	10.2572	11.7881	9.99717
1640707_at	CG15772	3.65941	4.52457	4.08899	5.05571	11.1417	9.27013	11.3019	8.96396
1631399_a_at	CG15771	2.75934	2.84815	2.27083	2.34391	6.83955	5.37522	6.55844	5.32952
1641320_s_at	CG3168	2.38971	2.24268	3.11903	2.92712	12.2655	11.0086	12.6497	11.1002
1629843_s_at	Ubc-E2H	3.23848	3.07287	2.52427	2.39518	9.99334	8.29802	9.63389	8.37375
1641703_at	CG2147	2.53226	3.66721	2.67361	3.87193	8.15119	6.81077	8.22955	6.2765
1628563_at	CG33181	5.25241	3.31746	7.88997	4.98336	9.32704	6.93406	9.91408	7.59696
1634670_at	CG33181	4.17743	4.34663	2.75903	2.87078	12.444	10.3814	11.8456	10.3241
1633549_s_at	e(r)	11.6033	10.7479	4.89442	4.53363	9.99863	6.46217	8.75331	6.57265
1637504_at	CG17754	2.77709	2.34725	3.13502	2.64978	11.2918	9.81826	11.4667	10.0609
1634339_at	CG32694	2.96573	2.92959	2.40114	2.37188	6.8651	5.29671	6.56044	5.3144
1633303_at	Cht6	3.79914	3.03777	2.52868	2.02192	9.26235	7.33668	8.67507	7.65934
1626724_at	CG32687	2.66651	3.09549	2.73086	3.1702	12.3015	10.8865	12.3359	10.6713
1629120_at	alpha-Man-I /// CG32682	9.53784	8.73531	7.24449	6.63492	9.69598	6.44232	9.29921	6.56913
1639467_at	Atg8a	2.90059	2.67726	2.479	2.28813	12.2322	10.6959	12.0056	10.8115
1626215_at	CG2202	2.18412	2.82638	2.27997	2.95041	7.16118	6.03413	7.22314	5.66223
1630779_s_at	CG2061	2.71306	2.86708	2.92523	3.09129	9.69376	8.25384	9.80239	8.17418
1630636_s_at	CG2446	8.61696	7.97625	2.79016	2.5827	10.3608	7.25361	8.73396	7.36508
1641126_at	CG15735	2.03717	2.62451	2.00834	2.58736	9.41951	8.39294	9.39894	8.02746
1641224_s_at	CG3812	2.09695	2.8498	2.27672	3.09412	6.02216	4.95387	6.14083	4.5113
1623403_s_at	CkIalpha	4.63372	4.67526	4.5282	4.56879	10.5423	8.33011	10.5091	8.31724
1633451_at		4.6656	3.60443	2.6454	2.04372	9.94535	7.72328	9.12677	8.09558
1626413_at	Rbp1-like	2.70581	2.41101	2.3157	2.0634	8.07128	6.63522	7.84667	6.80164
1625335_at	CG14408	3.40586	5.29267	2.54433	3.95387	8.06479	6.29677	7.64406	5.6608
1627398_a_at	Gbeta13F	2.36746	2.13413	2.57231	2.3188	11.3772	10.1339	11.4969	10.2836
1627403_s_at	Paf-AHalpha	3.38063	4.10146	2.66543	3.23376	9.02341	7.26612	8.68049	6.98727
1628101_s_at	CG32581 /// CG8974	2.56665	2.67773	3.38172	3.52807	8.11608	6.75619	8.51395	6.69507
1628358_at	Tob	4.13592	4.17301	5.14037	5.18646	11.7697	9.72148	12.0834	9.7086
1637470_at	CG4420 /// DsimCG4420	2.81531	2.86926	2.81729	2.87127	9.39138	7.89809	9.3924	7.8707
1625471_s_at	CG4928 /// DsimCG4928	3.2052	4.87119	2.30061	3.49642	9.6362	7.95578	9.1578	7.35192
1637007_s_at	CG5445	2.38383	2.73621	2.25857	2.59243	9.79831	8.54503	9.72044	8.34613
1626666_s_at	RhoGAP16F	4.26559	4.96228	2.40299	2.79547	10.231	8.1383	9.40314	7.92005
1640327_at	CG6023	3.71515	5.01471	2.26231	3.05367	8.83661	6.94319	8.12099	6.51045
1628882_at	CG7378	4.35249	6.2444	5.51606	7.91375	10.462	8.34016	10.8038	7.81944
1632510_at	CG7332	4.43999	5.37349	6.47538	7.83682	10.4082	8.25761	10.9526	7.9823
1632734_s_at	bnb	4.76683	4.12913	4.47349	3.87503	11.7195	9.46643	11.6278	9.67362
1625577_at	CCKLR-17D3	2.72318	3.12692	5.3713	6.16766	7.78601	6.34072	8.76599	6.14126
1632739_at	CG32536 /// CG32537	2.70515	2.47775	3.0451	2.78912	6.87568	5.43997	7.04646	5.56664
1633543_s_at	Cdc42	3.55184	4.02236	4.66434	5.28223	11.6343	9.80575	12.0274	9.62627
1628529_a_at		3.10929	3.5111	3.33339	3.76415	10.6659	9.02934	10.7663	8.85401
1634256_a_at	CG11566 /// stg1	2.01293	2.87713	2.16711	3.0975	7.232	6.2227	7.33847	5.70737
1637936_at	CG32512	5.1665	5.6929	2.02252	2.22859	8.33787	5.96868	6.98483	5.8287
1640107_at	obst-A	5.25327	6.07655	3.40895	3.94319	12.8218	10.4286	12.1979	10.2186
1634430_at	CG14614	4.92055	4.74758	3.26299	3.14829	8.48017	6.18135	7.88755	6.23298
1624686_a_at	dnc	2.2735	2.67582	2.11494	2.48921	10.0641	8.87914	9.95976	8.64407
1632915_s_at		5.26084	4.61448	5.74387	5.03816	8.73199	6.3367	8.85872	6.52582
1634337_s_at		9.3812	7.55251	5.46421	4.39906	9.51381	6.28403	8.73405	6.59685
1631621_s_at	egh	3.12432	4.50545	2.64951	3.82076	11.4328	9.78922	11.195	9.26109
1630309_s_at		3.09211	2.49898	4.70929	3.80595	7.71716	6.08857	8.32408	6.39582
1623471_s_at		2.42886	2.34783	2.18486	2.11197	6.13875	4.85847	5.98601	4.90742
1627796_s_at	gpp	4.28147	3.79784	8.274	7.33936	8.97525	6.87715	9.92573	7.05007
1637162_at	CG12054	3.06472	3.23446	3.08575	3.25665	8.98627	7.37051	8.99614	7.29275
