# Supplementary material for: Axonal RNA localization is essential for long-term memory
Source: Nat Commun. 2025 Mar 15;16:2560. doi: 10.1038/s41467-025-57651-7 (PMC11910521; doi:10.1038/s41467-025-57651-7)
Supplement: Supplementary file 7 — Supplementary Data 5 [file 41467_2025_57651_MOESM7_ESM.xlsx]

## Sheet: peaks_occurence_score_min5cDNA
gene name	gene id	# peaks	score
Atpalpha	FBgn0002921	1014	15820
pros	FBgn0004595	999	13487
cpx	FBgn0041605	885	10416
pAbp	FBgn0265297	833	12901
nrv3	FBgn0032946	747	8495
Syp	FBgn0038826	622	5478
Cam	FBgn0000253	536	6774
norpA	FBgn0262738	496	5372
Msr-110	FBgn0015766	459	8633
Lk6	FBgn0017581	439	4828
nrv2	FBgn0015777	435	7487
Eip93F	FBgn0264490	426	4039
Fas1	FBgn0285925	425	4153
ps	FBgn0261552	407	3121
Sap47	FBgn0013334	407	3981
inaF-B,inaF-D	FBgn0259918,FBgn0260812	398	7273
aqz	FBgn0286516	390	4105
Ggamma30A	FBgn0267252	369	3411
Gs2	FBgn0001145	368	6970
ninaE	FBgn0002940	363	8063
IA-2	FBgn0031294	354	2928
Eaat1	FBgn0026439	349	4253
Ant2,sesB	FBgn0025111,FBgn0003360	328	8020
Vha16-1	FBgn0262736	323	2811
Ggamma1	FBgn0004921	314	4041
Desat1	FBgn0086687	305	5032
CycG	FBgn0039858	295	3267
14-3-3zeta	FBgn0004907	293	3672
mbl	FBgn0265487	291	5389
His3.3B	FBgn0004828	286	3548
jim	FBgn0027339	279	2306
CG31808	FBgn0062978	278	3134
Oda	FBgn0014184	269	4837
ctp	FBgn0011760	254	1888
CG42613	FBgn0261262	237	2018
apolpp	FBgn0087002	236	1928
CG46319,gem	FBgn0284235,FBgn0050011	222	1987
blot	FBgn0027660	220	2567
CG45050	FBgn0266410	218	1671
CG6329	FBgn0033872	200	1648
Atg8a	FBgn0052672	198	2302
bnb	FBgn0001090	194	2002
blot,lncRNA:noe	FBgn0027660,FBgn0026197	190	4643
Moe	FBgn0011661	177	2039
Rbp9	FBgn0010263	177	1460
14-3-3epsilon	FBgn0020238	171	1506
sqd	FBgn0263396	165	1307
Mf	FBgn0038294	156	1445
chrb	FBgn0036165	153	1071
Vha26	FBgn0283535	144	1172
Pu	FBgn0003162	142	1732
CG46320,sif	FBgn0284236,FBgn0085447	138	952
Hsc70-4	FBgn0266599	136	1738
kdn	FBgn0261955	133	1293
CG7203	FBgn0031942	132	3810
eIF4A	FBgn0001942	132	1211
fok	FBgn0263773	130	1201
inaF-B	FBgn0259918	130	1022
rdgA	FBgn0261549	130	974
Nplp3	FBgn0042201	128	6310
scyl	FBgn0041094	128	1056
Mpcp2	FBgn0026409	127	1462
Prps	FBgn0036030	126	1003
Hrb27C	FBgn0004838	124	889
eIF1A	FBgn0026250	120	1289
nSyb	FBgn0013342	116	805
Vha55	FBgn0005671	115	967
CG2082	FBgn0027608	114	966
futsch	FBgn0259108	113	902
Mlc2	FBgn0002773	113	976
Sap-r	FBgn0000416	109	1247
CG46309,PRL-1	FBgn0284225,FBgn0024734	108	872
Gasp	FBgn0026077	108	1107
Pdp1	FBgn0016694	105	791
Syt1	FBgn0004242	103	681
Adh,Adhr	FBgn0000055,FBgn0000056	98	1872
Sdc	FBgn0010415	98	815
CG32521	FBgn0052521	96	991
bun	FBgn0259176	95	680
Fer1HCH	FBgn0015222	95	1269
rdgB	FBgn0003218	95	696
Arr2	FBgn0000121	93	1131
CaMKII	FBgn0264607	93	758
CG9297	FBgn0038181	92	759
cpo	FBgn0263995	92	651
fax	FBgn0014163	92	738
mamo	FBgn0267033	91	629
ATPsynC	FBgn0039830	90	734
Gp150	FBgn0013272	90	913
qvr	FBgn0260499	89	588
Ald1	FBgn0000064	88	571
Gad1	FBgn0004516	87	720
ytr	FBgn0021895	87	886
Tctp	FBgn0037874	82	771
CG7214	FBgn0031940	81	812
unc-104	FBgn0267002	81	590
Ank2	FBgn0261788	80	700
Men-b	FBgn0029155	79	646
Idh3a	FBgn0027291	78	664
mt:CoI	FBgn0013674	78	847
CG5758	FBgn0032666	77	642
Pka-C1	FBgn0000273	77	511
CG45087,Pepck1	FBgn0266488,FBgn0003067	76	879
CG46314,crc	FBgn0284230,FBgn0000370	75	640
CG7781	FBgn0032021	73	625
cib	FBgn0026084	73	564
trol	FBgn0284408	73	542
vsg	FBgn0045823	73	526
Amph	FBgn0027356	71	495
Cyp1	FBgn0004432	71	639
Inx2	FBgn0027108	71	534
Vmat	FBgn0260964	71	519
Chd64	FBgn0035499	70	667
eff	FBgn0011217	70	573
RhoGDI	FBgn0036921	70	557
ScsbetaA	FBgn0037643	70	548
CG17841	FBgn0028480	69	468
pigs	FBgn0029881	69	574
Sar1	FBgn0038947	69	544
Cds	FBgn0010350	68	586
Bacc	FBgn0031453	67	460
CG11089	FBgn0039241	67	537
CG42613,CG43732	FBgn0261262,FBgn0263983	66	577
CG40485	FBgn0069973	65	642
Lsp2	FBgn0002565	65	864
Mhc	FBgn0264695	65	482
retinin	FBgn0040074	65	862
Bsg	FBgn0261822	64	463
Msp300	FBgn0261836	64	537
igl	FBgn0013467	63	455
CG43675,CG45050	FBgn0263750,FBgn0266410	62	596
Fer2LCH	FBgn0015221	61	510
oys	FBgn0033476	61	421
RpL41	FBgn0066084	61	611
blw	FBgn0011211	60	457
Arf79F	FBgn0010348	59	437
Hsc70-3	FBgn0001218	59	526
mAcon1	FBgn0010100	59	462
mub	FBgn0262737	59	416
PyK	FBgn0267385	58	507
Zasp66	FBgn0035917	58	534
AGO1	FBgn0262739	57	380
Cow	FBgn0039054	57	384
nrv1	FBgn0015776	57	429
chic	FBgn0000308	56	428
Lamp1	FBgn0032949	56	440
wupA	FBgn0283471	55	534
Idh3b	FBgn0038922	54	403
Nckx30C	FBgn0028704	54	351
Rtnl1	FBgn0053113	54	449
wdb	FBgn0027492	54	346
alpha-Spec	FBgn0250789	52	359
Gbeta13F	FBgn0001105	52	381
His4r	FBgn0013981	52	527
inaF-A,inaF-B,inaF-C,inaF-D	FBgn0085351,FBgn0259918,FBgn0085350,FBgn0260812	52	763
Galphao	FBgn0001122	51	334
CG11458	FBgn0040637	50	458
CG31140	FBgn0051140	50	318
moody	FBgn0025631	50	360
tmod	FBgn0082582	50	428
Vha44	FBgn0262511	49	348
Act5C	FBgn0000042	47	326
ITP	FBgn0035023	47	457
Rab7	FBgn0015795	47	386
eEF1alpha1	FBgn0284245	46	380
Appl	FBgn0000108	45	374
CG2269	FBgn0033484	45	325
CG5028	FBgn0039358	45	316
eEF1alpha2	FBgn0000557	45	346
Eno	FBgn0000579	45	298
lost	FBgn0263594	45	365
Mob2	FBgn0259481	45	277
CG10570,CG42502	FBgn0040992,FBgn0260228	44	417
CG9813	FBgn0038143	44	353
Rho1	FBgn0014020	44	320
dpy	FBgn0053196	43	347
Hipk	FBgn0035142	43	265
NAT1	FBgn0010488	43	351
BomS1	FBgn0034329	42	452
CG5273	FBgn0040382	42	333
Dp1	FBgn0027835	42	281
Pal2	FBgn0262728	42	296
spen	FBgn0016977	42	296
Ubc6	FBgn0004436	42	301
Mlc1	FBgn0002772	41	306
UbcE2H	FBgn0029996	41	269
Cyt-c1	FBgn0035600	40	346
lola	FBgn0283521	40	256
mgl	FBgn0261260	40	277
ple	FBgn0005626	40	286
Snap25	FBgn0011288	40	289
CG9812	FBgn0034860	38	346
up	FBgn0004169	38	285
CG14989	FBgn0035495	37	305
CG9281	FBgn0030672	37	247
larp	FBgn0261618	36	227
shot	FBgn0013733	36	225
slgA	FBgn0003423	36	251
bru3	FBgn0264001	35	213
Rab5	FBgn0014010	35	233
Syngr	FBgn0033876	35	266
UGP	FBgn0035978	35	309
AdipoR	FBgn0038984	34	214
Ank2,CG44195	FBgn0261788,FBgn0265084	34	248
Rab11	FBgn0015790	34	242
Sam-S	FBgn0005278	34	238
CG46385	FBgn0286778	33	252
Pdi	FBgn0286818	33	248
Rbp6	FBgn0260943	33	188
Atx2	FBgn0041188	32	210
CG31522	FBgn0051522	32	213
Csp	FBgn0004179	32	189
Gapdh2	FBgn0001092	32	254
Mlc-c	FBgn0004687	32	268
Pp1-87B	FBgn0004103	32	283
Rab1	FBgn0285937	32	228
Vap33	FBgn0029687	32	256
BomS3	FBgn0040736	31	374
CNBP	FBgn0034802	31	203
csw	FBgn0000382	31	180
PMCA	FBgn0259214	31	200
Actn	FBgn0000667	30	208
Ant2	FBgn0025111	30	224
Cyt-c-p	FBgn0284248	30	232
Gat	FBgn0039915	30	178
Gbs-70E	FBgn0036428	30	209
Pif1A,Pif1B	FBgn0261015,FBgn0046874	30	211
Rbfox1	FBgn0052062	30	182
Argk	FBgn0000116	29	234
CG32647	FBgn0052647	29	191
eys	FBgn0031414	29	189
Mpc1	FBgn0038662	29	262
Scp2	FBgn0020907	29	251
shep	FBgn0052423	29	160
ben	FBgn0000173	28	223
CG13606	FBgn0039161	28	195
CG31221	FBgn0051221	28	180
CG3662	FBgn0031285	28	200
chp	FBgn0267435	28	217
Cpr100A	FBgn0039805	28	185
Nrg	FBgn0264975	28	201
CG3961	FBgn0036821	27	172
emp	FBgn0010435	27	207
how	FBgn0264491	27	179
muc	FBgn0283658	27	199
mys	FBgn0004657	27	183
Rap1	FBgn0004636	27	193
Aps	FBgn0036111	26	172
Col4a1	FBgn0000299	26	199
crc	FBgn0000370	26	156
mt:Cyt-b	FBgn0013678	26	195
Rm62	FBgn0003261	26	205
CG13868	FBgn0034501	25	182
CG34417	FBgn0085446	25	175
Df31	FBgn0022893	25	163
Lac	FBgn0010238	25	195
mei-P26	FBgn0026206	25	157
mt:ATPase6	FBgn0013672	25	236
shi	FBgn0003392	25	157
Act87E	FBgn0000046	24	161
Cbp53E	FBgn0004580	24	183
eIF4H1	FBgn0262734	24	175
hth	FBgn0001235	24	158
mt:CoIII	FBgn0013676	24	286
Syx1A,eIF4EHP	FBgn0013343,FBgn0053100	24	167
bol	FBgn0011206	23	137
CG4612	FBgn0035016	23	143
Droj2	FBgn0038145	23	144
eIF4EHP	FBgn0053100	23	142
kay	FBgn0001297	23	193
PCB	FBgn0027580	23	137
stau	FBgn0003520	23	152
CG34120	FBgn0083956	22	165
CG8547	FBgn0033919	22	175
eIF1	FBgn0035423	22	172
EndoA	FBgn0038659	22	156
exd	FBgn0000611	22	157
fabp,sea	FBgn0037913,FBgn0037912	22	151
flw	FBgn0000711	22	150
GlcAT-P	FBgn0036144	22	175
Glut4EF	FBgn0267336	22	143
Scsalpha1	FBgn0004888	22	159
SERCA	FBgn0263006	22	142
Sod1	FBgn0003462	22	178
Vha68-2	FBgn0263598	22	146
ChAT,VAChT	FBgn0000303,FBgn0270928	21	135
Gpdh1	FBgn0001128	21	134
hts	FBgn0263391	21	142
pum	FBgn0003165	21	173
sgg	FBgn0003371	21	129
Zasp52	FBgn0265991	21	171
Cat	FBgn0000261	20	171
CG1640	FBgn0030478	20	140
CG6983	FBgn0035896	20	148
dally	FBgn0263930	20	135
dnc	FBgn0000479	20	139
DOR	FBgn0035542	20	136
Ih	FBgn0263397	20	134
Lis-1	FBgn0015754	20	137
mt:CoII	FBgn0013675	20	138
TER94	FBgn0286784	20	137
brp	FBgn0259246	19	112
CG13928,GC	FBgn0035246,FBgn0035245	19	145
CG43739,sky	FBgn0263996,FBgn0032901	19	137
CG8012	FBgn0040832	19	159
Fur1	FBgn0004509	19	126
Gdh	FBgn0001098	19	109
gzl	FBgn0037442	19	121
porin	FBgn0004363	19	128
Sxl	FBgn0264270	19	139
Syn	FBgn0004575	19	138
t	FBgn0086367	19	126
CG14200,Pfrx	FBgn0031023,FBgn0027621	18	141
CG46315,CG6424	FBgn0284231,FBgn0028494	18	105
CG6707	FBgn0036058	18	124
EbpIII	FBgn0011695	18	147
emc	FBgn0000575	18	117
Gdap2	FBgn0042135	18	119
jdp	FBgn0027654	18	104
Mdh2	FBgn0262559	18	114
mt:ATPase8	FBgn0013673	18	204
Rdl	FBgn0004244	18	110
sdt	FBgn0261873	18	108
Yp3	FBgn0004047	18	133
CG1358	FBgn0033196	17	133
CG17298	FBgn0038879	17	122
fwe	FBgn0261722	17	103
jef	FBgn0033958	17	109
MSBP	FBgn0030703	17	108
mtd	FBgn0013576	17	100
NaPi-III	FBgn0260795	17	116
OtopLa	FBgn0259994	17	132
Pis	FBgn0030670	17	112
Rab3	FBgn0005586	17	115
SK	FBgn0029761	17	120
slf	FBgn0287234	17	122
sm	FBgn0003435	17	111
Spred	FBgn0020767	17	150
svr	FBgn0004648	17	101
Ten-m	FBgn0004449	17	103
Tsp42Ee	FBgn0029506	17	144
Ubi-p5E	FBgn0086558	17	108
alphaSnap	FBgn0250791	16	106
ari-1	FBgn0017418	16	109
CG14762	FBgn0033250	16	96
CG17816	FBgn0037525	16	133
CG31635	FBgn0051635	16	99
CG3168	FBgn0029896	16	102
CG33129	FBgn0053129	16	100
CG43066	FBgn0262476	16	92
CG6966	FBgn0038286	16	129
CG9932	FBgn0262160	16	135
IM4	FBgn0040653	16	128
P5CDh1	FBgn0037138	16	96
AcCoAS	FBgn0012034	15	107
Akap200	FBgn0027932	15	98
Amun	FBgn0030328	15	113
CG15098	FBgn0034398	15	147
CG43693	FBgn0263776	15	93
CG45086,Galphaq	FBgn0266487,FBgn0004435	15	93
CG46462,RhoGDI	FBgn0287592,FBgn0036921	15	106
ed	FBgn0000547	15	92
eIF3b	FBgn0034237	15	108
l(1)G0289	FBgn0028331	15	87
LpR2	FBgn0051092	15	109
Sh	FBgn0003380	15	86
Ten-a	FBgn0267001	15	94
dysc	FBgn0264006	14	84
lolal	FBgn0022238	14	104
Pgi	FBgn0003074	14	122
Prm	FBgn0003149	14	100
Ptp10D	FBgn0004370	14	86
Pur-alpha	FBgn0022361	14	79
VhaSFD	FBgn0027779	14	91
Adar,prage	FBgn0026086,FBgn0283741	13	72
CG12025	FBgn0035285	13	77
CG2233	FBgn0029990	13	76
CkIalpha	FBgn0015024	13	82
glob1	FBgn0027657	13	86
Ldsdh1	FBgn0029994	13	118
Mipp1	FBgn0026061	13	78
par-1	FBgn0260934	13	73
Pdha	FBgn0028325	13	76
pot	FBgn0250871	13	82
rudhira	FBgn0266019	13	92
Tpr2	FBgn0032586	13	79
Unr	FBgn0263352	13	80
VGlut	FBgn0031424	13	73
vig	FBgn0024183	13	91
vkg	FBgn0016075	13	112
yps	FBgn0022959	13	72
Acsl	FBgn0263120	12	73
CanA-14F	FBgn0267912	12	82
CG10433	FBgn0034638	12	75
CG17839	FBgn0036454	12	83
CG3164	FBgn0025683	12	79
CG32694	FBgn0052694	12	77
CG3638	FBgn0261444	12	73
CG5065	FBgn0034145	12	73
CLIP-190	FBgn0020503	12	107
Dyrk2	FBgn0016930	12	68
hzg	FBgn0036556	12	67
inaF-A,inaF-B,inaF-C	FBgn0085351,FBgn0259918,FBgn0085350	12	109
lap	FBgn0086372	12	71
lig	FBgn0020279	12	75
path	FBgn0036007	12	80
S6k	FBgn0283472	12	73
SdhA	FBgn0261439	12	87
SPoCk	FBgn0052451	12	77
Syt4	FBgn0028400	12	79
alphaTub84B	FBgn0003884	11	84
CG12814	FBgn0037796	11	71
CG1513	FBgn0033463	11	71
CG15771	FBgn0029801	11	86
CG2519	FBgn0037336	11	63
CG42240	FBgn0250869	11	68
ens	FBgn0264693	11	67
Hex-A	FBgn0001186	11	75
Idh	FBgn0001248	11	79
Kap-alpha3	FBgn0027338	11	106
Lmpt	FBgn0261565	11	61
mask	FBgn0043884	11	66
Mhcl	FBgn0026059	11	74
mxt	FBgn0031637	11	69
Paics	FBgn0020513	11	71
PRL-1	FBgn0024734	11	61
trio	FBgn0024277	11	62
tws	FBgn0004889	11	65
AP-2alpha	FBgn0264855	10	54
Arf51F	FBgn0013750	10	68
beta-Spec	FBgn0250788	10	83
Cals	FBgn0039928	10	59
Cdc42	FBgn0010341	10	57
CG12531	FBgn0031064	10	54
CG32264	FBgn0052264	10	59
CG42540	FBgn0260657	10	77
CG4928	FBgn0027556	10	56
CG7414	FBgn0037135	10	68
CG9628	FBgn0036433	10	56
corto	FBgn0010313	10	60
fipi	FBgn0031627	10	62
Frq1	FBgn0030897	10	75
Got1	FBgn0001124	10	59
GstS1	FBgn0010226	10	72
Hk	FBgn0263220	10	56
Idgf4	FBgn0026415	10	63
InR	FBgn0283499	10	63
Map205	FBgn0002645	10	60
mrj	FBgn0034091	10	64
mt:srRNA	FBgn0013688	10	209
mts	FBgn0004177	10	55
nwk	FBgn0263456	10	60
Pka-R2	FBgn0022382	10	55
Reph	FBgn0021800	10	70
rtp	FBgn0087005	10	72
Sarm	FBgn0262579	10	65
sbm	FBgn0030574	10	64
serp	FBgn0260653	10	59
snRNA:7SK	FBgn0065099	10	128
stw	FBgn0286203	10	58
sty	FBgn0014388	10	56
Tnpo	FBgn0024921	10	61
Tob	FBgn0028397	10	53
ttk	FBgn0003870	10	60
Uev1A	FBgn0035601	10	76
Unc-76	FBgn0040395	10	56
Arr1	FBgn0000120	9	62
Atg17	FBgn0037363	9	54
CG42258	FBgn0259143	9	53
CG42837,CG44243	FBgn0262026,FBgn0265178	9	65
CG8736	FBgn0033308	9	60
CG9674	FBgn0036663	9	54
cnc	FBgn0262975	9	54
Cpn	FBgn0261714	9	58
CtBP	FBgn0020496	9	52
Dh44	FBgn0012344	9	73
DIP-alpha,lncRNA:CR34335	FBgn0052791,FBgn0267910	9	148
dsd	FBgn0039528	9	49
eEF5	FBgn0285952	9	51
fne	FBgn0086675	9	54
homer	FBgn0025777	9	66
inaF-A,inaF-C	FBgn0085351,FBgn0085350	9	59
Karybeta3	FBgn0087013	9	57
miple1	FBgn0027111	9	49
Mnn1	FBgn0031885	9	60
para	FBgn0285944	9	46
Rac2	FBgn0014011	9	53
sgl	FBgn0261445	9	52
tna	FBgn0026160	9	57
VhaAC45	FBgn0262515	9	52
Yp1	FBgn0004045	9	80
Agpat1	FBgn0030421	8	43
Alk	FBgn0040505	8	50
atl	FBgn0039213	8	44
Baldspot	FBgn0260960	8	56
bbc	FBgn0033844	8	66
CG15209	FBgn0030237	8	55
CG42450	FBgn0259927	8	43
CG6503	FBgn0040606	8	55
CG7920	FBgn0039737	8	50
CG9003	FBgn0033639	8	62
cic	FBgn0262582	8	49
cora	FBgn0010434	8	43
enc	FBgn0004875	8	42
heph	FBgn0011224	8	45
Hrb98DE	FBgn0001215	8	51
l(3)neo38	FBgn0265276	8	47
Mapmodulin	FBgn0034282	8	49
MESK2	FBgn0043070	8	46
mt:tRNA:Asn-GTT	FBgn0013701	8	57
mura	FBgn0037705	8	40
Nc73EF	FBgn0010352	8	54
Ntl,tRNA:Tyr-GTA-1-9	FBgn0267326,FBgn0012018	8	81
Obp56d	FBgn0034470	8	52
obst-A	FBgn0031097	8	54
RpS10b	FBgn0285947	8	62
Sec16	FBgn0052654	8	47
Syt7	FBgn0039900	8	45
Tm2	FBgn0004117	8	54
Tsp	FBgn0031850	8	47
Tsp42Ej,Tsp42Ek	FBgn0033132,FBgn0033133	8	50
Vha13	FBgn0283536	8	56
zip	FBgn0265434	8	51
alph	FBgn0086361	7	36
alpha-Man-IIb	FBgn0026616	7	37
amon	FBgn0023179	7	46
aPKC	FBgn0261854	7	41
Arl8	FBgn0037551	7	41
bab2	FBgn0025525	7	38
CaMKI	FBgn0016126	7	38
CAP	FBgn0033504	7	47
caps	FBgn0023095	7	44
ced-6	FBgn0029092	7	39
CG13722	FBgn0035553	7	41
CG1943	FBgn0037468	7	40
CG31705	FBgn0028490	7	54
CG6024	FBgn0036202	7	42
CG9005	FBgn0033638	7	38
CG9132	FBgn0030791	7	38
dati	FBgn0262636	7	52
DCP2	FBgn0036534	7	39
Dop2R	FBgn0053517	7	57
Eb1	FBgn0027066	7	36
endos	FBgn0061515	7	51
form3	FBgn0053556	7	40
Hydr1	FBgn0033382	7	40
Indy	FBgn0036816	7	48
l(3)L1231	FBgn0086686	7	38
mam	FBgn0002643	7	38
Mnt	FBgn0023215	7	40
mt:tRNA:Met-CAT	FBgn0013700	7	60
Nipped-B	FBgn0026401	7	42
ogre	FBgn0004646	7	39
PIP82	FBgn0024943	7	45
Pka-R1	FBgn0259243	7	46
qless	FBgn0051005	7	48
Rim	FBgn0053547	7	55
scro	FBgn0287186	7	49
scrt	FBgn0004880	7	37
Synj	FBgn0034691	7	38
tud	FBgn0003891	7	57
VhaPPA1-1	FBgn0028662	7	42
Ace	FBgn0000024	6	35
Alh,Mlp84B	FBgn0261238,FBgn0014863	6	35
AnxB9	FBgn0000083	6	36
Atf3	FBgn0028550	6	36
CG10527	FBgn0034583	6	34
CG11050	FBgn0031836	6	34
CG12163	FBgn0260462	6	34
CG12605	FBgn0035481	6	43
CG13315	FBgn0040827	6	36
CG1440	FBgn0030038	6	44
CG17931,CG42446	FBgn0038421,FBgn0259917	6	33
CG33995,CG44000,CG44001	FBgn0053995,FBgn0264742,FBgn0264743	6	42
CG42353,CG42354	FBgn0259699,FBgn0259700	6	38
CG42748	FBgn0261802	6	40
CG43783,orb2	FBgn0264305,FBgn0264307	6	35
CG43954,Lasp	FBgn0264605,FBgn0063485	6	52
CG44245,Gyg	FBgn0265180,FBgn0265191	6	40
CG44286,CG8788	FBgn0265313,FBgn0028955	6	47
CG45076,CG45078,fau	FBgn0266446,FBgn0266448,FBgn0266451	6	36
CG5890	FBgn0039380	6	34
CG8974	FBgn0030693	6	43
ChAT	FBgn0000303	6	34
dlg1	FBgn0001624	6	31
eIF4E1	FBgn0015218	6	35
ergic53	FBgn0035909	6	30
foxo	FBgn0038197	6	51
GC	FBgn0035245	6	30
hid	FBgn0003997	6	41
Hs3st-A	FBgn0053147	6	48
Imp	FBgn0285926	6	34
mahe	FBgn0029979	6	30
Mitofilin	FBgn0019960	6	35
Mkrn1	FBgn0029152	6	31
msi	FBgn0011666	6	33
mt:tRNA:Gly-TCC	FBgn0013694	6	35
mt:tRNA:Val-TAC	FBgn0013708	6	50
NUCB1	FBgn0052190	6	41
PAN3	FBgn0035397	6	35
pod1	FBgn0029903	6	53
Ppn	FBgn0003137	6	39
Rab32	FBgn0002567	6	32
red	FBgn0285913	6	35
sn	FBgn0003447	6	44
spir	FBgn0003475	6	38
Tet	FBgn0263392	6	33
Tm1	FBgn0003721	6	40
trc	FBgn0003744	6	35
tRNA:Ser-TGA-1-1	FBgn0050201	6	245
verm	FBgn0261341	6	42
VhaAC39-1	FBgn0285910	6	31
bel	FBgn0263231	5	33
CG11000	FBgn0263353	5	38
CG11537	FBgn0035400	5	38
CG2201	FBgn0032955	5	31
CG31637	FBgn0051637	5	26
CG32017	FBgn0052017	5	29
CG32276	FBgn0047135	5	39
CG33181	FBgn0053181	5	29
CG34398	FBgn0085427	5	31
CG44085	FBgn0264894	5	28
CG46312,eIF5	FBgn0284228,FBgn0030719	5	35
CG46429,Sesn	FBgn0286932,FBgn0034897	5	31
CG5174	FBgn0034345	5	33
CG6870	FBgn0032652	5	28
CG7834	FBgn0039697	5	33
CG9467	FBgn0037758	5	27
Clic	FBgn0030529	5	27
Cnx99A	FBgn0015622	5	41
Cp1	FBgn0013770	5	30
crol	FBgn0020309	5	29
CtsB1	FBgn0030521	5	38
Drat	FBgn0033188	5	26
Eaat2	FBgn0026438	5	31
Eip63F-1	FBgn0004910	5	31
Eip74EF	FBgn0000567	5	33
elav,lncRNA:enrr	FBgn0260400,FBgn0286870	5	30
EloB	FBgn0023212	5	34
Fas2	FBgn0000635	5	37
GluClalpha	FBgn0024963	5	31
GlyP	FBgn0004507	5	42
Helz	FBgn0036451	5	29
Ktl	FBgn0038839	5	29
Kul	FBgn0039688	5	25
Liprin-gamma	FBgn0034720	5	26
lqf	FBgn0028582	5	29
Lsd-2	FBgn0030608	5	28
ltl	FBgn0268063	5	32
magu	FBgn0262169	5	29
Mmp1	FBgn0035049	5	29
mt:tRNA:Lys-CTT	FBgn0013697	5	71
Myc,lncRNA:CR44999	FBgn0262656,FBgn0266350	5	27
nAChRalpha4	FBgn0266347	5	28
ninaC	FBgn0002938	5	28
Nmda1	FBgn0013305	5	26
Nplp2	FBgn0287423	5	35
pan	FBgn0085432	5	27
psq	FBgn0263102	5	35
Ptpmeg2	FBgn0028341	5	32
rdx	FBgn0264493	5	34
REPTOR	FBgn0039209	5	29
Rh4	FBgn0003250	5	38
Ric	FBgn0265605	5	39
S	FBgn0003310	5	31
Sec61alpha	FBgn0086357	5	33
Sh3beta	FBgn0035772	5	31
Tao	FBgn0031030	5	31
Tat	FBgn0035989	5	32
tau	FBgn0266579	5	33
tral	FBgn0041775	5	30
tRNA:Arg-TCT-1-1	FBgn0050254	5	65
Usp2	FBgn0031187	5	25
Vha68-1	FBgn0265262	5	29
Wbp2	FBgn0036318	5	38
akirin	FBgn0082598	4	25
anne	FBgn0052000	4	22
Asator	FBgn0039908	4	20
babo	FBgn0011300	4	22
bt	FBgn0005666	4	30
CAH2	FBgn0027843	4	23
Calx	FBgn0013995	4	25
CG10077	FBgn0035720	4	22
CG10947	FBgn0032857	4	24
CG10960	FBgn0036316	4	20
CG11030	FBgn0031736	4	21
CG11319	FBgn0031835	4	30
CG13124	FBgn0032156	4	23
CG15765	FBgn0029814	4	21
CG31523	FBgn0051523	4	20
CG33199	FBgn0053199	4	34
CG34166	FBgn0085195	4	27
CG42268	FBgn0259163	4	24
CG43340	FBgn0263077	4	63
CG45049	FBgn0266409	4	20
CG5773	FBgn0034290	4	34
CG6044	FBgn0034725	4	20
CG7220	FBgn0033544	4	21
CG7536	FBgn0030890	4	21
chinmo	FBgn0086758	4	20
CkIIbeta	FBgn0000259	4	23
DIP-alpha	FBgn0052791	4	32
Dlic	FBgn0030276	4	21
east	FBgn0261954	4	27
Eip75B	FBgn0000568	4	20
Est-6	FBgn0000592	4	21
Fs(2)Ket	FBgn0262743	4	20
Galphaq	FBgn0004435	4	22
Gapdh1	FBgn0001091	4	26
Gyf	FBgn0039936	4	26
Hasp	FBgn0032797	4	23
lft	FBgn0032230	4	30
lncRNA:Hsromega	FBgn0001234	4	29
Lrp4	FBgn0030706	4	24
lute	FBgn0262871	4	28
Men	FBgn0002719	4	32
Mi-2,Su(Tpl)	FBgn0262519,FBgn0014037	4	22
Mo25	FBgn0017572	4	32
Mppe	FBgn0259985	4	20
mt:lrRNA	FBgn0013686	4	25
mt:ND5	FBgn0013684	4	23
mt:tRNA:Ile-GAT	FBgn0013696	4	33
mt:tRNA:Leu-TAA	FBgn0013699	4	51
Myo81F	FBgn0267431	4	27
NfI	FBgn0042696	4	23
par-6	FBgn0026192	4	27
Pi3K21B	FBgn0020622	4	21
Pkc98E	FBgn0003093	4	22
PlexA	FBgn0025741	4	21
Prosap	FBgn0040752	4	22
Rab10	FBgn0015789	4	27
RanBPM	FBgn0262114	4	23
Ras85D	FBgn0003205	4	21
Rbp	FBgn0262483	4	20
retm	FBgn0031814	4	27
rgn	FBgn0261258	4	59
rho	FBgn0004635	4	20
Sema1a	FBgn0011259	4	20
sif	FBgn0085447	4	20
SKIP	FBgn0051163	4	29
stnA,stnB	FBgn0016976,FBgn0016975	4	24
Swim	FBgn0034709	4	23
Synd	FBgn0053094	4	21
Top1	FBgn0004924	4	20
Trx-2	FBgn0040070	4	23
Tsp5D	FBgn0029837	4	40
Tsp66E	FBgn0035936	4	22
UQCR-C1	FBgn0038271	4	33
ab	FBgn0264442	3	18
AdSS	FBgn0027493	3	18
Ae2	FBgn0036043	3	15
AP-1sigma	FBgn0039132	3	17
AP-2mu	FBgn0263351	3	18
ATPsynbeta	FBgn0010217	3	15
B4	FBgn0023407	3	15
bbx,waw	FBgn0024251,FBgn0024182	3	15
bip2	FBgn0026262	3	20
bves	FBgn0031150	3	17
Camta	FBgn0287478	3	15
CG11147	FBgn0031734	3	17
CG11155	FBgn0039927	3	17
CG11444,lncRNA:CR32773	FBgn0029715,FBgn0052773	3	17
CG13585	FBgn0035020	3	28
CG15465,rg	FBgn0029746,FBgn0266098	3	17
CG16700,CG4991	FBgn0030816,FBgn0030817	3	17
CG17508	FBgn0039970	3	19
CG18815	FBgn0042138	3	16
CG2258	FBgn0029997	3	17
CG32278	FBgn0052278	3	18
CG3308	FBgn0038877	3	18
CG3902	FBgn0036824	3	17
CG42319	FBgn0259219	3	23
CG42322	FBgn0259222	3	18
CG42541	FBgn0260658	3	33
CG42784,CG46308	FBgn0263354,FBgn0284224	3	16
CG43732	FBgn0263983	3	15
CG5214	FBgn0037891	3	20
CG6231	FBgn0038720	3	18
CG7272	FBgn0036501	3	17
CG7378	FBgn0030976	3	16
CG8483	FBgn0038126	3	19
CG9328	FBgn0032886	3	21
CG9512	FBgn0030593	3	17
Cpr97Ea	FBgn0039480	3	27
ct	FBgn0004198	3	16
dco	FBgn0002413	3	15
e	FBgn0000527	3	15
eIF4G1	FBgn0023213	3	18
eRF3	FBgn0020443	3	15
FASN1	FBgn0283427	3	21
Fkbp12	FBgn0013954	3	20
FoxK	FBgn0036134	3	15
GCS2alpha	FBgn0027588	3	16
GstD1	FBgn0001149	3	20
HmgZ	FBgn0010228	3	19
Hmt4-20	FBgn0025639	3	15
Hsp83	FBgn0001233	3	19
hwt	FBgn0264542	3	17
ImpL2	FBgn0001257	3	15
inaF-A	FBgn0085351	3	15
Invadolysin	FBgn0086359	3	16
jbug	FBgn0028371	3	25
jus	FBgn0039647	3	19
kis	FBgn0266557	3	15
l(2)k09913	FBgn0021979	3	16
Mpcp1	FBgn0034497	3	24
MtnA	FBgn0002868	3	23
myo	FBgn0026199	3	19
Ndae1	FBgn0259111	3	16
nemy	FBgn0261673	3	19
Nep3	FBgn0031081	3	18
NKAIN	FBgn0085442	3	15
Not1	FBgn0085436	3	17
Octalpha2R	FBgn0038653	3	16
olf413	FBgn0037153	3	15
Pak	FBgn0267698	3	16
Past1	FBgn0016693	3	20
pck	FBgn0013720	3	16
Pdfr	FBgn0260753	3	21
Pp2B-14D	FBgn0011826	3	15
promL,tRNA:Met-CAT-2-1	FBgn0026189,FBgn0052273	3	34
pyd	FBgn0262614	3	25
Pzl	FBgn0267430	3	23
Rab2	FBgn0014009	3	16
Rac1	FBgn0010333	3	19
Rh3	FBgn0003249	3	19
Rheb	FBgn0041191	3	17
RhoGAPp190	FBgn0026375	3	19
roq	FBgn0036621	3	16
Sec61beta	FBgn0010638	3	16
SelR	FBgn0267376	3	15
sinu	FBgn0010894	3	27
siz	FBgn0026179	3	20
SkpA	FBgn0025637	3	15
Smox	FBgn0025800	3	17
Sod3	FBgn0033631	3	16
SRPK	FBgn0286813	3	21
Svil	FBgn0266696	3	16
Thor	FBgn0261560	3	23
Tpi	FBgn0086355	3	17
tRNA:Arg-TCG-4-1	FBgn0011965	3	37
tRNA:Glu-CTC-1-1	FBgn0050239	3	20
tRNA:Leu-CAA-1-1	FBgn0011910	3	79
trv	FBgn0085391	3	17
twin	FBgn0011725	3	22
Ubr1	FBgn0030809	3	20
uzip	FBgn0004055	3	18
Vha100-2	FBgn0028670	3	18
vir-1	FBgn0043841	3	15
vvl	FBgn0086680	3	16
Yp2	FBgn0005391	3	18
18SrRNA-Psi:CR41602	FBgn0085813	2	22
Ac13E	FBgn0022710	2	16
Agpat3	FBgn0036623	2	11
alt	FBgn0038535	2	10
AnxB11	FBgn0030749	2	10
AP-1gamma	FBgn0030089	2	10
Apc	FBgn0015589	2	10
Aplip1	FBgn0040281	2	13
asRNA:CR45376	FBgn0266925	2	17
Best2	FBgn0035696	2	10
bic	FBgn0000181	2	13
CalpB	FBgn0025866	2	11
casp	FBgn0034068	2	10
CCHa2	FBgn0038147	2	12
cdi	FBgn0004876	2	10
CG11857	FBgn0039303	2	11
CG12384	FBgn0033624	2	12
CG13160	FBgn0033720	2	11
CG13907	FBgn0035173	2	10
CG14207	FBgn0031037	2	12
CG14591	FBgn0033054	2	14
CG15309,asRNA:CR44894	FBgn0030183,FBgn0266199	2	12
CG17271	FBgn0038829	2	11
CG17754	FBgn0030114	2	14
CG18135	FBgn0036837	2	17
CG1910	FBgn0022349	2	13
CG30069	FBgn0050069	2	16
CG30389	FBgn0050389	2	12
CG31729	FBgn0051729	2	11
CG32486	FBgn0266918	2	10
CG32767	FBgn0052767	2	11
CG33199,CG8229	FBgn0053199,FBgn0033356	2	12
CG4000	FBgn0038820	2	12
CG43778	FBgn0264308	2	10
CG43783	FBgn0264305	2	10
CG43897	FBgn0264489	2	12
CG4502	FBgn0031896	2	11
CG45086	FBgn0266487	2	10
CG45092,chk	FBgn0266525,FBgn0033095	2	11
CG4577	FBgn0031306	2	10
CG5059	FBgn0037007	2	13
CG5455	FBgn0039430	2	11
CG5823	FBgn0038515	2	10
CG5973	FBgn0031914	2	11
CG6115	FBgn0040985	2	11
CG6420	FBgn0039451	2	128
CG7029	FBgn0039026	2	13
CG7084	FBgn0038938	2	17
CG7332	FBgn0030973	2	10
CG7430	FBgn0036762	2	10
CG7990	FBgn0030997	2	10
CG8036	FBgn0037607	2	19
CG8671	FBgn0032938	2	29
CG8745	FBgn0036381	2	11
CG9171	FBgn0031738	2	11
CG9394,ktub	FBgn0034588,FBgn0015721	2	11
chas	FBgn0263258	2	10
Chc	FBgn0000319	2	12
chn	FBgn0015371	2	12
Cht7	FBgn0035398	2	10
ci	FBgn0004859	2	11
Cka	FBgn0044323	2	11
cold	FBgn0031268	2	10
Cpr78Cb	FBgn0037068	2	30
crb	FBgn0259685	2	10
Crtc	FBgn0036746	2	10
Ctr1A	FBgn0062413	2	10
CycT	FBgn0025455	2	12
Cyp4g15	FBgn0030304	2	12
dia	FBgn0011202	2	15
Dic1	FBgn0027610	2	12
DIP-gamma	FBgn0039617	2	12
dpr6	FBgn0040823	2	26
Drip	FBgn0015872	2	13
drk	FBgn0004638	2	11
drongo	FBgn0020304	2	10
Edc3	FBgn0036735	2	10
egl	FBgn0000562	2	11
ena	FBgn0000578	2	10
FBti0019382	NA	2	11
Fit1	FBgn0035498	2	11
fs(1)h	FBgn0004656	2	11
fz2	FBgn0016797	2	11
Gdi	FBgn0004868	2	12
Gprk2	FBgn0261988	2	20
Gr98a	FBgn0039520	2	20
hig	FBgn0010114	2	10
Hr3	FBgn0000448	2	10
Hrb87F	FBgn0004237	2	14
jagn	FBgn0037374	2	11
Jupiter	FBgn0051363	2	11
KdelR	FBgn0267330	2	10
kra	FBgn0250753	2	14
l(1)G0320	FBgn0028327	2	10
l(2)37Cc	FBgn0002031	2	12
lovit	FBgn0267429	2	14
MED26	FBgn0039923	2	12
Mlf	FBgn0034051	2	12
msn	FBgn0010909	2	14
mt:ND4	FBgn0262952	2	12
mt:tRNA:Tyr-GTA	FBgn0013710	2	25
Mur2B	FBgn0025390	2	17
Nadsyn	FBgn0030512	2	13
NetB	FBgn0015774	2	10
Nhe2	FBgn0040297	2	11
nolo	FBgn0051619	2	11
numb	FBgn0002973	2	10
ome	FBgn0259175	2	12
onecut	FBgn0028996	2	14
Paip2	FBgn0038100	2	10
PAPLA1	FBgn0031990	2	12
Pgant5	FBgn0031681	2	11
Phb2	FBgn0010551	2	10
Pi4KIIIalpha	FBgn0267350	2	11
Pits	FBgn0030400	2	11
pix	FBgn0086706	2	13
Pkc53E	FBgn0003091	2	10
PKD	FBgn0038603	2	10
Pkn	FBgn0020621	2	14
Plc21C	FBgn0004611	2	13
Pp2A-29B	FBgn0260439	2	10
Ppcs	FBgn0261285	2	10
promL	FBgn0026189	2	12
prtp	FBgn0030329	2	10
Ptp61F	FBgn0267487	2	12
Ptp99A	FBgn0004369	2	11
qtc	FBgn0028572	2	14
Rab14	FBgn0015791	2	12
Rala	FBgn0015286	2	10
Ran	FBgn0020255	2	11
RapGAP1	FBgn0264895	2	14
RASSF8	FBgn0261986	2	10
repo	FBgn0011701	2	11
Rgk1	FBgn0264753	2	78
Rpn6	FBgn0028689	2	10
RpS3A	FBgn0017545	2	13
RSG7	FBgn0024941	2	15
sano	FBgn0034408	2	10
sbb	FBgn0285917	2	10
SCaMC	FBgn0052103	2	11
Scamp	FBgn0040285	2	10
SF2	FBgn0283477	2	14
sff	FBgn0036544	2	22
shakB	FBgn0085387	2	13
shrb	FBgn0086656	2	10
sick	FBgn0263873	2	12
sima	FBgn0266411	2	15
Slob	FBgn0264087	2	14
smash	FBgn0263346	2	11
snu	FBgn0039594	2	11
SPARC	FBgn0026562	2	20
Spn28Dc	FBgn0031973	2	14
Su(dx)	FBgn0003557	2	10
Sulf1	FBgn0040271	2	10
TBC1D16	FBgn0032249	2	11
Thd1	FBgn0026869	2	10
ths	FBgn0033652	2	14
tn	FBgn0265356	2	11
Treh	FBgn0003748	2	11
tRNA:Ala-TGC-1-1	FBgn0050232	2	58
tRNA:Gln-CTG-3-1	FBgn0051940	2	12
tRNA:Leu-AAG-1-1	FBgn0050241	2	21
tRNA:Ser-TGA-2-1	FBgn0050202	2	44
trpl	FBgn0005614	2	12
Ubqn	FBgn0031057	2	10
Ubr3	FBgn0260970	2	23
Unc-115a	FBgn0051352	2	11
unc-13	FBgn0025726	2	13
wge	FBgn0051151	2	10
X11L	FBgn0026313	2	10
zfh2	FBgn0004607	2	12
5-HT1A	FBgn0004168	1	6
5-HT2B	FBgn0261929	1	5
AANAT1	FBgn0019643	1	5
aay	FBgn0023129	1	6
ACC	FBgn0033246	1	5
Acer	FBgn0016122	1	5
acj6	FBgn0000028	1	5
Acn	FBgn0263198	1	5
Aef1	FBgn0005694	1	8
Agpat1,FBti0019634	FBgn0030421,FBti0019634	1	5
AhcyL1	FBgn0035371	1	6
Akt1	FBgn0010379	1	6
Alas	FBgn0020764	1	6
Aldh	FBgn0012036	1	5
alpha-Man-Ia	FBgn0259170	1	6
aop	FBgn0000097	1	5
app	FBgn0260941	1	7
ArfGAP3	FBgn0037182	1	5
Arp3	FBgn0262716	1	5
asRNA:CR17025,asRNA:CR46354,mir-252	FBgn0040554,FBgn0286034,FBgn0262323	1	9
asRNA:CR44894	FBgn0266199	1	5
Atg1	FBgn0260945	1	7
ATP8A	FBgn0259221	1	5
ATPsynCF6	FBgn0016119	1	5
ATPsynG	FBgn0010612	1	7
ATPsyngamma	FBgn0020235	1	5
b	FBgn0000153	1	6
bdl	FBgn0028482	1	7
beat-IIIc	FBgn0032629	1	6
beat-Vc	FBgn0038084	1	5
BI-1	FBgn0035871	1	9
bif	FBgn0014133	1	5
bond	FBgn0260942	1	5
br	FBgn0283451	1	5
bru1	FBgn0000114	1	5
Bsg25D	FBgn0000228	1	5
BuGZ	FBgn0032600	1	5
Bx,HisRS	FBgn0265598,FBgn0027087	1	6
cac	FBgn0263111	1	6
CadN	FBgn0015609	1	5
CARPB	FBgn0052698	1	8
Catsup	FBgn0002022	1	5
CCKLR-17D1	FBgn0259231	1	7
Ccm3	FBgn0038331	1	5
cdc14	FBgn0031952	1	5
CenG1A	FBgn0028509	1	5
cer	FBgn0034443	1	5
cg	FBgn0000289	1	5
CG10082	FBgn0034644	1	5
CG10444	FBgn0034494	1	6
CG10543	FBgn0034570	1	6
CG10874	FBgn0031395	1	5
CG1161	FBgn0037313	1	6
CG11658	FBgn0036196	1	5
CG11668	FBgn0038113	1	6
CG11811	FBgn0036099	1	5
CG12012	FBgn0035444	1	5
CG12016,CG42456	FBgn0035436,FBgn0259933	1	11
CG12054	FBgn0039831	1	5
CG1213	FBgn0037387	1	6
CG12912,CG46321,Hr3	FBgn0033497,FBgn0284237,FBgn0000448	1	5
CG12991	FBgn0030847	1	5
CG13003	FBgn0030798	1	6
CG13449	FBgn0036520	1	6
CG13631	FBgn0040600	1	5
CG13698	FBgn0036773	1	6
CG14322,tRNA:Ala-AGC-1-1	FBgn0038532,FBgn0051577	1	5
CG14757	FBgn0033274	1	5
CG14823	FBgn0035734	1	13
CG14995	FBgn0035497	1	7
CG1504	FBgn0031100	1	16
CG15249	FBgn0030161	1	7
CG15365	FBgn0030077	1	28
CG15385	FBgn0031397	1	50
CG1552	FBgn0030258	1	6
CG15547,Sap-r	FBgn0039809,FBgn0000416	1	6
CG15715	FBgn0036538	1	5
CG15760	FBgn0030508	1	6
CG1578	FBgn0030336	1	6
CG1636	FBgn0030030	1	5
CG1648	FBgn0033446	1	6
CG16736	FBgn0037668	1	10
CG1677,lncRNA:CR44357	FBgn0029941,FBgn0265457	1	9
CG16779	FBgn0037698	1	5
CG16894	FBgn0034483	1	10
CG16974	FBgn0032479	1	5
CG17124	FBgn0032297	1	5
CG17687	FBgn0036348	1	25
CG17734	FBgn0037890	1	6
CG17834	FBgn0028394	1	13
CG1812	FBgn0031119	1	6
CG18259	FBgn0030956	1	5
CG2846	FBgn0014930	1	5
CG30428	FBgn0050428	1	5
CG31156	FBgn0051156	1	8
CG31224	FBgn0051224	1	5
CG31324	FBgn0051324	1	5
CG31676	FBgn0051676	1	6
CG31690	FBgn0051690	1	5
CG32280	FBgn0052280	1	5
CG32369	FBgn0052369	1	5
CG32428	FBgn0052428	1	5
CG32549	FBgn0052549	1	5
CG32581	FBgn0052581	1	8
CG32687	FBgn0052687	1	9
CG33978	FBgn0053978	1	5
CG33981,fab1	FBgn0250851,FBgn0028741	1	5
CG3407	FBgn0031573	1	9
CG34256	FBgn0085285	1	9
CG34325	FBgn0085354	1	5
CG3625	FBgn0031245	1	5
CG4119	FBgn0028474	1	5
CG4168	FBgn0028888	1	5
CG4239	FBgn0030745	1	5
CG42523	FBgn0260428	1	5
CG42524,mir-278	FBgn0260429,FBgn0262403	1	13
CG42542	FBgn0260659	1	5
CG42709	FBgn0261674	1	5
CG42795	FBgn0261928	1	5
CG42813	FBgn0261995	1	5
CG4286	FBgn0034601	1	33
CG4287	FBgn0038388	1	6
CG43367	FBgn0263110	1	5
CG43901	FBgn0264502	1	7
CG43902	FBgn0264503	1	6
CG44247	FBgn0265182	1	7
CG44314	FBgn0265373	1	5
CG4467	FBgn0039064	1	5
CG4511	FBgn0037843	1	6
CG4538	FBgn0038745	1	5
CG4572	FBgn0038738	1	6
CG46281	FBgn0283439	1	5
CG46456,lama	FBgn0287586,FBgn0016031	1	5
CG4911	FBgn0035959	1	7
CG5001	FBgn0031322	1	6
CG5522	FBgn0034158	1	6
CG5567	FBgn0036760	1	5
CG5867	FBgn0027586	1	7
CG5902	FBgn0039136	1	8
CG6041	FBgn0029826	1	9
CG6287	FBgn0032350	1	6
CG6293	FBgn0037807	1	6
CG6356	FBgn0039178	1	8
CG6583	FBgn0032420	1	5
CG6770	FBgn0032400	1	5
CG7164	FBgn0031946	1	7
CG7222	FBgn0033551	1	5
CG7694,fray	FBgn0038627,FBgn0023083	1	5
CG8086	FBgn0032010	1	5
CG8500	FBgn0037754	1	6
CG8861	FBgn0037676	1	5
CG8910	FBgn0025833	1	5
CG8929	FBgn0034504	1	5
CG9336	FBgn0032897	1	6
CG9426	FBgn0032485	1	5
CG9497	FBgn0031800	1	5
CG9572	FBgn0031089	1	6
CG9636	FBgn0037556	1	5
CG9705	FBgn0036661	1	5
CG9727	FBgn0037445	1	6
Chchd2	FBgn0260747	1	5
cher	FBgn0014141	1	5
chico	FBgn0024248	1	5
ChT	FBgn0038641	1	5
Cisd2	FBgn0062442	1	5
ClpP	FBgn0032229	1	5
clu	FBgn0034087	1	5
Cngl	FBgn0263257	1	5
cno	FBgn0259212	1	5
comt	FBgn0000346	1	7
Con	FBgn0005775	1	5
Corin	FBgn0033192	1	6
cos	FBgn0000352	1	5
COX8	FBgn0263911	1	6
Cpr49Ae	FBgn0033728	1	5
Cpr49Ag	FBgn0033730	1	7
Cpr50Ca	FBgn0033867	1	5
Cpr62Bc	FBgn0035281	1	5
CR33222	FBgn0053222	1	5
CR33222,RpS6	FBgn0053222,FBgn0261592	1	9
crp	FBgn0001994	1	5
Crys	FBgn0005664	1	5
CSN3	FBgn0027055	1	5
cta	FBgn0000384	1	5
ctrip	FBgn0260794	1	5
CycY	FBgn0032378	1	6
Cyp4c3	FBgn0015032	1	6
Cyp6a23	FBgn0033978	1	5
Cyt-b5	FBgn0264294	1	7
D1	FBgn0000412	1	6
Dab	FBgn0000414	1	5
Dbp80	FBgn0024804	1	7
Dg	FBgn0034072	1	5
Dhc62B	FBgn0013811	1	32
Dip-B	FBgn0000454	1	5
DIP-beta	FBgn0259245	1	31
Dlc90F	FBgn0024432	1	7
Dmtn	FBgn0037443	1	5
DnaJ-H	FBgn0032474	1	5
dnt	FBgn0024245	1	16
Doa	FBgn0265998	1	5
Dop1R1	FBgn0011582	1	6
dpp	FBgn0000490	1	5
dpr1	FBgn0040726	1	7
dpr21	FBgn0260995	1	7
drpr	FBgn0027594	1	5
Dscam2	FBgn0265296	1	5
Dscam4	FBgn0263219	1	5
Dyrk3	FBgn0027101	1	5
Dys	FBgn0260003	1	5
E2f1	FBgn0011766	1	5
E2f1,mir-11	FBgn0011766,FBgn0262434	1	6
Eaf	FBgn0033166	1	7
Efa6	FBgn0051158	1	5
egh	FBgn0001404	1	5
eIF3h	FBgn0022023	1	6
eIF3j	FBgn0027619	1	5
Eip63E	FBgn0005640	1	5
emb	FBgn0020497	1	5
EndoB	FBgn0034433	1	5
eRF1	FBgn0036974	1	5
ERp60	FBgn0033663	1	6
Esp	FBgn0013953	1	35
ETHR	FBgn0038874	1	15
Evi5	FBgn0262740	1	5
ex	FBgn0004583	1	5
fal	FBgn0028380	1	5
Fas3	FBgn0000636	1	6
fbl	FBgn0011205	1	5
FBti0019346	NA	1	6
FBti0062576	NA	1	5
FBti0063268,eIF4A	FBti0063268,FBgn0001942	1	6
FBtr0304405_df_nrg,lncRNA:CR43650,mir-8	FBtr0304405_df_nrg,FBgn0263659,FBgn0262432	1	10
FBtr0304411_df_nrg,mir-210	FBtr0304411_df_nrg,FBgn0262433	1	23
fdl	FBgn0045063	1	5
Flo2	FBgn0264078	1	5
fog	FBgn0000719	1	5
for	FBgn0000721	1	5
frj	FBgn0031815	1	5
frm	FBgn0035612	1	6
Frq2	FBgn0083228	1	5
frtz	FBgn0086698	1	5
fru	FBgn0004652	1	5
Fsn	FBgn0043010	1	5
FucTA	FBgn0036485	1	6
fusl	FBgn0031702	1	5
g	FBgn0001087	1	5
galene	FBgn0035192	1	5
Galphai	FBgn0001104	1	5
Gart	FBgn0000053	1	5
GC1	FBgn0260743	1	5
Gel	FBgn0010225	1	6
Gfat1	FBgn0287209	1	6
gfzf	FBgn0250732	1	6
GIIIspla2	FBgn0030013	1	6
Glut1	FBgn0264574	1	6
Gmap	FBgn0027287	1	6
Got2	FBgn0001125	1	5
Gp93	FBgn0039562	1	5
gpp	FBgn0264495	1	5
Gr36c	FBgn0045485	1	33
grh	FBgn0259211	1	6
grn	FBgn0001138	1	8
grp,mir-79	FBgn0261278,FBgn0262452	1	5
grsm	FBgn0040493	1	7
GstE2	FBgn0063498	1	5
GstZ2	FBgn0037697	1	7
gukh	FBgn0026239	1	82
gw	FBgn0051992	1	7
HDAC4	FBgn0041210	1	9
hdc	FBgn0010113	1	6
hep	FBgn0010303	1	5
Herc4	FBgn0035207	1	8
Hers	FBgn0052529	1	5
hll	FBgn0286723	1	9
hoe1	FBgn0041150	1	6
HPS4	FBgn0034261	1	5
hrm	FBgn0033028	1	5
Hsc70-5	FBgn0001220	1	6
hyd	FBgn0002431	1	5
if	FBgn0001250	1	6
ine	FBgn0011603	1	6
IRSp53	FBgn0052082	1	10
Jafrac1	FBgn0040309	1	6
jeb	FBgn0086677	1	6
jv	FBgn0263973	1	5
KCNQ,mlt	FBgn0033494,FBgn0265512	1	6
Khc-73	FBgn0019968	1	5
klg	FBgn0017590	1	18
KrT95D	FBgn0020647	1	5
kug	FBgn0261574	1	5
l(2)gl	FBgn0002121	1	5
Liprin-alpha	FBgn0046704	1	5
lmgA,lmgB	FBgn0250903,FBgn0085470	1	5
lncRNA:CR31044,mir-279	FBgn0051044,FBgn0262448	1	12
lncRNA:CR31451	FBgn0051451	1	6
lncRNA:CR32773	FBgn0052773	1	5
lncRNA:CR32773,rb	FBgn0052773,FBgn0003210	1	7
lncRNA:CR43314,mir-bft	FBgn0263019,FBgn0263107	1	5
lncRNA:CR43459,mir-277	FBgn0263413,FBgn0262419	1	6
lncRNA:CR43650,mir-8	FBgn0263659,FBgn0262432	1	19
lncRNA:CR43651,mir-14	FBgn0263660,FBgn0262447	1	105
lncRNA:CR44206,mir-184	FBgn0265104,FBgn0262391	1	15
lncRNA:CR44931	FBgn0266236	1	16
lncRNA:CR44953	FBgn0266258	1	8
lncRNA:CR44999	FBgn0266350	1	5
lncRNA:CR45361,mir-1	FBgn0266901,FBgn0262455	1	16
lncRNA:CR45910,mir-1000	FBgn0267570,FBgn0262319	1	15
lncRNA:CR45916,mir-9a	FBgn0267576,FBgn0262373	1	5
lncRNA:CR45919,mir-124	FBgn0267579,FBgn0262398	1	40
lncRNA:CR46004,mir-276b	FBgn0267666,FBgn0262381	1	16
lncRNA:CR46006,mir-276a	FBgn0267668,FBgn0266076	1	117
lncRNA:let7C,mir-let7	FBgn0263049,FBgn0262406	1	6
lncRNA:roX1	FBgn0019661	1	5
lqfR	FBgn0261279	1	5
LRP1	FBgn0053087	1	5
LUBEL	FBgn0031857	1	5
Madm	FBgn0027497	1	5
maf-S	FBgn0034534	1	6
MAPk-Ak2	FBgn0013987	1	7
Marf	FBgn0029870	1	5
mfrn	FBgn0039561	1	5
Mgat2	FBgn0039738	1	5
Mid1	FBgn0053988	1	5
mir-219	FBgn0262376	1	9
mir-274	FBgn0262437	1	8
mir-285	FBgn0262401	1	5
mir-317	FBgn0262378	1	36
Mkk4	FBgn0024326	1	5
Mmp2,mir-307a	FBgn0033438,FBgn0262385	1	5
MRP	FBgn0032456	1	5
Mrtf	FBgn0052296	1	7
mrva	FBgn0035763	1	5
Ms	FBgn0011581	1	7
mt:ND1	FBgn0013679	1	7
mt:tRNA:Glu-TTC	FBgn0013692	1	15
mt:tRNA:Leu-TAG	FBgn0013698	1	6
mt:tRNA:Phe-GAA	FBgn0013693	1	10
mt:tRNA:Pro-TGG	FBgn0013702	1	7
mt:tRNA:Ser-GCT	FBgn0013705	1	7
mt:tRNA:Ser-TGA	FBgn0013706	1	16
mt:tRNA:Thr-TGT	FBgn0013707	1	5
mt:tRNA:Trp-TCA	FBgn0013709	1	18
mtgo	FBgn0259735	1	6
mthl1	FBgn0030766	1	5
Mtl	FBgn0039532	1	5
mxc	FBgn0260789	1	7
Nach	FBgn0024319	1	5
nAChRalpha1	FBgn0000036	1	5
nAChRalpha5	FBgn0028875	1	5
nAChRbeta1	FBgn0000038	1	5
Nak	FBgn0015772	1	5
Naxe	FBgn0030178	1	5
ND-ACP	FBgn0011361	1	5
ND-MLRQ	FBgn0052230	1	8
Nedd4	FBgn0259174	1	6
Nep4	FBgn0038818	1	5
nes	FBgn0026630	1	33
Nipsnap	FBgn0030724	1	6
NKCC	FBgn0051547	1	7
Nmdar2	FBgn0053513	1	5
nocte	FBgn0261710	1	5
Npc2g	FBgn0039800	1	5
Npl4	FBgn0039348	1	5
nrm	FBgn0262509	1	6
Ntl	FBgn0267326	1	6
NTPase	FBgn0024947	1	5
Nxf3,ssp2	FBgn0263232,FBgn0036389	1	5
Obp18a	FBgn0030985	1	5
OtopLc	FBgn0259150	1	5
p120ctn	FBgn0260799	1	11
p23	FBgn0037728	1	5
Pcyt1	FBgn0041342	1	5
pes	FBgn0031969	1	7
Pfk	FBgn0003071	1	5
Pgant6	FBgn0035375	1	5
PhKgamma	FBgn0011754	1	5
Picot	FBgn0024315	1	6
PIG-O	FBgn0034346	1	5
PIP5K59B	FBgn0034789	1	5
plum	FBgn0039431	1	5
Pmp70	FBgn0031069	1	6
pnut	FBgn0013726	1	5
Pomp	FBgn0032884	1	5
Ppa	FBgn0020257	1	5
prage	FBgn0283741	1	5
Prat2	FBgn0041194	1	9
PsGEF	FBgn0264598	1	5
qkr54B	FBgn0022987	1	7
Rab35	FBgn0031090	1	5
Ras64B	FBgn0003206	1	5
Rbcn-3B,mip130	FBgn0023510,FBgn0023509	1	5
rec	FBgn0003227	1	7
Reps	FBgn0032341	1	5
Rh50	FBgn0028699	1	5
rhea	FBgn0260442	1	7
RhoGAP100F	FBgn0039883	1	5
RhoGEF3	FBgn0264707	1	5
Rilpl	FBgn0024985	1	5
rin	FBgn0015778	1	6
RNaseX25	FBgn0010406	1	6
robo3	FBgn0041097	1	5
rogdi	FBgn0036697	1	5
Rop	FBgn0004574	1	6
RpL24	FBgn0032518	1	5
RpL6	FBgn0039857	1	6
santa-maria	FBgn0025697	1	5
SCAR	FBgn0041781	1	8
scrib	FBgn0263289	1	5
Scsalpha2	FBgn0038708	1	5
Sep4	FBgn0259923	1	5
Shal	FBgn0005564	1	5
Shaw	FBgn0003386	1	6
Shawl	FBgn0085395	1	8
Shrm	FBgn0085408	1	6
side-VII	FBgn0037736	1	5
sina	FBgn0003410	1	7
SLC5A11	FBgn0031998	1	5
sli	FBgn0264089	1	5
slo	FBgn0003429	1	5
sls	FBgn0086906	1	5
Snap24	FBgn0266720	1	6
Snp	FBgn0265192	1	6
Snx27	FBgn0052758	1	6
sog	FBgn0003463	1	10
sona	FBgn0034903	1	5
spas	FBgn0039141	1	9
spg	FBgn0264324	1	5
spoon	FBgn0263987	1	5
SPR	FBgn0029768	1	5
spri	FBgn0085443	1	12
Ssdp	FBgn0011481	1	5
ssp3	FBgn0032723	1	5
stai	FBgn0266521	1	9
stas	FBgn0030850	1	5
step	FBgn0086779	1	5
stmA	FBgn0086784	1	5
Strip	FBgn0035437	1	6
Stt3B	FBgn0011336	1	5
Sur-8	FBgn0038504	1	5
svp	FBgn0003651	1	5
sws	FBgn0003656	1	5
Syn1	FBgn0037130	1	6
Syx7	FBgn0267849	1	11
tacc	FBgn0026620	1	5
tara	FBgn0040071	1	6
Teh2	FBgn0035505	1	5
Tim17b	FBgn0263977	1	5
Tis11	FBgn0011837	1	5
tkv	FBgn0003716	1	6
TM9SF2	FBgn0032880	1	5
Tor	FBgn0021796	1	8
TppII	FBgn0020370	1	5
Tret1-1	FBgn0050035	1	7
tRNA:Ala-TGC-2-1	FBgn0011879	1	50
tRNA:Arg-TCG-1-1	FBgn0011953	1	23
tRNA:Leu-TAA-2-1	FBgn0053536	1	7
tRNA:Leu-TAA-4-1	FBgn0051130	1	44
tRNA:Lys-TTT-1-1	FBgn0011902	1	24
tRNA:Pro-TGG-1-2	FBgn0011945	1	9
tRNA:Val-CAC-1-1	FBgn0012002	1	6
tRNA:Val-TAC-1-2	FBgn0052421	1	30
trp	FBgn0003861	1	5
Trp1	FBgn0011584	1	5
Tsf1	FBgn0022355	1	5
Ttd14	FBgn0284257	1	5
twi	FBgn0003900	1	10
tyf	FBgn0026083	1	5
tyn	FBgn0284435	1	5
Ubc2	FBgn0015320	1	5
udt	FBgn0039113	1	10
Uggt	FBgn0014075	1	5
Ugt302C1	FBgn0040259	1	5
unc-13-4A	FBgn0035756	1	6
upSET	FBgn0036398	1	5
Usp10	FBgn0052479	1	5
Usp32	FBgn0036913	1	5
Vajk2	FBgn0032538	1	9
Vha100-1	FBgn0028671	1	5
Vha14-1	FBgn0262512	1	6
Vha36-1	FBgn0022097	1	7
VhaM9.7-a	FBgn0035521	1	7
vib	FBgn0267975	1	6
Vinc	FBgn0004397	1	7
vn	FBgn0003984	1	7
wash	FBgn0033692	1	6
Wdr62	FBgn0031374	1	5
wkd	FBgn0037917	1	5
wry	FBgn0051665	1	5
Xrp1	FBgn0261113	1	5
yata	FBgn0260990	1	5
Zdhhc8	FBgn0085478	1	5
Ziz	FBgn0260486	1	6
zormin	FBgn0052311	1	5
zyd	FBgn0265767	1	5
Zyx	FBgn0011642	1	5
