# Supplementary material for: Axonal RNA localization is essential for long-term memory
Source: Nat Commun. 2025 Mar 15;16:2560. doi: 10.1038/s41467-025-57651-7 (PMC11910521; doi:10.1038/s41467-025-57651-7)
Supplement: Supplementary file 8 — Supplementary Data 6 [file 41467_2025_57651_MOESM8_ESM.xlsx]

## Sheet: DESeq2_wtImp_vs_ImpDPLD_CLiP
	Gene_name	baseMean	log2FoldChange	lfcSE	stat	pvalue	padj
FBgn0000017	Abl	96.4247003387145	-0.0247545567178344	0.264607968230728	-0.0935518188788982	0.925465184644079	0.969391240401652
FBgn0000024	Ace	1043.74270105153	-0.428334292105773	0.108822094677014	-3.93609674006991	8.28175993139567e-05	0.00289861597598849
FBgn0000036	nAChRŒ±1	300.591406291424	-0.289085105471922	0.162267830026901	-1.78153060544408	0.07482580963618	0.298758390416301
FBgn0000037	mAChR-A	92.9919872458088	-0.403381960420447	0.290428509814425	-1.38891998130003	0.164857083793331	0.460844303560828
FBgn0000038	nAChRŒ≤1	73.3582784957954	-0.256522847080037	0.307486067887655	-0.834258439227112	0.404135366330115	0.719962907733981
FBgn0000042	Act5C	541.302443326116	0.423232004986768	0.132339580519669	3.19807576331152	0.00138347927628656	0.0227582340949138
FBgn0000046	Act87E	219.334260774583	0.269852444733214	0.195374021553507	1.38120944938071	0.167214570190732	0.463858293362148
FBgn0000055	Adh	1106.13325675276	0.485196177733965	0.108761634499597	4.46109678257696	8.15412519616276e-06	0.000419172998365242
FBgn0000064	Ald1	966.544581468226	0.257845266130626	0.117938342473181	2.18627174779278	0.0287957298238295	0.177411893483893
FBgn0000083	AnxB9	158.164623502787	0.741247163368066	0.213463338675729	3.47247994885947	0.000515673531409869	0.0110166618073927
FBgn0000097	aop	122.36902119181	-0.0424033145127001	0.237711944937906	-0.178381084399341	0.858423703525013	0.953969331324054
FBgn0000108	Appl	1091.96618089132	-0.0321077322097547	0.106444244686147	-0.301638968874503	0.762927297961271	0.924169480155734
FBgn0000114	bru1	107.887296148987	-0.10572602346094	0.250508885010844	-0.422045004337323	0.67299216862244	0.888870012853094
FBgn0000116	Argk1	315.793810918103	0.302690121861004	0.164854966725767	1.83609949929214	0.0663429423521329	0.282537473387175
FBgn0000119	arr	64.8511742486941	-0.114427059405391	0.327729344663208	-0.349151094550238	0.72697587937722	0.908719849221524
FBgn0000120	Arr1	249.264316148057	-0.300327464273096	0.177458346863689	-1.69238285818016	0.0905729985913643	0.334064086732723
FBgn0000121	Arr2	765.955549413282	0.450726881000573	0.119484201701688	3.77227176966781	0.000161767916075007	0.00494832314656508
FBgn0000163	baz	59.2244701902969	0.31576411225896	0.336117999144144	0.939444222157067	0.347502717269012	0.672598780289048
FBgn0000173	ben	446.553143246295	0.112914845699991	0.144119134128551	0.783482681760172	0.433343719593813	0.743855772789845
FBgn0000181	bic	141.042942183148	0.160224859658644	0.221583456333068	0.723090352999125	0.469624375728444	0.769867971624989
FBgn0000183	BicD	154.755239296184	-0.0840423802786016	0.220580098091076	-0.381006178734679	0.703198663764794	0.900904830134802
FBgn0000228	Nin	64.7398189276352	0.00122195490136364	0.315109631796306	0.00387787226432207	0.996905913346291	0.999599278956481
FBgn0000250	cact	94.3016701485961	0.00709128769578739	0.264798496936268	0.0267799393796941	0.978635253535502	0.990070720827737
FBgn0000253	Cam	6542.55646168721	0.0130560707394156	0.0957517460667278	0.136353343680198	0.891541955461216	0.961742250752558
FBgn0000259	CkIIŒ≤	319.126985011792	0.16852098490393	0.157700690884437	1.06861285108397	0.285244155401544	0.602344846772196
FBgn0000261	Cat	187.832017288489	0.684374405975699	0.196393577781391	3.48470868399519	0.000492673113080869	0.0106637798818162
FBgn0000273	Pka-C1	1436.95184936026	0.1262515256604	0.100665808449371	1.25416492059365	0.209782067394437	0.5260541171705
FBgn0000286	Cf2	158.924244886637	-0.0238812357917652	0.214495317174568	-0.111336863230116	0.91134922447841	0.966522675454414
FBgn0000289	cg	162.455498249406	-0.287783714964764	0.210980428677314	-1.36403038314477	0.172558003372947	0.474678788542639
FBgn0000299	Col4a1	300.43386193972	0.302986087028131	0.162408576039038	1.86557935804635	0.0621002398220636	0.278681606160521
FBgn0000303	ChAT	136.848559185418	-0.553821517138385	0.241426115852422	-2.29395860999944	0.0217928763071362	0.148752205498917
FBgn0000308	chic	677.704191430401	0.150136414339154	0.119995686115524	1.25118176493955	0.210868169558847	0.526577038841598
FBgn0000319	Chc	84.6996466966346	0.317124562945414	0.278442136535549	1.13892447059616	0.25473465815557	0.573240099406173
FBgn0000346	comt	72.3360225861288	-0.409110317961246	0.304452682196042	-1.34375665541949	0.179027090010004	0.485678115525226
FBgn0000382	csw	923.665927043336	-0.182431679970397	0.113700070926051	-1.60449926270536	0.108604046851115	0.368920126843574
FBgn0000414	Dab	67.4659619028999	-0.409748231443194	0.33131666888499	-1.23672688374586	0.216188494544243	0.532636701136593
FBgn0000416	Sap-r	882.983468889614	0.595163381646495	0.113450057244408	5.24603861912842	1.55404340612266e-07	1.27820070153588e-05
FBgn0000448	Hr3	86.4326384266574	-0.148205488464397	0.280486729415344	-0.528386810931561	0.597230889742719	0.845439165789141
FBgn0000463	Delta	122.297753891729	-0.0901900168096253	0.240602549630657	-0.374850627925904	0.707771559298781	0.901317489543461
FBgn0000479	Pde4	850.069512208674	-0.189763959642056	0.113430610276375	-1.67295194110033	0.0943367573562348	0.345201308302075
FBgn0000504	dsx	72.0726871115962	-0.0115747095973735	0.304173773732312	-0.0380529506385382	0.969645464067445	0.985217287455804
FBgn0000535	eag	336.551723291978	-0.338739246530178	0.157763882093849	-2.14712798667487	0.0317830937951705	0.185677264508663
FBgn0000541	E(bx)	70.3998376881845	-0.322626477065707	0.323341912122905	-0.997787372962259	0.318382474417303	0.649126689499011
FBgn0000546	EcR	336.30405724484	-0.406626814331277	0.174251785528429	-2.33355895377575	0.0196188279829749	0.140423902285486
FBgn0000547	ed	423.792148601261	0.140295989809244	0.15501742981192	0.905033646729034	0.365447562284525	0.686790671421957
FBgn0000557	eEF1Œ±2	622.379428094035	0.173030057701033	0.125247051551034	1.38151002804668	0.167122196630759	0.463858293362148
FBgn0000562	egl	71.9804460474715	0.346851058692204	0.31116477098417	1.11468614392035	0.26498494075217	0.585887402603925
FBgn0000567	Eip74EF	187.800103143042	0.291094841474813	0.19838161149962	1.46734790222918	0.142281438983562	0.431036771874695
FBgn0000568	Eip75B	311.976679467687	-0.244968986035308	0.170292525024485	-1.43851872535266	0.150286928311836	0.438604716370409
FBgn0000575	emc	391.508041178847	-0.175312963149566	0.148417146586734	-1.18121771763827	0.237516244567309	0.561760523577404
FBgn0000578	ena	138.310933247798	-0.0113367496632273	0.225484281948748	-0.0502773389136017	0.959901381853902	0.979551968455129
FBgn0000579	Eno	414.261770838166	0.348786654895398	0.147339902353338	2.36722469150935	0.0179220484549339	0.133401672888535
FBgn0000581	E(Pc)	128.323592605915	-0.260779203447544	0.242250571887442	-1.0764853986339	0.281710227624797	0.601869943701487
FBgn0000611	exd	537.302844493036	0.04897131549549	0.129534332067538	0.378056648873263	0.705388511641422	0.901314464691726
FBgn0000633	tei	124.364386085043	-0.206185104401564	0.241074844205732	-0.855274240997152	0.392399344363064	0.705936700766322
FBgn0000635	Fas2	220.344602793579	0.200960289265113	0.184499341790971	1.0892195457954	0.276057081575243	0.598305532531323
FBgn0000636	Fas3	172.161054082115	-0.0926690153274365	0.211248010400141	-0.438674026571446	0.660897749708724	0.879970116426076
FBgn0000667	Actn	346.847672022776	0.344023257578658	0.161333006669408	2.13237988109652	0.032975629958176	0.191003208736618
FBgn0000711	flw	653.50051265953	-0.0842735390565698	0.132163126322068	-0.637647893189238	0.52370291184344	0.808912009373201
FBgn0000719	fog	123.45483455166	-0.0369158248417404	0.236664058480687	-0.155984077509399	0.876045571896957	0.958059202502122
FBgn0000721	for	77.3397415141983	0.236940827527246	0.292858796107107	0.809061672986562	0.418479672656757	0.737043963083902
FBgn0001078	ftz-f1	207.467117147153	-0.408796435117785	0.190195110779087	-2.14935301671664	0.0316064268202137	0.185677264508663
FBgn0001090	bnb	1542.99349096079	0.410837242685834	0.115384178754764	3.5606029103784	0.000370004264077347	0.00894260629159782
FBgn0001091	Gapdh1	88.9332690080719	-0.0516458913488612	0.274004473954461	-0.188485576908663	0.850496020846872	0.952016810862489
FBgn0001092	Gapdh2	273.591967094035	0.52496419247644	0.16849906240134	3.11553183142379	0.00183613530235606	0.0277104823153735
FBgn0001098	Gdh	233.027333866687	0.0617578742439559	0.180428725353614	0.342284046639023	0.732137140249189	0.910028285163541
FBgn0001105	GŒ≤13F	1197.70932131524	-0.00113147214820175	0.108862857537816	-0.0103935554677931	0.991707291865343	0.998906822009243
FBgn0001122	GŒ±o	1052.31337021276	0.206589860401708	0.105723383177383	1.95406024847966	0.050694092477876	0.250103933348115
FBgn0001124	Got1	142.595650283355	0.148676282522519	0.238334376686278	0.623813839151803	0.532749849943618	0.816082263588069
FBgn0001128	Gpdh1	337.04346649863	0.351771170234423	0.167034551651737	2.10597847424919	0.0352062222083663	0.196718756284554
FBgn0001139	gro	69.3400780270628	-0.0503374963269008	0.31334397390765	-0.160646128595205	0.872372121338611	0.956093261670983
FBgn0001142	Gs1	128.84932335507	0.0280472658977102	0.230456711439265	0.121702968520844	0.903134262177318	0.964085568644833
FBgn0001145	Gs2	4092.17761300265	0.291345370253186	0.0934448636167085	3.11783183127352	0.0018218672621466	0.0277104823153735
FBgn0001169	H	76.9939586223221	-0.247813734568697	0.293084533537226	-0.84553671794906	0.397811240896322	0.712077792464036
FBgn0001186	Hex-A	506.096142987248	-0.0147860406258186	0.137724172396466	-0.107359807421853	0.914503539191766	0.967461652025667
FBgn0001215	Hrb98DE	277.221162935646	0.311417940373556	0.168544219945968	1.84769279227369	0.0646467972659088	0.281333284397936
FBgn0001218	Hsc70-3	523.263028383608	0.494574279425463	0.13345297454701	3.70598168459141	0.000210573516799571	0.00587107517178464
FBgn0001220	Hsc70-5	69.3111971387753	0.337036313969758	0.314269873339245	1.07244232604484	0.283521405514813	0.601869943701487
FBgn0001233	Hsp83	92.2151122351213	0.232618058690892	0.268697170943405	0.865725745731382	0.38664057782812	0.702788674615754
FBgn0001235	hth	1221.5586436456	-0.0478885552972817	0.109852056488494	-0.435936812000396	0.662882575610601	0.880098334850233
FBgn0001248	Idh	134.038162147042	0.473543547883895	0.224944758652444	2.1051548421075	0.0352778316741298	0.196718756284554
FBgn0001250	if	135.069079162222	0.138816264337199	0.228413920742099	0.607739948100343	0.543359963490691	0.820333342249309
FBgn0001257	ImpL2	120.8007436667	-0.0356315202835839	0.243462311488661	-0.146353331099641	0.883642466918881	0.958201620356994
FBgn0001297	kay	419.457990578067	-0.338640301438307	0.14471756033962	-2.34000836279712	0.0192833080973758	0.140070935399195
FBgn0001404	egh	98.4481641717631	0.222135009054607	0.281397434510182	0.789399553131212	0.429878516999155	0.743855772789845
FBgn0001624	dlg1	357.403645695146	-0.132523436642238	0.150273298752891	-0.881882794495377	0.377840192265635	0.694961245692406
FBgn0001942	eIF4A	1078.12916719464	0.303087580881585	0.110370383066209	2.74609521559574	0.00603092575351294	0.06442125236707
FBgn0001994	crp	188.171126568133	-0.229888280161632	0.196647095225002	-1.16903979638547	0.242387597860939	0.563174574126053
FBgn0002031	Phb1	58.2735872377324	0.202229083396232	0.330314597706196	0.612231747553912	0.540384439535622	0.818070551799544
FBgn0002121	l(2)gl	131.071101802679	-0.0704384547201865	0.235621085444885	-0.298948010477029	0.764979714081986	0.924169480155734
FBgn0002413	dco	152.022500694405	-0.0697454726424276	0.21416262573387	-0.325665939159231	0.744677117098725	0.914844131078212
FBgn0002521	pho	61.8650427472323	-0.230405011362834	0.329782212123767	-0.698658092803268	0.484765729514736	0.780643478876441
FBgn0002525	Lam	65.7518889042787	-0.132110200354942	0.316039115361203	-0.418018510790831	0.675933583339294	0.890240788305155
FBgn0002565	Lsp2	421.24837808298	2.23040391758815	0.149556060660179	14.913497371772	2.69270967660913e-50	4.42950741802202e-47
FBgn0002567	Rab32	153.814161796619	0.353970907471958	0.212676466199517	1.66436331107688	0.0960398473311198	0.34952555057454
FBgn0002643	mam	383.821322369164	-0.337782122661062	0.148176512734103	-2.27959287493287	0.0226318459364192	0.152458015480847
FBgn0002645	Map205	415.999021561543	0.325682754253781	0.151567560397592	2.14876292393604	0.0316531978224114	0.185677264508663
FBgn0002719	Men	102.089160813631	0.712326050847155	0.262452438772807	2.7141148094409	0.00664531312357397	0.0691869625840455
FBgn0002723	Met	129.422641458096	-0.306685518223331	0.238648837730496	-1.28509118728526	0.198760420789068	0.510275125581158
FBgn0002772	Mlc1	415.353381962864	0.199203521998034	0.142487740426251	1.39803972890662	0.162101137166743	0.457386570564825
FBgn0002773	Mlc2	1318.48041715023	0.153756044379108	0.114668581863958	1.3408733401929	0.179961579312825	0.485678115525226
FBgn0002917	na	63.1424424226789	-0.432732823102944	0.32474231228659	-1.33254216260261	0.182682096297095	0.487053563061136
FBgn0002921	AtpŒ±	10597.7542690249	0.288919139862899	0.0854916836593457	3.37949994076781	0.000726178230277888	0.0139616336676231
FBgn0002938	ninaC	202.254239042058	0.320943376921823	0.220268581623825	1.45705472181199	0.145101275508331	0.434775224428423
FBgn0002940	ninaE	3047.7991386104	0.325851641119431	0.0864043416078069	3.77124152624744	0.000162437355571133	0.00494832314656508
FBgn0002973	numb	135.419687403692	0.409317084852634	0.223850006297656	1.82853282705903	0.0674696236214433	0.284583412454549
FBgn0003016	osp	100.985116695363	-0.125849285229996	0.259966941126247	-0.484097265155263	0.628316842108614	0.861888467817689
FBgn0003071	Pfk	83.6263236876258	0.0814772218411737	0.289943491683037	0.28101069407774	0.778702197514059	0.924884559502258
FBgn0003074	Pgi	164.083880134679	0.719082371117418	0.20819011091549	3.4539698737627	0.000552399079932397	0.0113587060811099
FBgn0003091	Pkc53E	231.122448286987	-0.0399355447324635	0.180386596627678	-0.221388647932038	0.824789830784275	0.938947592830541
FBgn0003093	Pkc98E	516.550770359832	-0.0751045004276259	0.132899131968996	-0.565124085574518	0.571989367122607	0.829293977941191
FBgn0003134	Pp1Œ±-96A	245.397162410403	0.290702448535257	0.175733483004693	1.65422344999271	0.0980821199062652	0.350230839218735
FBgn0003137	Ppn	113.514164268087	1.01523925189449	0.245649570918918	4.13287614587202	3.58251798654834e-05	0.00140315287806477
FBgn0003149	Prm	239.715275987464	0.131899835388452	0.181038835774539	0.728572048224594	0.466263481796135	0.768562514183843
FBgn0003162	Pu	1069.30704021731	1.21036404925107	0.122503801901502	9.8802162093243	5.07233495365162e-23	2.78133033291897e-20
FBgn0003165	pum	884.91723593532	-0.0586244266706426	0.112620902733603	-0.520546588134837	0.60268266550253	0.847466267496881
FBgn0003169	put	84.8501760736269	-0.135084889011316	0.280602050624531	-0.481410911683147	0.630224483011354	0.861888467817689
FBgn0003175	px	101.021662413685	-0.295540406384408	0.259229576976899	-1.14007209297242	0.254256267304295	0.573203741214022
FBgn0003205	Ras85D	164.438276441668	0.163402640384255	0.206254021232053	0.792239779899437	0.42822087759283	0.743855772789845
FBgn0003206	Ras64B	119.056267310445	0.079795563497489	0.242562705806166	0.328968805127258	0.74217926681066	0.913370087526211
FBgn0003210	rb	59.5061368803542	-0.131416389064734	0.330521739033093	-0.397602861007505	0.69092295125666	0.893657242354762
FBgn0003218	rdgB	1677.82619442266	0.0435927944377347	0.0982281147201694	0.443791419207435	0.657193392801753	0.878809110295815
FBgn0003249	Rh3	69.2234999949386	0.208638957958862	0.312650967949158	0.667322283783207	0.504566295489679	0.795036364762983
FBgn0003261	Rm62	430.317223562141	0.088222493038534	0.141445135766474	0.623722353974685	0.532809939874521	0.816082263588069
FBgn0003301	Adcy1	205.587890575249	-0.0680128842708713	0.191513663977573	-0.355133324997824	0.722489711956348	0.907308260149575
FBgn0003310	S	184.711518284881	-0.193474445103364	0.197166347989337	-0.981275187558009	0.326457055189867	0.658115019347219
FBgn0003334	Scm	96.9841812226254	0.0469993508773205	0.261961379646167	0.179413281991425	0.857613203075152	0.95386999260218
FBgn0003339	Scr	63.4211596970843	-0.433227493644375	0.347118242501592	-1.24806893040889	0.212005815149064	0.527609025597897
FBgn0003345	sd	254.282410058453	-0.160786368111426	0.180949450713715	-0.888570633827514	0.374233879237589	0.690869199540945
FBgn0003360	sesB	4887.60189523258	0.426639315565431	0.0940956584044606	4.53410202765748	5.78490629046663e-06	0.000331080936350736
FBgn0003371	sgg	769.645785005082	-0.144672979325456	0.119401724674561	-1.21164899183638	0.225646772355353	0.546782823434949
FBgn0003380	Sh	1476.43942413704	-0.35805443521528	0.0994649005856202	-3.59980689778164	0.00031845358171367	0.0080593252602921
FBgn0003386	Shaw	138.730873795849	0.0143281463631707	0.222392482959767	0.0644272961589391	0.948629995980096	0.976530878214804
FBgn0003391	shg	61.1822217392891	0.148223124247243	0.326068422194041	0.454576751866627	0.649413763176041	0.874350041800734
FBgn0003392	shi	724.707727862466	-0.0568746763638962	0.119612326354751	-0.475491766586122	0.634436500342262	0.863072122787183
FBgn0003410	sina	87.0135251808016	0.00236804874736376	0.285166778815092	0.00830408351633151	0.993374376118867	0.998956408795056
FBgn0003415	skd	253.090468024373	-0.0929300497646279	0.175016531499578	-0.530978696517317	0.595433541873472	0.845439165789141
FBgn0003416	sl	63.3942518734305	0.216075017280799	0.337412252151203	0.640388770423104	0.521919881645246	0.808187671845148
FBgn0003423	slgA	548.21164125208	-0.0173149288599235	0.129084203439546	-0.13413669836087	0.89329448075727	0.961742250752558
FBgn0003429	slo	422.556803422677	-0.634213136953907	0.14300549599546	-4.43488645341323	9.21208295174962e-06	0.000457765695871292
FBgn0003435	sm	1783.45138730308	-0.2200403216984	0.0966264710838481	-2.27722609788221	0.0227727274412946	0.152458015480847
FBgn0003447	sn	271.164182232929	-0.000174030851168797	0.175333890605148	-0.000992568239763266	0.999208045255987	0.999723193627389
FBgn0003462	Sod1	183.604736018476	0.729852359140427	0.197318645244157	3.69885146047566	0.0002165772968193	0.00593782755446246
FBgn0003463	sog	176.565698597458	0.106120555951503	0.201529662306886	0.52657536730203	0.598488501525286	0.845439165789141
FBgn0003475	spir	294.341286290709	-0.150367549359261	0.167051515986449	-0.900126816996132	0.368052766280736	0.686790671421957
FBgn0003502	Btk	55.9038757066119	-0.206061377073277	0.347566006859867	-0.592869765760372	0.553268313294371	0.822232038521046
FBgn0003514	sqh	59.161557909159	0.22688393618936	0.354339343093634	0.640301283533752	0.521976746456392	0.808187671845148
FBgn0003520	stau	451.190029860841	0.0739540074766488	0.151829671003889	0.487085343646397	0.62619785236026	0.860654012543647
FBgn0003557	Su(dx)	98.5034875939205	-0.0332887705151574	0.262133718097895	-0.12699156276693	0.898947076419904	0.961742250752558
FBgn0003656	sws	96.9914447554246	0.0312634409375266	0.260812876814423	0.119869238510687	0.904586732847993	0.965009841462353
FBgn0003716	tkv	59.7670679646256	-0.421197509762638	0.331790451111492	-1.26946845019691	0.204274036185707	0.518566033218346
FBgn0003721	Tm1	322.658254801393	0.264543330134047	0.159716555217494	1.65633005153288	0.0976549979040913	0.350230839218735
FBgn0003731	Egfr	64.0432933730257	0.385000043671745	0.325789211125907	1.18174583603063	0.237306565199496	0.561760523577404
FBgn0003744	trc	255.782484491835	0.100433631177047	0.174955356000532	0.57405290968481	0.565931997909606	0.828560471626959
FBgn0003748	Treh	116.005981707243	-0.56829424144623	0.246988284701229	-2.30089553491847	0.0213975365623305	0.148752205498917
FBgn0003861	trp	169.127283570567	0.264881674661401	0.232233829947045	1.14058177795113	0.254044003738621	0.573203741214022
FBgn0003862	trx	98.9566499916216	-0.211915106150891	0.267896136815472	-0.791034572838425	0.428923816919149	0.743855772789845
FBgn0003870	ttk	334.050468387703	-0.049888048246856	0.163499928299389	-0.305125811159408	0.760270333510227	0.923666690269072
FBgn0003884	Œ±Tub84B	112.467584023728	0.858280422175381	0.245918477064018	3.49010140442579	0.000482837296700374	0.0105902313742949
FBgn0003891	tud	92.893679449625	0.504983587892344	0.268408654900379	1.8813983031947	0.0599177575197991	0.273032440775816
FBgn0003964	usp	62.2924117158739	-0.448182296389325	0.336865571726072	-1.33044850529805	0.183370542100731	0.487706665725028
FBgn0003997	hid	238.24544981548	-0.206802455891145	0.178410221160342	-1.15914018012054	0.246399050148731	0.565144383554253
FBgn0004045	Yp1	236.747117113593	-1.63612119044303	0.201806702568848	-8.10736793979801	5.17280401140954e-16	1.70185251975374e-13
FBgn0004047	Yp3	248.648626500022	-0.917098805169053	0.178470859197478	-5.13864733600168	2.76723179574673e-07	1.97917230608842e-05
FBgn0004055	uzip	160.728114910387	0.0512093499710907	0.212154774160103	0.241377316036477	0.809262692236475	0.937394607563139
FBgn0004102	oc	82.0660155015199	-0.207701709053988	0.293272966476732	-0.708219757003983	0.478808798882082	0.77600046715372
FBgn0004103	Pp1-87B	602.761711910647	0.058887810485198	0.131929042751303	0.446359719263682	0.655337424567358	0.877874644473375
FBgn0004117	Tm2	235.633652489811	-0.176332038501873	0.18638101995584	-0.946083665298389	0.344105914551358	0.671475954255022
FBgn0004169	up	312.187853952044	0.223319891659348	0.160983719536144	1.38722034937955	0.1653745821534	0.461086758715837
FBgn0004177	mts	278.23854012074	0.200921063549458	0.175500127931646	1.14484853041083	0.252271907950333	0.570821579887617
FBgn0004179	Csp	751.769926118256	-0.177330695449342	0.117502111474364	-1.50917028829759	0.131255270967738	0.412051375461697
FBgn0004198	ct	322.640062769985	-0.494655202780307	0.159681521994099	-3.09776107218334	0.00194988564121802	0.0284162177223186
FBgn0004227	nonA	167.515073162929	-0.401506581729559	0.225148872722424	-1.78329376858377	0.0745384952494039	0.298758390416301
FBgn0004237	Hrb87F	77.1259378651422	0.665438389671139	0.292271339033584	2.27678290957799	0.0227991925886252	0.152458015480847
FBgn0004242	Syt1	1853.57530862503	-0.0652743114630957	0.0936044846916177	-0.697341710476197	0.485588970746768	0.780741895312144
FBgn0004244	Rdl	1006.49728575255	-0.426736855266138	0.110511943027601	-3.86145464078535	0.00011271394001771	0.00356566214094487
FBgn0004363	porin	294.288442231566	0.488002683385769	0.163750374050651	2.98016225132298	0.00288095743256435	0.0385298778582793
FBgn0004369	Ptp99A	78.6003763703909	-0.587807793336355	0.294375753389003	-1.996794187596	0.0458475452519486	0.235605246349719
FBgn0004370	Ptp10D	418.218618614466	0.233987817467775	0.146230811894505	1.60012663840354	0.109570492570343	0.370269640189822
FBgn0004373	fwd	81.3558675394654	-0.554941829242866	0.289751104457032	-1.91523628626982	0.0554623768455908	0.260673171174277
FBgn0004395	unk	289.539432463761	-0.210775134095164	0.164156891121368	-1.2839859030915	0.19914688791678	0.510275125581158
FBgn0004396	CrebA	65.7272673517701	-0.0992908471061392	0.348320159616152	-0.285056274708755	0.775601028547188	0.92466141188138
FBgn0004397	Vinc	77.2594852530469	0.280528906579919	0.290996569494591	0.964028225718079	0.335031774938653	0.665612644654691
FBgn0004432	Cyp1	491.04633120348	0.467244051984976	0.135858160593172	3.43920490270836	0.000583425465347741	0.0118485788950251
FBgn0004435	GŒ±q	434.135950857919	-0.114937779896962	0.154911870059452	-0.741955925345497	0.458114039979889	0.764720808234419
FBgn0004436	Ubc6	691.241279522631	-0.0339088153485769	0.12973754910625	-0.261364698055201	0.793811277970562	0.930733821996845
FBgn0004449	Ten-m	600.196915203535	0.0821264483775317	0.12992740584298	0.632094882867003	0.527324878747119	0.812979780261491
FBgn0004507	Glyp	99.5663127275445	1.15732272308257	0.261733080062797	4.42176710259511	9.78969470707178e-06	0.000457765695871292
FBgn0004509	Fur1	784.912907152277	-0.139324594090966	0.122769242807747	-1.13484933933448	0.256438449362993	0.574715598368016
FBgn0004516	Gad1	975.925219034933	0.167239064911791	0.109747978298056	1.52384642984127	0.127547078094824	0.403490275896125
FBgn0004574	Rop	180.058255515009	-0.321010358278567	0.204146747954593	-1.57244904214672	0.115846448253429	0.381210350364233
FBgn0004575	Syn	485.461212930033	-0.30023078390884	0.141044756285429	-2.12862067201754	0.0332856567998946	0.191183353022232
FBgn0004580	Cbp53E	491.927665210821	-0.0172579064325972	0.136450275009213	-0.126477622939434	0.899353861098198	0.961742250752558
FBgn0004587	B52	104.02329558295	-0.163973231917015	0.262383216755054	-0.624937958856153	0.532011777850548	0.816082263588069
FBgn0004595	pros	13291.3604684486	0.100203960628663	0.183167164191657	0.547062903282245	0.584335517225057	0.8387200988186
FBgn0004606	zfh1	135.989223952867	-0.415232122062122	0.227568010847876	-1.82465066383911	0.068053762768788	0.284853086399829
FBgn0004607	zfh2	68.7488530854109	-0.278145477026501	0.310310030031859	-0.896347040403253	0.370067442803285	0.689423491972145
FBgn0004611	Plc21C	307.62184708414	-0.268219463913462	0.16212217457508	-1.65442799306425	0.0980405826641146	0.350230839218735
FBgn0004635	rho	170.343955343552	0.219411047376034	0.205064730215445	1.06995994457709	0.284637338840024	0.602136784076746
FBgn0004636	Rap1	497.486057677641	0.200210411710241	0.136744150790262	1.46412413659523	0.143160033519209	0.432901204299815
FBgn0004638	drk	229.805899993434	0.0377583024131175	0.182640706845954	0.206735415478677	0.836216497284363	0.94390689695265
FBgn0004646	ogre	213.907826703322	0.156806023323834	0.196165020070336	0.799357720696639	0.424083018538443	0.742496270364415
FBgn0004647	N	71.3997636586415	-0.307047098688343	0.32101750455901	-0.956480859541105	0.338829349998093	0.668537212709955
FBgn0004648	svr	631.446653661289	0.239521511606874	0.127282987531241	1.88180303002461	0.0598627642683987	0.273032440775816
FBgn0004652	fru	173.804774059153	-0.609115863722694	0.207532966315467	-2.93503183873345	0.0033351346478227	0.0428616913724089
FBgn0004656	fs(1)h	547.594351898419	-0.227663175048663	0.140753811365368	-1.61745655652404	0.105779766037485	0.367104884244015
FBgn0004657	mys	507.95885295556	0.128703205376786	0.134393728301108	0.957657823796863	0.338235330871804	0.668537212709955
FBgn0004687	Mlc-c	497.316681917989	0.0746399516028862	0.133490595893067	0.559140148439194	0.576066076359967	0.832515201847902
FBgn0004828	His3.3B	2656.58536512547	0.212371944732889	0.0938841578567717	2.26206369190508	0.0236934684498389	0.157360370291303
FBgn0004838	Hrb27C	2410.37668241804	-0.0588239259090521	0.0928498224109946	-0.633538378228353	0.526382127049377	0.81228761631916
FBgn0004859	ci	116.991183024304	0.263088505331719	0.239243521001658	1.09966825529999	0.27147669087674	0.594727044748689
FBgn0004865	Eip78C	78.1478463372163	-0.208723778048063	0.29763546021425	-0.701273221604089	0.483132521982662	0.780643478876441
FBgn0004868	Gdi	150.379022982603	0.327670388332272	0.22129966886488	1.48066370823329	0.138696209425008	0.423293626167234
FBgn0004875	enc	339.462111330171	-0.247641781762458	0.154784501913021	-1.59991329042501	0.109617820530361	0.370269640189822
FBgn0004876	cdi	141.420825923776	-0.0715736125246257	0.221926431102782	-0.322510537248614	0.747065956302949	0.916423190244856
FBgn0004880	scrt	594.891861339692	-0.349320935578609	0.125953789451737	-2.77340552514668	0.00554729450161324	0.0616574287510391
FBgn0004882	orb	104.064121625476	-0.19817551504168	0.259879299345082	-0.762567528622324	0.445721356045959	0.752784015087888
FBgn0004885	tok	58.6274746704378	-0.161482735169451	0.35956886599878	-0.449100994105531	0.653358803356848	0.875937434003272
FBgn0004888	ScsŒ±1	227.892686534905	0.613870690433028	0.184411069267315	3.32881693529571	0.000872157102301631	0.0157659168492987
FBgn0004889	tws	370.535668180652	0.0551870890349975	0.148169063220002	0.372460268261637	0.709550188733704	0.902017048274299
FBgn0004907	14-3-3Œ∂	3382.24439233583	0.0570244990102838	0.0855371975896912	0.666663166635662	0.504987311252302	0.795036364762983
FBgn0004910	Eip63F-1	236.448572608504	-0.0731946032690391	0.181339747806708	-0.403632431137259	0.686483033530703	0.893357020817387
FBgn0004921	GŒ≥1	3873.4551480228	-0.0177371656861977	0.0882017732125009	-0.201097608814103	0.840622251693394	0.94390689695265
FBgn0004924	Top1	229.380385018536	-0.115872852196837	0.186971254842722	-0.619736185085286	0.535431488418399	0.818070551799544
FBgn0005278	Sams	486.157201158493	0.034877415860491	0.138444025210094	0.251924312425641	0.801099566927238	0.932116702496886
FBgn0005391	Yp2	119.117544687699	-0.631420104589472	0.257658095309081	-2.45061232728602	0.0142613457790788	0.115566077864949
FBgn0005536	Mbs	134.867803935141	0.0567928238436951	0.2390281458808	0.23759889712744	0.812192205987924	0.937394607563139
FBgn0005564	Shal	152.922238077246	-0.566409348888742	0.224155103857108	-2.52686349381458	0.0115086225008036	0.101783247386139
FBgn0005586	Rab3	631.278199145339	-0.145401835416674	0.14407246080358	-1.00922712505693	0.312865720648614	0.641725823524901
FBgn0005626	ple	596.12240832635	0.0347761375078676	0.12780715586863	0.272098516483798	0.785546270202051	0.926989680403424
FBgn0005640	Eip63E	260.84787815863	-0.0757588526244981	0.172968908129557	-0.437991159473315	0.66139269199173	0.879970116426076
FBgn0005649	Rox8	56.6090519203787	-0.400334611347315	0.349507346682368	-1.14542545427847	0.252032959079686	0.570821579887617
FBgn0005664	Crys	72.8383674516875	-0.615241271003827	0.315630235505001	-1.94924694086882	0.0512659416444871	0.250598753662063
FBgn0005671	Vha55	1200.8124692189	0.141676753714075	0.108540593506002	1.30528817963614	0.191794737510685	0.499483942993427
FBgn0005694	Aef1	175.722523006276	0.0150095097678957	0.200590082246056	0.0748267790701843	0.940352534923932	0.973492712366185
FBgn0005771	noc	74.1437501347844	0.414211648777819	0.294762613002886	1.40523808144476	0.159950493654553	0.452966270238692
FBgn0005775	Con	217.148160068366	-0.319649366072752	0.188291883490738	-1.69762689791393	0.0895782028340165	0.334064086732723
FBgn0010051	Itpr	59.2403930797958	0.195929327079443	0.332080545788029	0.590005435622558	0.555187005327916	0.822777138526506
FBgn0010100	mAcon1	486.103032684912	0.459083253944499	0.145878206005056	3.14703111942978	0.00164937406484639	0.025619080731363
FBgn0010113	heca	514.89135559415	-0.35321160420557	0.137765041527194	-2.56386961663165	0.0103512421150013	0.0951605637420145
FBgn0010114	hig	152.583554752102	0.0386187286088149	0.214847992998726	0.179749077800526	0.857349562371031	0.95386999260218
FBgn0010217	ATPsynŒ≤	108.076235466662	0.683129623686722	0.255327547929869	2.6755030126023	0.00746172025933781	0.0753038639669368
FBgn0010226	GstS1	294.068196864657	-0.682982281037619	0.169709015084539	-4.0244313520846	5.71131505005728e-05	0.0020878029460765
FBgn0010228	HmgZ	121.758702355821	0.468779529744989	0.251511970865615	1.86384579680886	0.0623433623508035	0.278681606160521
FBgn0010238	Lac	453.445137422773	-0.230138268513755	0.139209594308463	-1.65317821416684	0.0982945989391952	0.350230839218735
FBgn0010263	Rbp9	1502.33716851875	0.228168398073046	0.119793039105776	1.90468828386244	0.0568206028697704	0.26350556968426
FBgn0010280	Taf4	170.160394927191	-0.313674978123488	0.216033714438371	-1.45197234116423	0.146509296018736	0.436608318751486
FBgn0010300	brat	372.266664593467	-0.351695607840699	0.149556789891049	-2.35158569595474	0.0186935830718721	0.138517766455989
FBgn0010303	hep	96.363464359009	-0.145675516156501	0.286169951240134	-0.509052454757067	0.610715456926344	0.85166560659543
FBgn0010313	corto	429.034959201817	0.0424759568518227	0.149079175875452	0.284922133506487	0.775703798417206	0.92466141188138
FBgn0010333	Rac1	113.468017290867	0.429380791891521	0.248423444323095	1.7284229878605	0.0839124170727709	0.322513845992309
FBgn0010341	Cdc42	258.776342895853	0.25284736714166	0.173242991574006	1.4594955030758	0.14442877744455	0.434727042773652
FBgn0010348	Arf1	646.352863657114	0.029131166021235	0.123550083985533	0.235784267250245	0.813600076922584	0.937394607563139
FBgn0010350	Cds	449.573606401436	0.0232443521855199	0.141083210606884	0.164756331285147	0.869135776811331	0.956088875725043
FBgn0010352	Ogdh1	305.043879315383	0.0166612479056631	0.161322223285631	0.103279309981758	0.917741296039658	0.968839817935454
FBgn0010379	Akt	252.482923002964	-0.200573944811237	0.17284740048158	-1.16041053699625	0.245881698728177	0.56490976872605
FBgn0010415	Sdc	1441.61041797979	-0.107656919503058	0.0983026645585655	-1.0951576947227	0.273447556096148	0.595001626690693
FBgn0010434	cora	146.106535231179	0.475063317606788	0.220102353522515	2.15837454713174	0.0308987230090381	0.183496026533818
FBgn0010435	emp	360.633452249351	0.189998199367882	0.152895073404444	1.24267051342649	0.213989273976867	0.530582315219905
FBgn0010473	tutl	435.181940619965	-0.573275501847773	0.14645231473088	-3.9144174873659	9.06227202571072e-05	0.00304233418006003
FBgn0010482	hlk	96.5468164753665	-0.149374295571371	0.264457643550897	-0.564832589316415	0.572187638275533	0.829293977941191
FBgn0010488	NAT1	574.768439569639	-0.104920581318872	0.13377416548202	-0.784311237829958	0.432857507018817	0.743855772789845
FBgn0010551	Phb2	70.7116336934348	1.08816753665693	0.305008177550556	3.56766676026763	0.000360174156198391	0.00884308189472169
FBgn0010583	dock	64.9768325167894	0.180864577912672	0.320792317083931	0.563805827885058	0.572886285143913	0.829575650582515
FBgn0010638	Sec61Œ≤	82.9006486199422	-0.0221795508534894	0.291864959709713	-0.075992509945521	0.939425057165647	0.973144974204968
FBgn0010762	simj	102.648355068321	-0.337856060791159	0.260331176907748	-1.29779331390217	0.194358367788565	0.502703639956274
FBgn0010825	Gug	107.493451790151	-0.0339980797913573	0.255510577902192	-0.133059382787556	0.894146417286042	0.961742250752558
FBgn0010877	l(3)05822	66.162394174161	-0.204254988133299	0.313495561881945	-0.651540286271157	0.514697780115481	0.804511249151891
FBgn0010894	sinu	146.070392558906	0.328432337726691	0.220871527919359	1.48698359096154	0.137019144850518	0.422090811384086
FBgn0010905	Spn	262.884568957678	-0.0435975797636884	0.17137635300375	-0.254396706427371	0.799189095179468	0.932116702496886
FBgn0010909	msn	298.965517666622	-0.0925718237392212	0.165322457089549	-0.559947059636785	0.575515548409161	0.832515201847902
FBgn0011202	dia	88.4841967801686	0.449583256340432	0.27723308348706	1.62167967360005	0.104871953235859	0.366272533063671
FBgn0011206	bol	946.364492093176	-0.392729939824876	0.116302337204565	-3.3768017845944	0.000733338760990554	0.0139616336676231
FBgn0011211	blw	477.849714734226	0.400692341140747	0.137391041749403	2.9164371711483	0.00354054023317941	0.0444594555998483
FBgn0011217	eff	759.677198130232	0.214833786732108	0.120678552603152	1.78021514260766	0.075040758155997	0.298891155367107
FBgn0011224	heph	763.229440496304	-0.268615955995525	0.11688496445894	-2.29812240812107	0.0215548232280131	0.148752205498917
FBgn0011259	Sema1a	531.173917528248	-0.115615293958232	0.133534972649489	-0.865805351693939	0.386596913885442	0.702788674615754
FBgn0011260	Sema2a	77.3944282936397	0.21913834345714	0.294047884406689	0.745247135170868	0.456122332993933	0.763297291734506
FBgn0011288	Snap25	784.404853313923	-0.291853690385383	0.119369705658212	-2.44495610319287	0.0144869773262084	0.116819008341239
FBgn0011300	babo	256.371974698323	-0.0932347509562799	0.172834365513138	-0.539445674935479	0.589579372154686	0.841588295710058
FBgn0011305	Rsf1	83.8790234144097	0.482312025252198	0.283931275641033	1.69869284094639	0.089377073042563	0.334064086732723
FBgn0011481	Ssdp	197.094200747966	-0.0933429967967819	0.194237827021725	-0.48056034310115	0.630829006232521	0.861888467817689
FBgn0011570	cpb	65.8830852769016	0.259069564542361	0.322874021852884	0.802385905981635	0.422329763286644	0.742235534836035
FBgn0011581	Ms	106.600869612549	0.0621118694635563	0.253633333546439	0.24488843242753	0.806542818622369	0.935828531576634
FBgn0011582	Dop1R1	641.06821824641	0.281938636386838	0.130163894874168	2.16602796543076	0.0303090500101874	0.181303226424575
FBgn0011584	Trp1	91.4406111481664	-0.150880186249771	0.27222642532571	-0.554245187877142	0.579411056693403	0.834240380943132
FBgn0011648	Mad	58.6035800837714	-0.349449727660874	0.334219613603407	-1.04556918097434	0.29575998448194	0.618988771593883
FBgn0011656	Mef2	140.753290069678	-0.411214067732658	0.22792420935974	-1.80417020591097	0.07120462850351	0.292533031648211
FBgn0011661	Moe	1649.96534787737	0.242065057096098	0.10006700510829	2.41902969749261	0.0155619696536823	0.12248535923592
FBgn0011666	msi	797.004997585384	-0.094795119530473	0.121311609354153	-0.781418365770179	0.434556472736195	0.743855772789845
FBgn0011672	Mvl	60.3581153851788	0.0839613936230251	0.335445876232465	0.2502978858051	0.802356991328627	0.932116702496886
FBgn0011695	EbpIII	153.590852612968	-0.0730597286997324	0.419565931932772	-0.174131699309273	0.861761961305498	0.953969331324054
FBgn0011701	repo	62.8514192672591	0.131791992290048	0.327583084838931	0.40231623178849	0.687451310345626	0.893357020817387
FBgn0011725	twin	148.966016029119	-0.228727038865084	0.23692216057298	-0.965410066799676	0.334339461269273	0.665612644654691
FBgn0011747	Ank	87.5054514684453	-0.137785648485864	0.287429329077029	-0.479372264926166	0.631673820733013	0.862326502162494
FBgn0011754	PhKŒ≥	64.1731405192115	0.610047744640042	0.315786456409807	1.93183631614765	0.0533797121210055	0.256225655291585
FBgn0011760	ctp	2615.61951560343	0.226664908438991	0.0907473228723614	2.49775862542856	0.0124981261162006	0.108207460321842
FBgn0011763	Dp	72.3731398606059	0.0153469455743357	0.301048641517476	0.050978292069273	0.959342818471518	0.979551968455129
FBgn0011766	E2f1	184.176676957913	0.0457969225970919	0.19621323564534	0.233403839687303	0.815447831867995	0.937394607563139
FBgn0011817	nmo	403.079631816793	-0.187672662260588	0.149004823881228	-1.25950729226177	0.207847157954282	0.522795985985924
FBgn0011818	oaf	94.2370592834022	-0.166091651286434	0.271415252653035	-0.611946637718103	0.540573063711918	0.818070551799544
FBgn0011826	Pp2B-14D	284.285918641758	0.174785275125842	0.168542896733604	1.0370373270735	0.299718461446751	0.624833185746515
FBgn0011837	Tis11	211.263855743098	0.0421234831536303	0.189265872397887	0.22256248641105	0.823876035630514	0.938947592830541
FBgn0012034	AcCoAS	284.474751723112	-0.129604947090808	0.17648642611419	-0.734362125996883	0.462728063324838	0.767948742620526
FBgn0012344	Dh44	205.649502100913	0.5651661392418	0.187090137439181	3.02082272736329	0.00252088902340845	0.0345571870292241
FBgn0013263	Trl	88.971724624493	-0.149179037976842	0.276335232143107	-0.539848056362158	0.589301822532989	0.841588295710058
FBgn0013272	Gp150	683.928820277548	0.273313146903327	0.122555565933743	2.23011615034348	0.0257397329051978	0.165941232208021
FBgn0013305	Nmda1	128.535155174901	-0.373001226164974	0.232004771541431	-1.60773083970113	0.107894141191881	0.368368598327111
FBgn0013334	Sap47	4819.14095270868	-0.129861714187425	0.0869556040404647	-1.49342547407288	0.135325848911116	0.419287290212452
FBgn0013342	nSyb	1710.94460066143	-0.125902117956992	0.101587947850031	-1.23934108938645	0.215219207996456	0.532384356622811
FBgn0013343	Syx1A	581.885594861246	-0.121513681107332	0.129357276256392	-0.939364870875031	0.347543442702547	0.672598780289048
FBgn0013467	igl	783.245594084579	-0.0961113997429693	0.121691715850868	-0.789794104479163	0.429648022646836	0.743855772789845
FBgn0013576	mtd	761.833239417199	-0.363772610237415	0.116642398971732	-3.11869966190918	0.00181651020457759	0.0277104823153735
FBgn0013718	nuf	165.772904066243	-0.330910745135122	0.213341615882637	-1.55108389784186	0.120881579474556	0.391437398101662
FBgn0013726	pnut	76.3766088984259	0.298053813377578	0.293917783270399	1.01407206485146	0.310548366601819	0.639628383773573
FBgn0013733	shot	514.241173151643	0.0697423276853722	0.138778604279685	0.502543803833176	0.61528504774004	0.854793040713098
FBgn0013750	Arf6	269.183200193552	0.180091267981541	0.180514676225434	0.997654438670882	0.318446953450274	0.649126689499011
FBgn0013759	CASK	168.585845524146	-0.129552678610586	0.374329640250641	-0.346092493567545	0.729273204520656	0.910028285163541
FBgn0013770	CtsL1	113.328853156841	0.227604766254001	0.252846830768948	0.900168554859156	0.36803055757367	0.686790671421957
FBgn0013799	Deaf1	90.5973510595994	-0.2040849022941	0.277980026786736	-0.734171100899533	0.462844464163002	0.767948742620526
FBgn0013973	GycŒ≤100B	62.3136163759959	-0.518579835433133	0.328888526462552	-1.57676475069184	0.11484966519545	0.380136215787757
FBgn0013981	His4r	395.385344605363	0.531744301673691	0.153625792173727	3.46129575086175	0.000537581875312998	0.0111939517074668
FBgn0013987	MAPk-Ak2	70.4668442460973	0.0230030244176004	0.31565805352235	0.0728732378626661	0.941906990397949	0.974488678745048
FBgn0013995	Calx	370.146769866429	-0.433463100344314	0.149413901420417	-2.90108949852429	0.00371867652171433	0.0456509170016423
FBgn0014009	Rab2	188.899881661653	0.110600630387003	0.203932905341434	0.542338325449886	0.587585458161899	0.841234185096887
FBgn0014010	Rab5	599.475318595143	0.130618601811935	0.125211018644071	1.04318775796591	0.296861342176783	0.619716888173614
FBgn0014011	Rac2	211.335266942546	-0.184180638434976	0.194323441440418	-0.947804531814286	0.343228973036009	0.670577802256621
FBgn0014020	Rho1	584.729832435663	0.345429048929619	0.125961070026285	2.74234768613459	0.00610017338033218	0.064740549746106
FBgn0014037	Su(Tpl)	226.640305022925	-0.0158677665636566	0.182041203797935	-0.0871657967130881	0.930539726114674	0.969603686294382
FBgn0014133	bif	195.175268383922	-0.1967659089503	0.201696043487714	-0.975556612553415	0.329284234209656	0.659771699482198
FBgn0014163	fax	1177.48207850301	0.0193423432806809	0.110937916460345	0.174352862374109	0.861588157216682	0.953969331324054
FBgn0014184	Oda	3317.43273076109	0.215252926721741	0.0891122483639232	2.41552570688908	0.0157125133150266	0.123081354301041
FBgn0014388	sty	342.567807694666	-0.0260145325381891	0.156805757036279	-0.165902917277267	0.868233351657019	0.956088875725043
FBgn0014863	Mlp84B	199.568274612159	-0.0928655504066116	0.190011225908761	-0.488737178355996	0.625027778966216	0.860393888200355
FBgn0014870	Psi	127.520615892647	0.120438611922504	0.233406021060083	0.516004734477267	0.605851102518833	0.850362682289659
FBgn0015024	CkIŒ±	390.164568150143	0.0629943766788946	0.145371867805931	0.433332649773688	0.664773121778344	0.881896601068852
FBgn0015218	eIF4E1	101.418831905343	0.257106441511262	0.260253184430097	0.987908916750718	0.323197258086286	0.655560406352577
FBgn0015221	Fer2LCH	495.329868804408	0.26554194045998	0.133442093435888	1.98994135675457	0.0465973958885564	0.236654776906216
FBgn0015222	Fer1HCH	941.23457096614	0.430614654280077	0.115199483796491	3.73799117920347	0.00018549645312133	0.00535085268865499
FBgn0015229	glec	88.2335901571605	-0.32882773784954	0.282872472750141	-1.16245930419674	0.2450489460471	0.56490976872605
FBgn0015269	Nf1	110.847365254178	-0.0451732567069272	0.24744020159997	-0.182562317743167	0.855141453447204	0.95386999260218
FBgn0015278	Pi3K68D	118.305175015536	-0.12175003785126	0.239260233846257	-0.508860314537239	0.610850138834541	0.85166560659543
FBgn0015286	Rala	271.657654678932	0.164229807351467	0.168922703526736	0.972218677079568	0.33094177084455	0.661481425321124
FBgn0015320	Ubc2	122.965895750802	-0.340488102826614	0.246995571039096	-1.37851906167467	0.168043086754389	0.464589710438606
FBgn0015371	chn	213.157048708938	-0.288856045931019	0.186581169204369	-1.54815219114971	0.121585658870762	0.392943828767001
FBgn0015399	kek1	85.1856225268091	-0.3092050573371	0.285578313208264	-1.08273297738686	0.278926962047678	0.600675252911511
FBgn0015400	kek2	102.446766196592	-1.14412346773656	0.267590752493217	-4.27564651273053	1.90583414923207e-05	0.000825025572496516
FBgn0015513	mbc	87.1187057546169	0.114771136603715	0.274225854036667	0.418527775241677	0.675561283384751	0.890240788305155
FBgn0015519	nAChRŒ±3	121.136090147439	-0.385214003465054	0.241574229346754	-1.59459891275125	0.110801955899587	0.371977994805756
FBgn0015558	tty	146.803530667213	-0.806319737097717	0.229286693315136	-3.51664427376733	0.000437039071316045	0.00971976797033571
FBgn0015589	Apc	105.250950541276	-0.0761190413200307	0.258668284097034	-0.294272804204617	0.768549452190301	0.924169480155734
FBgn0015600	toc	109.733798033942	-0.136589679722492	0.250633003571379	-0.544978824720471	0.585768081373179	0.83936279952864
FBgn0015609	CadN	277.58964173995	-0.267253079893679	0.178271957592911	-1.49913134686028	0.133839560898189	0.416192963473576
FBgn0015614	CanB2	120.839323258028	-0.353528220305897	0.240659900676651	-1.46899512262699	0.141834112139585	0.430474380940253
FBgn0015622	Cnx99A	160.394020525393	0.447336413129117	0.214795811805667	2.08261236273004	0.0372865714213118	0.205138494943338
FBgn0015754	Lis-1	492.323681657451	-0.127975269420849	0.136005089960832	-0.940959411575732	0.346725659538394	0.672598780289048
FBgn0015766	Msr-110	4909.49620950611	0.396247651237354	0.0874290303014446	4.53222058932989	5.83668520010415e-06	0.000331080936350736
FBgn0015772	Nak	225.334253652982	-0.518011323752153	0.192378972076096	-2.69266083585919	0.00708843370166056	0.0719782311063681
FBgn0015774	NetB	310.103178625342	-0.0873203836562958	0.163775848838001	-0.533170087505814	0.593915845834091	0.844417948484944
FBgn0015776	nrv1	596.536862909676	0.0399102485896811	0.13315293628992	0.299732395707614	0.764381285846429	0.924169480155734
FBgn0015777	nrv2	4932.07279210602	0.105009442937355	0.0855885402022396	1.22691008269595	0.219856388515793	0.536593114404272
FBgn0015778	rin	265.666098662799	-0.0260855134275805	0.170751076966212	-0.152769246853666	0.878580250469591	0.958059202502122
FBgn0015789	Rab10	214.29012326939	-0.0327025831916312	0.197018984010526	-0.16598696494082	0.868167208340747	0.956088875725043
FBgn0015790	Rab11	366.476200209786	0.433828151967198	0.149869924738938	2.8946978703225	0.0037952362850804	0.0462456569552389
FBgn0015791	Rab14	123.68422973703	0.0789380471381833	0.239760934133268	0.329236484765724	0.741976947892363	0.913370087526211
FBgn0015795	Rab7	577.813574638228	0.0593510050059688	0.126719186200247	0.468366368074524	0.639522614624868	0.86656894650569
FBgn0015872	Drip	95.1498553879874	0.635991834708803	0.271728565627978	2.34054094842401	0.0192558266907101	0.140070935399195
FBgn0016041	Tom40	124.814952189263	0.252066293217757	0.240033497263227	1.0501296531181	0.293658506936622	0.616945394522022
FBgn0016059	Sema1b	143.154039852335	-0.0155443556900204	0.221923218535952	-0.0700438457614665	0.944158761441931	0.974688818678251
FBgn0016061	side	72.0067821437584	-0.502982281010464	0.326331363542583	-1.54132375003799	0.123238011400097	0.396725105192092
FBgn0016075	vkg	193.795215843952	0.313962307979585	0.195191243037989	1.60848562206492	0.107728862665125	0.368368598327111
FBgn0016126	CaMKI	230.118088331453	-0.0548134147227389	0.184532582295633	-0.297039222238402	0.766436564739565	0.924169480155734
FBgn0016693	Past1	123.489482520527	0.666977949759165	0.235827705988991	2.8282425381787	0.00468043319013419	0.0542205112519066
FBgn0016694	Pdp1	1893.911545973	-0.166010144647664	0.0969340194387237	-1.71260972782219	0.0867843624515902	0.328240937686601
FBgn0016754	sba	55.8558917883081	-0.148044182066953	0.338923283266849	-0.436807352507535	0.662251066343758	0.879970116426076
FBgn0016797	fz2	278.496187156286	-0.14507985803129	0.166580366809396	-0.87093011505547	0.383792312364421	0.701487059821637
FBgn0016917	Stat92E	211.35826697499	0.0691064176011459	0.187599214486437	0.36837263839472	0.712595396648877	0.902401406841727
FBgn0016926	Pino	86.9031446331594	-0.125222092968179	0.283309797961473	-0.441997043057466	0.658491345664458	0.878809110295815
FBgn0016930	Dyrk2	329.357551109432	0.0582728331272663	0.155077099490629	0.375766849642345	0.707090234813289	0.901317489543461
FBgn0016976	stnA	107.187587753272	-0.0327594216177228	0.275668873115023	-0.118836128459283	0.905405185109839	0.96525698606979
FBgn0016977	spen	449.83136460737	-0.193266255052134	0.138872894164767	-1.39167730473617	0.164020137834434	0.459647575362254
FBgn0017418	ari-1	442.475714311311	-0.128784681391593	0.144490024252666	-0.891305002249782	0.372765565819367	0.690858979466624
FBgn0017558	Pdk	62.8147034612303	-0.626455893385838	0.332958174661622	-1.88148524667547	0.0599059403288281	0.273032440775816
FBgn0017572	Mo25	174.107137456773	0.276904778164082	0.204103292836962	1.35668942090647	0.17487991530491	0.477869536007602
FBgn0017581	Lk6	3074.26583601545	-0.160514760437886	0.0919231568119809	-1.74618416082252	0.0807789562110414	0.313399488130102
FBgn0017590	klg	95.627548234509	-0.370450808655399	0.266813575476706	-1.38842563761431	0.165007474040929	0.460844303560828
FBgn0019650	toy	85.9144172690633	-0.0834522147631858	0.291092106290927	-0.286686629282146	0.774352276334413	0.92466141188138
FBgn0019662	qm	96.6250262302053	0.0223789478777837	0.271925480550095	0.0822980907582175	0.934409672626233	0.972235238121539
FBgn0019925	Surf4	135.991176950801	0.260138285537905	0.241755156923105	1.07604027499876	0.281909244550935	0.601869943701487
FBgn0019960	Mitofilin	109.255920888805	0.329971731669253	0.250997993694124	1.31463892126313	0.188631282896901	0.49392466100953
FBgn0019968	Khc-73	282.033133407443	-0.282259978475844	0.165409312989931	-1.70643341280926	0.0879274140431029	0.331744486469964
FBgn0019985	mGluR	178.056637232939	-0.36907297290617	0.200853334232349	-1.83752475066818	0.0661324660772399	0.282537473387175
FBgn0020224	Cbl	96.6144233536756	-0.408653873527664	0.265964338005362	-1.53649875239825	0.124416103541456	0.398956121492583
FBgn0020238	14-3-3Œµ	1883.7205967978	0.222954767316283	0.102625250465497	2.1725137459347	0.0298169339592424	0.180326677804977
FBgn0020255	Ran	88.3915615097756	0.360090438808016	0.273906773963257	1.31464597825653	0.188628910062101	0.49392466100953
FBgn0020257	Ppa	116.489918589183	0.208233660362525	0.246916669239319	0.843335773984132	0.399040680730149	0.7130456286183
FBgn0020279	lig	345.050774624415	0.0801007052832171	0.164480122640817	0.48699322445264	0.62626313253176	0.860654012543647
FBgn0020304	drongo	152.493212359158	0.296521083932016	0.227466220846467	1.30358293564897	0.192375821990706	0.499483942993427
FBgn0020309	crol	356.578808268216	-0.0873448784526594	0.151925077775841	-0.574920742061643	0.565344901145413	0.828560471626959
FBgn0020386	Pdk1	231.129624994288	-0.540590979229131	0.3406554790931	-1.58691408888624	0.112532103543887	0.374150072169569
FBgn0020443	eRF3	206.396611974284	0.024447574133028	0.194334338677812	0.125801617456603	0.899888961402196	0.961742250752558
FBgn0020496	CtBP	587.973556333542	0.018747143314017	0.127150537609701	0.147440535183287	0.882784312667386	0.958059202502122
FBgn0020497	emb	103.725613150892	-0.0819960340081927	0.257489971537928	-0.31844360197195	0.750148468661858	0.917632477988868
FBgn0020503	CLIP-190	79.5325054793456	-0.430864974316681	0.289328881615913	-1.48918757059539	0.136437982892721	0.421880604997228
FBgn0020510	Abi	73.627526527876	-0.147250937160734	0.305849487118599	-0.481449024315788	0.630197401072769	0.861888467817689
FBgn0020513	Paics	137.620865618553	-0.0799564275211435	0.254116152382172	-0.314645199730929	0.753031056492507	0.918432045943244
FBgn0020521	pio	88.0688718452707	0.191395195640304	0.279748025146566	0.68416996166471	0.493867847898964	0.787221521118018
FBgn0020620	RN-tre	71.569705774534	0.126307149809336	0.315357953990026	0.400519943166966	0.688773597531138	0.893357020817387
FBgn0020621	Pkn	174.232291004089	-0.586410362217941	0.208341614276712	-2.81465786013874	0.00488291891246894	0.0557805667431348
FBgn0020622	Pi3K21B	175.840964339035	0.0455072457049827	0.200947308731904	0.226463573919752	0.820840887115239	0.937824264974384
FBgn0020647	Pacs	125.308670084677	0.217962685909815	0.23328456265945	0.934321085909136	0.350138290649146	0.676029915631274
FBgn0020762	Atet	112.887637833405	-0.0954155410153624	0.246422950065252	-0.387202332372439	0.698606423580241	0.899209039878709
FBgn0020767	Spred	403.496851925244	0.14919783330164	0.149375942670768	0.998807643547253	0.31788788258549	0.649126689499011
FBgn0020907	Scp2	415.619943424865	-0.17998228757565	0.155065461301534	-1.16068585528317	0.245769676151772	0.56490976872605
FBgn0021800	Reph	402.439610400673	-0.374771402770882	0.147784830418172	-2.53592606027579	0.0112150410759538	0.100333915190828
FBgn0021895	ytr	1094.02464264663	0.0974289446866223	0.276423760163151	0.35246226528833	0.72449161297008	0.907308260149575
FBgn0022238	lolal	326.917721075118	0.170040248809032	0.157723261067906	1.07809239840548	0.280992523642734	0.601869943701487
FBgn0022349	CG1910	107.536345498627	-0.161969207349929	0.251889493861345	-0.643016923282583	0.520213118855566	0.808187671845148
FBgn0022361	Pur-Œ±	559.711017033218	-0.283258420275684	0.142898314499537	-1.9822376580698	0.0474526477531549	0.239446642803496
FBgn0022382	Pka-R2	520.190241831766	-0.0140030888970226	0.131347866114686	-0.106610707210089	0.915097823875588	0.967461652025667
FBgn0022710	Ac13E	93.6320648797351	0.142172001563504	0.265702625974456	0.535079399543354	0.592594954310373	0.843998874320834
FBgn0022764	Sin3A	66.2266684862556	-0.358411805792771	0.315579565203484	-1.13572564675305	0.256071403512133	0.574715598368016
FBgn0022893	Df31	376.856551807079	0.351650693899325	0.147199779319343	2.38893492589031	0.0168972949924693	0.128685417882463
FBgn0022959	yps	289.737642171812	0.161907274985511	0.163665577929397	0.98925673335755	0.322537547074294	0.655029956712609
FBgn0022985	qkr58E-2	85.1350764503934	0.0825479972631246	0.284233307109828	0.290423378253936	0.771492360793012	0.924461916203134
FBgn0022987	qkr54B	243.328815548625	-0.231874573417884	0.177812166473053	-1.30404222622767	0.192219185447645	0.499483942993427
FBgn0023083	fray	143.457251862591	-0.090583606726521	0.222970478581194	-0.406258296178591	0.684552824284606	0.893357020817387
FBgn0023095	caps	207.278149986961	0.209497196220129	0.187241688534755	1.11885978950271	0.263199959715553	0.585086396935249
FBgn0023129	aay	68.744275372179	0.0621275177630022	0.311906822994821	0.199186145293249	0.842117136730563	0.944940443329997
FBgn0023179	amon	302.902945566527	0.356655536455168	0.162070652273043	2.20061764084409	0.0277631036736427	0.174223009188094
FBgn0023212	EloB	111.141252843201	0.48887102713283	0.244956126434931	1.9957493378419	0.0459612137938237	0.235605246349719
FBgn0023215	Mnt	318.209054019941	-0.29567532317361	0.159202843521944	-1.85722388264287	0.0632793085131881	0.280371462081367
FBgn0023388	Dap160	204.421885869597	-0.266950317717837	0.189233878510721	-1.41068988184752	0.158336075718855	0.452966270238692
FBgn0023407	B4	404.557614326984	0.0268031303724783	0.143850192436395	0.186326691111864	0.852188577476216	0.952480462498915
FBgn0023416	Ac3	102.752131463119	-0.562958277073353	0.258337166592378	-2.17916099529584	0.0293197103669038	0.178633050198358
FBgn0023441	fus	102.19234891199	0.0726807108212478	0.271032279513322	0.268162563336576	0.788574190065769	0.927212843019778
FBgn0023458	Rbcn-3A	68.3436872393206	-0.0493869127754098	0.307491494962621	-0.160612288744485	0.872398775542946	0.956093261670983
FBgn0023510	Rbcn-3B	100.5940805534	0.0917489979794218	0.267297418600579	0.343246853859527	0.731412759071984	0.910028285163541
FBgn0023526	CG2865	156.773276537518	-0.342031042462285	0.214199419919846	-1.59678790255489	0.110312993462884	0.371093812364916
FBgn0023528	CG2924	78.2911317634449	-0.268824062413511	0.291431514792294	-0.922426191982375	0.356306312954554	0.682332811187708
FBgn0023531	CG32809	154.142972052826	-0.360633801474476	0.224869466709396	-1.60374730616732	0.108769763841418	0.368920126843574
FBgn0024183	vig	440.830077175071	-0.0648309913870472	0.146566741754667	-0.442330849488115	0.658249810410407	0.878809110295815
FBgn0024187	syd	86.4612021726686	-0.0754186368952078	0.289852058105287	-0.260197003216767	0.79471181576043	0.931126023451501
FBgn0024232	gprs	148.690244985114	0.428008184299876	0.23768500264841	1.80073702392152	0.0717443390866135	0.293580691038505
FBgn0024236	foi	71.8009107143475	0.449909277904946	0.301274257451618	1.49335453254647	0.135344407965235	0.419287290212452
FBgn0024238	Fim	100.963747147449	0.0663644175697336	0.263628767945139	0.251734353906111	0.801246401319652	0.932116702496886
FBgn0024244	drm	63.8632583478245	-0.450742230713085	0.323445342864968	-1.39356537559195	0.163448890335541	0.45961269162729
FBgn0024273	WASp	71.041759211923	-0.108477892485298	0.304739762496282	-0.355968947395308	0.721863820383297	0.907308260149575
FBgn0024277	trio	405.404169395296	-0.20703339741779	0.147061411819879	-1.40780232459188	0.159189611857979	0.452966270238692
FBgn0024315	Picot	100.446640042025	0.310683240176569	0.26162042195683	1.18753435933161	0.235016912043021	0.558674595824811
FBgn0024326	Mkk4	222.04831391568	-0.00864731372102191	0.197333007372517	-0.0438209189438737	0.965047152193614	0.982365448860455
FBgn0024555	flfl	240.30256065564	-0.161749738651854	0.176238842330676	-0.917787114990028	0.358730329285294	0.684583981060683
FBgn0024921	Tnpo	627.557241942633	-0.456864575890012	0.128925151249236	-3.54364196173645	0.000394640782621926	0.00914343785088829
FBgn0024941	RSG7	301.940398764345	-0.299772354510636	0.174976215252588	-1.71321773120934	0.0866724907819371	0.328240937686601
FBgn0024943	PIP82	86.5970211071728	0.342204187267144	0.278019184133876	1.23086537475184	0.218373219688784	0.535356104900222
FBgn0024947	NTPase	106.720534761476	0.20604267242716	0.264574391637932	0.778770277620549	0.436115049204377	0.744973266813293
FBgn0024963	GluClŒ±	538.67674019556	-0.527726665244834	0.135046923762475	-3.90772814768455	9.31680506359323e-05	0.00306522886592217
FBgn0024985	Rilpl	266.1287299604	0.0875102008938622	0.178258923661159	0.490916241927976	0.623485688989076	0.859709939972364
FBgn0024987	ssx	127.998492866571	-0.0592379173796243	0.249048144976594	-0.237857292152052	0.811991780842328	0.937394607563139
FBgn0025394	inc	72.0356881274475	-0.449877154873384	0.317936007622897	-1.41499277869458	0.15707061332416	0.452188502411374
FBgn0025455	CycT	195.812400880386	0.017115722969765	0.191450679051543	0.0894001685162841	0.92876388955236	0.969584747932039
FBgn0025525	bab2	118.42146986954	-0.137726408991263	0.239134791129262	-0.575936309145481	0.564658232356803	0.828560471626959
FBgn0025574	Pli	166.563834996954	-0.101664751364455	0.214742289615461	-0.473426783082673	0.63590872546562	0.863093938441374
FBgn0025631	moody	463.857419249921	0.155242751498373	0.14591595156926	1.06391898780639	0.287365400522559	0.605270273827925
FBgn0025637	SkpA	59.7627802070297	0.687374471020056	0.334485073159732	2.05502285805084	0.0398767969574072	0.214180667245763
FBgn0025639	Hmt4-20	96.6922695399871	-0.0239127211188256	0.268050605056158	-0.0892097263269216	0.928915235708749	0.969584747932039
FBgn0025641	DAAM	63.1363253286042	-0.0326059206031082	0.319750843289677	-0.101972899485269	0.918778186005659	0.968839817935454
FBgn0025683	CG3164	170.718187798088	0.435640132066672	0.214135893013523	2.0344096729228	0.0419103074027371	0.223839141810073
FBgn0025702	Srpk79D	73.8577246501428	-0.401432507970709	0.301873167107316	-1.3298052020238	0.18358246154135	0.487706665725028
FBgn0025741	PlexA	617.97361252923	-0.146297399422687	0.123928092165626	-1.1805023128022	0.237800491134188	0.561760523577404
FBgn0025777	homer	343.898625142312	-0.0312742830263233	0.153774442271928	-0.203377639120415	0.838839875977174	0.94390689695265
FBgn0025800	Smox	279.415408970892	-0.114269712955747	0.165850917902094	-0.688990536809713	0.490829222742848	0.785187980439175
FBgn0025864	Crag	72.8705325599123	-0.27534698688402	0.301860140948437	-0.912167423028715	0.361680590114007	0.686191917078683
FBgn0025866	CalpB	121.384482534592	0.175125346123734	0.244449492807253	0.716407074985505	0.473740027589447	0.770823289203403
FBgn0025936	Eph	92.0580057207121	-0.233305200889384	0.269210164990024	-0.86662849784305	0.386145593928991	0.702788674615754
FBgn0026059	Mhcl	232.593098555505	0.211951802407647	0.18913704855391	1.12062551482204	0.262447299633562	0.585086396935249
FBgn0026061	Mipp1	134.090502189391	0.606596294288326	0.250072666010099	2.42568011916916	0.0152797314216959	0.122015331013057
FBgn0026076	UBL3	70.1717437253992	-0.225500081060523	0.309843555033247	-0.727786902123318	0.466744043568182	0.768562514183843
FBgn0026077	Gasp	1181.29262408841	0.185301534876669	0.107867498308925	1.71786254230146	0.0858216905167915	0.327556104176617
FBgn0026083	tyf	254.167377262962	-0.319012351920407	0.180875354901008	-1.76371375799097	0.0777801836149649	0.305366114669731
FBgn0026084	cib	589.37221168026	0.361280056213473	0.129835306456217	2.78260256069334	0.00539248186677072	0.0603444399376723
FBgn0026086	Adar	802.454689333672	-0.205776654556387	0.115466330851344	-1.78213556314794	0.0747271276267062	0.298758390416301
FBgn0026160	tna	285.077961467737	-0.152675445312856	0.169091362703031	-0.902916878025251	0.366570012182495	0.686790671421957
FBgn0026179	Iqsec	165.626235540572	-0.243484481609667	0.207851916673028	-1.17143245781415	0.241424992012278	0.563174574126053
FBgn0026181	Rok	58.1192129691414	0.055795585285451	0.342658533149548	0.162831448476142	0.870651146404932	0.956088875725043
FBgn0026189	promL	151.599544722416	-0.213016328418885	0.220015321059996	-0.968188612468481	0.332950181036485	0.6638824821879
FBgn0026192	par-6	132.108739512218	0.225393317651033	0.228843860938716	0.984921844643204	0.324662462354642	0.657289140181411
FBgn0026199	myo	107.238532142933	-0.0909717353548604	0.253256612656033	-0.359207739536562	0.719439687179235	0.905957884603152
FBgn0026206	mei-P26	2388.3703402389	-0.21769138921172	0.091058671719565	-2.39067169661939	0.0168175836355671	0.128674070141897
FBgn0026250	eIF1A	1255.31691367089	0.00576482901451565	0.114077633625246	0.0505342618996953	0.959696647225033	0.979551968455129
FBgn0026313	X11L	204.029890429275	0.123187521691303	0.189200465777967	0.651095234807017	0.51498501237504	0.804511249151891
FBgn0026375	RhoGAPp190	262.924470150666	-0.316939795579926	0.176135173248725	-1.79941229076583	0.0719534867971603	0.293705920052925
FBgn0026409	Mpcp2	897.753133575813	0.919027906168849	0.129036297203884	7.12224332287476	1.06184379484446e-12	2.49533291788449e-10
FBgn0026415	Idgf4	169.926829961102	0.462353280350598	0.204438559711861	2.26157570764657	0.0237236302931569	0.157360370291303
FBgn0026438	Eaat2	192.943113848884	-0.165298859775207	0.203840850155508	-0.810921165453848	0.417410944683069	0.736115187202785
FBgn0026439	Eaat1	3176.75153496967	0.0713498975058453	0.0960619545046145	0.742748759108559	0.457633803473205	0.764720808234419
FBgn0026533	Dek	108.733429853364	-0.373706872647685	0.26438487514976	-1.41349565642134	0.157510037618065	0.452188502411374
FBgn0026575	hang	108.364467316706	-0.106294363543649	0.249134359035684	-0.426654773573098	0.669630796347722	0.886910354260871
FBgn0026592	Fie	106.450570038697	-0.131890853607669	0.253421981103956	-0.52043967548958	0.602757162900517	0.847466267496881
FBgn0026620	tacc	206.788601558814	-0.0843909699230313	0.18754468770146	-0.449977927699918	0.652726355973485	0.875803307974211
FBgn0026869	Tdg	365.10143284343	-0.327872205759654	0.149884638423083	-2.18749705913265	0.0287062576712406	0.177411893483893
FBgn0027066	Eb1	179.409595417163	-0.046449637355214	0.205026337045515	-0.226554490630647	0.820770183316724	0.937824264974384
FBgn0027101	Dyrk3	107.770368930457	-0.195039806460324	0.253340856907619	-0.769871108991493	0.44137635327341	0.749408265967957
FBgn0027108	Inx2	973.897152564463	0.10315111460891	0.109970767712242	0.937986673684254	0.348251258633815	0.673176639779819
FBgn0027111	miple1	353.320126025638	-0.114269943378892	0.15409867320307	-0.741537490256697	0.458367609069385	0.764720808234419
FBgn0027291	Idh3a	721.719304387726	0.375277201342002	0.128447256040577	2.92164436135132	0.00348188872278025	0.0440592842228731
FBgn0027335	Rip11	75.0842374178847	-0.00788566855269178	0.310919211860694	-0.0253624358092896	0.979765873344285	0.990341530262225
FBgn0027338	Kap-Œ±3	236.404612195835	0.448171454126128	0.176381942433519	2.54091460805321	0.0110562918891667	0.100333915190828
FBgn0027339	jim	3551.5813846252	-0.203765746594586	0.101571322831426	-2.0061346147157	0.0448418876268649	0.234920080083416
FBgn0027356	Amph	702.784404279291	0.352726847656187	0.121456247992479	2.90414740687551	0.00368254733571163	0.0456509170016423
FBgn0027492	wdb	1146.6549425226	0.0288841425956533	0.112459655608804	0.256840041340052	0.797302258123253	0.932116702496886
FBgn0027493	Adss	106.99011256914	-0.0202510599804141	0.249953285357776	-0.0810193790868854	0.935426540884868	0.972560514634505
FBgn0027544	CG2217	64.8512012641221	-0.853448672727156	0.335111133009187	-2.54676311426442	0.0108727211802163	0.0993645907858656
FBgn0027556	CG4928	290.118309955637	0.387754486775846	0.165330619075048	2.34532773750658	0.0190103609487219	0.139607338217176
FBgn0027580	Pcb	262.964864211688	0.2891556615512	0.170818773104346	1.69276278184347	0.0905006296204088	0.334064086732723
FBgn0027588	GCS2Œ±	77.8522511531432	0.17886773003162	0.302052883673901	0.592173555359024	0.553734375722256	0.822232038521046
FBgn0027594	drpr	75.2912830820098	-0.371651304779084	0.303487781008629	-1.22460055407805	0.220725759053522	0.537916849841546
FBgn0027608	CG2082	1098.93322309464	0.0452904867792264	0.109405672433945	0.413968359881626	0.678897278796667	0.891033863782925
FBgn0027610	Dic1	112.104279801952	0.459817567559614	0.249765828105548	1.84099470711142	0.0656223343463916	0.282537473387175
FBgn0027616	Ythdc1	60.3496226650847	-0.942069902428467	0.336975813676024	-2.79566029428508	0.00517938100174121	0.0583567243004403
FBgn0027621	Pfrx	267.798686043727	0.370025853775615	0.175278716267832	2.11107122219107	0.0347661905443519	0.195857477552941
FBgn0027654	jdp	516.715066699513	-0.417519533597059	0.137109625085872	-3.0451511579553	0.00232563393233918	0.0324209137177792
FBgn0027657	glob1	194.253795385313	-0.0826323071319305	0.200550664618681	-0.412027091952271	0.6803195660076	0.891033863782925
FBgn0027779	VhaSFD	266.060693847702	-0.118153336649607	0.169780671907198	-0.695917475896134	0.486480512276564	0.780741895312144
FBgn0027835	Dp1	629.592116257831	0.26025090054002	0.130029944695799	2.00146897815629	0.0453418736382348	0.235605246349719
FBgn0027843	CAH2	90.3924965516666	0.917157515747148	0.310286215914615	2.95584356863449	0.00311815195948503	0.040388661207503
FBgn0027865	Tsp96F	187.254390143545	0.1315271307638	0.194640098433165	0.675745295150285	0.499202372448805	0.793418263457279
FBgn0027932	Akap200	250.894380799903	0.469268684516141	0.177135998243996	2.64919998852941	0.00806825716456303	0.0794747487168034
FBgn0027948	msps	88.8100149590254	-0.086478948658154	0.27565036213059	-0.31372695464548	0.753728426761933	0.918432045943244
FBgn0027951	MTA1-like	137.208025293111	-0.156271716329933	0.224381142367132	-0.696456550142	0.486142958859212	0.780741895312144
FBgn0028325	Pdha1	159.33143289415	0.462084716047514	0.211050464617545	2.18945130912116	0.0285640538507137	0.177312711639336
FBgn0028327	l(1)G0320	158.759014249363	-0.123228037631347	0.213711326736965	-0.576609763800753	0.564203101945995	0.828560471626959
FBgn0028331	l(1)G0289	497.974627710058	0.158964257803735	0.139466921286889	1.13979900278102	0.254370049292545	0.573203741214022
FBgn0028341	Ptpmeg2	339.804597368803	-0.289759456664062	0.161612808429343	-1.79292383741196	0.0729851031898032	0.296445666042534
FBgn0028369	kirre	73.1595076314182	-0.191632308840978	0.334659231015597	-0.572619223021065	0.566902541153126	0.828560471626959
FBgn0028371	jbug	71.0920543255612	0.116903886909498	0.307476996201756	0.380203684677568	0.703794224287404	0.900966147044965
FBgn0028397	Tob	458.919236880151	-0.450538099989124	0.15675452374536	-2.87416330466482	0.00405099442111192	0.0481446640490187
FBgn0028400	Syt4	458.972038810368	0.101207182985425	0.140681782024449	0.719405039721748	0.471891392551461	0.769922189617778
FBgn0028408	Drep2	130.131372607825	-0.349797924563717	0.230837607566337	-1.51534201143197	0.129685814385366	0.408497218760471
FBgn0028480	CG17841	151.849845258853	0.618448948339204	0.215438821095842	2.87064766319008	0.00409631825521672	0.0481446640490187
FBgn0028490	CG31705	129.10040741758	0.276487265585588	0.250391564800626	1.10421956828194	0.269497903148505	0.59267921213809
FBgn0028506	CG4455	65.7212219505603	0.513790003553179	0.318998857684888	1.61063273794136	0.107259793916298	0.368368598327111
FBgn0028509	CenG1A	121.402240616361	-0.0200133002796239	0.23882617123499	-0.0837986062253289	0.933216556194733	0.971608376544516
FBgn0028550	Atf3	344.828027034151	0.215437966200061	0.152344144103895	1.41415324801153	0.157316911598001	0.452188502411374
FBgn0028572	qtc	83.3047466689014	0.0510575781071127	0.28844681792876	0.17700863706433	0.85950160531203	0.953969331324054
FBgn0028582	lqf	326.238193469318	0.00358266372063123	0.15601289562447	0.0229638947876133	0.981679073134891	0.991321102091403
FBgn0028662	VhaPPA1-1	169.429766085605	0.1983588558335	0.410445497980196	0.483276968098382	0.628899091318421	0.861888467817689
FBgn0028670	Vha100-2	78.3524422777667	0.549004353151945	0.293953241336858	1.867658783605	0.0618096471082311	0.278681606160521
FBgn0028671	Vha100-1	57.7995303734573	-0.518928957408178	0.359628401415726	-1.44295877457215	0.149032084741066	0.437781748926882
FBgn0028699	Rh50	57.1278049853925	1.20289142141639	0.338174898956363	3.55700977549965	0.000375100203112614	0.00894260629159782
FBgn0028703	Nhe3	180.365398007186	0.290129355887176	0.216470762668713	1.34027040100187	0.180157450755025	0.485678115525226
FBgn0028704	Nckx30C	1882.75103898514	-0.232891626966142	0.098350305127157	-2.36798072629298	0.0178854676060593	0.133401672888535
FBgn0028734	Fmr1	95.5830347547836	-0.162535011059551	0.26951418947004	-0.603066619160765	0.546464371859329	0.821694599368004
FBgn0028833	Cmpk	87.9657589374048	-0.0362354699776925	0.283620227947005	-0.127760527660471	0.898338488364426	0.961742250752558
FBgn0028863	stol	305.702992439965	-0.568650541677885	0.161708267736434	-3.51652113795888	0.000437241841826652	0.00971976797033571
FBgn0028875	nAChRŒ±5	310.527472502214	-0.894516820928413	0.167926452005306	-5.32683689940731	9.99378265785202e-08	1.02664842803633e-05
FBgn0028888	CG4168	93.1896152937746	0.386153887721482	0.270072758560058	1.4298142833077	0.152770328532598	0.444005636812939
FBgn0028953	CG14478	130.33991530347	-0.115877551031124	0.249161049458657	-0.46507089002429	0.641880691480206	0.86727341120822
FBgn0028996	onecut	254.763260308253	-0.366993582326631	0.184085260022113	-1.9936065618863	0.0461950677024577	0.235996541523425
FBgn0029006	Smurf	67.7671439759149	0.0492958270327832	0.323134040481459	0.152555351207611	0.878748937316227	0.958059202502122
FBgn0029067	Ctdnep1	69.0906710465461	0.315488358641644	0.308922882236916	1.02125280056041	0.307134682278739	0.636318076005699
FBgn0029092	ced-6	215.25898509587	0.0802458374959063	0.19063234911198	0.420945541875312	0.673794848632748	0.888870012853094
FBgn0029123	SoxN	58.0021463006456	-0.270679400843077	0.343858149310775	-0.787183323663037	0.431174557940654	0.743855772789845
FBgn0029133	REG	86.5309087610571	0.220415725530806	0.285276233355067	0.772639637513958	0.439735679405842	0.749408265967957
FBgn0029152	Mkrn1	258.480767949692	-0.0385412212971892	0.170805246004582	-0.225644248047015	0.821478123279383	0.937824264974384
FBgn0029155	Men-b	1019.35384034474	0.201249555794118	0.112926691307852	1.78212567342018	0.0747287400053305	0.298758390416301
FBgn0029504	CHES-1-like	311.478012561224	-0.396261653795331	0.159635002716249	-2.48229803647565	0.0130538042944367	0.1124267437924
FBgn0029506	Tsp42Ee	324.783053082558	-0.199115340932294	0.173106801479645	-1.15024562426398	0.25004271967317	0.568907709353202
FBgn0029666	CG10803	201.024905282973	-0.15883601155155	0.193981713951392	-0.818819507860162	0.412889399198777	0.731112014727651
FBgn0029687	Vap33	755.583178913102	0.00370495238759591	0.117817841682042	0.0314464459261998	0.974913500956675	0.987520141055253
FBgn0029708	CG3556	84.7105386070753	-0.0549992572116793	0.278530463607627	-0.19746226857669	0.843465805409934	0.945808622971603
FBgn0029711	Usf	66.7538177965486	-0.038928076813479	0.310893349817599	-0.125213604074574	0.900354447513033	0.961742250752558
FBgn0029715	CG11444	65.6366727318986	0.344227590031529	0.321815101604853	1.06964399220207	0.284779585417452	0.602136784076746
FBgn0029746	CG15465	83.9347795685837	-0.0561724214603233	0.298509495749125	-0.188176330268341	0.850738426728182	0.952016810862489
FBgn0029761	SK	909.918556803971	-0.24720054467338	0.126636790055167	-1.95204367202999	0.0509330198611662	0.250103933348115
FBgn0029768	SPR	63.0999909243242	0.17914573880869	0.332449034571228	0.538866774089871	0.589978784820282	0.841588295710058
FBgn0029801	CG15771	219.811630623037	0.249258116978307	0.182879337582388	1.36296489408496	0.172893574845465	0.474807897530535
FBgn0029814	CG15765	235.860534927311	-0.00205272073650894	0.177837676741832	-0.0115426650534177	0.990790490265761	0.998682816474985
FBgn0029834	CG5937	72.1895426372619	-0.0855491125269756	0.312000278719005	-0.274195628536676	0.783934287357785	0.925765645707571
FBgn0029837	Tsp5D	156.240668857228	0.327846157579815	0.224078570104632	1.46308572670171	0.143443922961387	0.432963767470608
FBgn0029870	Marf	80.3048670362737	0.291971233625514	0.307212678556057	0.950387969005121	0.341915154867593	0.670577802256621
FBgn0029881	pigs	1035.95446374448	0.0252064657408767	0.106909300773265	0.235774301754485	0.813607810266933	0.937394607563139
FBgn0029887	CG3198	89.1560472360777	0.0272512647976717	0.273026445762193	0.0998118139127359	0.920493728744315	0.968913974406774
FBgn0029894	CG14440	61.9173083961284	0.0338691695713383	0.363969268405362	0.0930550255512707	0.92585984675076	0.969391240401652
FBgn0029895	CG14441	167.030044138969	-0.134981105910243	0.214347683611957	-0.629729715925485	0.528871436953797	0.813838647136572
FBgn0029896	CG3168	344.983004607128	0.0566861295616756	0.172801422999366	0.328042029849971	0.742879884127506	0.913370087526211
FBgn0029903	pod1	344.590173092843	-0.0491072949304014	0.160522005836997	-0.305922509965816	0.759663646626757	0.923666690269072
FBgn0029911	detr	94.7859188016853	0.0544369761032664	0.267128021102962	0.203786094317242	0.838520659947223	0.94390689695265
FBgn0029974	dpr14	70.1606209188804	-0.182222732940011	0.313115469841188	-0.58196656023554	0.560589205341884	0.82631652579516
FBgn0029976	snz	86.2999601551481	-0.0155084376660864	0.292052823738401	-0.05310148166887	0.957651050919321	0.979551968455129
FBgn0029979	mahe	693.868946191607	-0.0739511858806147	0.123866977164669	-0.59702099440357	0.550493363847004	0.822232038521046
FBgn0029990	CG2233	110.825006721939	0.481453042724524	0.280665909127825	1.71539551853893	0.0862727364923374	0.328240937686601
FBgn0029994	Ldsdh1	141.543562713372	0.74612009586133	0.412588976445712	1.80838592026587	0.0705464577262526	0.292220415956369
FBgn0029996	UbcE2H	738.590796701294	-0.0943383743043391	0.117879846027468	-0.800292649537027	0.423541260818289	0.742496270364415
FBgn0029997	CG2258	283.47311169354	-0.308755976304411	0.165795110151489	-1.8622743217354	0.0625644330384274	0.278911903382691
FBgn0030013	GIIIspla2	66.4104587057566	0.118328423268719	0.32035882834746	0.369362142692008	0.711857811790259	0.902401406841727
FBgn0030030	CG1636	78.8996752472837	0.143359903284146	0.300547636360042	0.476995610480887	0.633365247358935	0.862764990540449
FBgn0030038	CG1440	132.957905380817	0.0955218493398309	0.234821778014347	0.406784456482545	0.684166303845301	0.893357020817387
FBgn0030049	Trf4-1	119.617697741189	-0.176696396904363	0.238926781464603	-0.739542029659579	0.45957792799992	0.765840129162901
FBgn0030087	CG7766	100.71062051439	0.150723757528374	0.257128528150728	0.586180610188928	0.557754150297954	0.8243536183649
FBgn0030089	AP-1Œ≥	75.3899113003581	0.165799998343581	0.293206166564841	0.565472412419112	0.571752483533241	0.829293977941191
FBgn0030090	fend	126.443164813919	-0.275669875979404	0.233785117377269	-1.17915921711365	0.23833478222466	0.561760523577404
FBgn0030114	CG17754	145.425809075825	0.0487609721344111	0.225334099442895	0.216394111033196	0.828680556247391	0.941731857699322
FBgn0030174	CG15312	57.7674905042892	-0.411424507308151	0.337145438313904	-1.22031758568564	0.222344505830326	0.540261022290821
FBgn0030183	Ypel	231.432499624356	0.0282567366283639	0.186314145031198	0.151661789412888	0.879453696103657	0.958059202502122
FBgn0030243	CG2186	119.517116040243	-0.374147986506516	0.24702827618483	-1.51459578751451	0.129874799642387	0.408497218760471
FBgn0030268	Klp10A	158.446910408728	-0.0608290123796222	0.215080335682844	-0.282819962069058	0.777314851285144	0.924884559502258
FBgn0030276	Dlic	296.490177495775	-0.0978047299394399	0.161911671240361	-0.60406225931821	0.545802250070843	0.8214498640133
FBgn0030304	Cyp4g15	61.3207661420955	0.351079330849803	0.326707698470724	1.07459766786384	0.282554896436485	0.601869943701487
FBgn0030328	Amun	378.346754169826	-0.0317944355413411	0.147166112841874	-0.216044542642119	0.828953027324388	0.941731857699322
FBgn0030329	prtp	94.1908203754053	0.124490503076181	0.267227430175216	0.465859747236856	0.641315895269299	0.86727341120822
FBgn0030336	CG1578	133.494235384188	-0.0771632468942158	0.2266898061566	-0.340391340053952	0.733561839394429	0.910028285163541
FBgn0030343	ATP7	59.5996284626232	0.161876451621461	0.327984833213033	0.493548588926118	0.621625016647889	0.859603242199284
FBgn0030366	Usp7	96.7463239549023	-0.157312643403279	0.263474721795906	-0.597069207744099	0.550461175226868	0.822232038521046
FBgn0030400	Pits	204.137479500329	0.0795066281368743	0.187859785755949	0.423223245022552	0.672132388694853	0.888870012853094
FBgn0030421	Agpat1	184.947597842291	0.195883019288482	0.199365924497438	0.982530087738237	0.325838767689131	0.657674567912418
FBgn0030478	Alat	307.544707921657	0.476251535601054	0.158669006030878	3.00154105401262	0.00268616815938048	0.036518567125462
FBgn0030479	Rbp1-like	152.692226002408	-0.484657859587396	0.217448089138201	-2.22884395769221	0.0258242890244702	0.165941232208021
FBgn0030502	tth	100.553533582017	0.0384105244592165	0.264217858968494	0.145374444442064	0.884415240683277	0.958407820108031
FBgn0030505	NFAT	231.763033388808	-0.140289604547761	0.179445301273761	-0.781795920829024	0.434334518727779	0.743855772789845
FBgn0030508	CG15760	113.597529632767	-0.121768887668005	0.245209283421049	-0.496591670466717	0.619477028183802	0.857857384182055
FBgn0030512	Nadsyn	126.161542972512	0.203574457016763	0.237595668045175	0.856810474246764	0.391549636058526	0.705936700766322
FBgn0030520	Pdcd4	138.197554016502	-0.265327447624653	0.225423016683659	-1.17702021527373	0.239187437727772	0.562090478660264
FBgn0030521	CtsB	93.3823410993668	0.166877675209244	0.271714690107771	0.614165083025343	0.539106244266896	0.818070551799544
FBgn0030529	Clic	133.282261242823	0.255234991849914	0.232820895850776	1.09627183985025	0.27295982904879	0.594727044748689
FBgn0030574	sbm	328.752206426421	-0.202767869006107	0.156531676984703	-1.29537913930304	0.195189470691989	0.503270657191728
FBgn0030581	CG14408	71.9386469803428	-0.0278001500793041	0.303270517649836	-0.0916678294175724	0.92696195814699	0.969391240401652
FBgn0030593	CG9512	72.1649799730988	0.527653327146613	0.299447836772126	1.7620876237892	0.0780544940057268	0.305713434855763
FBgn0030608	Lsd-2	157.434542871843	0.406319459063524	0.218398488932162	1.86044995572169	0.0628218925057672	0.279302738302668
FBgn0030613	Rab3-GEF	98.5422980813266	-0.134712835591924	0.268350056588643	-0.502004125895999	0.615664618721737	0.854793040713098
FBgn0030617	CG9095	60.5072896799429	0.201659196174787	0.326928278571881	0.616830079844097	0.537346809343816	0.818070551799544
FBgn0030634	CG9164	71.9935705116533	-0.444560358993411	0.308327452964063	-1.4418448786175	0.149346139137102	0.437922279644442
FBgn0030670	Pis	281.960966649124	0.177081531571125	0.16889480061642	1.04847236815358	0.294421026627515	0.617758404084518
FBgn0030672	CG9281	499.982880782714	0.348860218652396	0.134040839947549	2.60264124567487	0.00925087001873712	0.0874579378208194
FBgn0030674	HUWE1	98.6138106596062	-0.279648656125882	0.261120520329758	-1.07095626101206	0.28418909682826	0.602136784076746
FBgn0030693	sordd1	111.347792959458	0.209679903942883	0.245068598204369	0.855596781795869	0.392220850659758	0.705936700766322
FBgn0030703	MSBP	244.564365748401	0.404317426767106	0.182166169783251	2.21949787519923	0.0264528716156065	0.168769827469917
FBgn0030706	Lrp4	161.658074022786	-0.247011417316538	0.211255475586989	-1.16925450869474	0.242301105581792	0.563174574126053
FBgn0030745	CG4239	100.970352877895	0.188218778538292	0.25748985219557	0.730975519747222	0.464794105816609	0.768417959613031
FBgn0030753	rngo	56.6223406164757	0.743956742429622	0.341043550491614	2.18141272971504	0.0291529029274153	0.178633050198358
FBgn0030766	mthl1	66.8474868999162	0.00645059595871155	0.312689239227709	0.0206294146055152	0.983541275993535	0.992592269330899
FBgn0030791	CG9132	207.826930863651	0.0908479097183868	0.187615431723641	0.484224079457421	0.628226849575884	0.861888467817689
FBgn0030798	CG13003	68.3992557684646	-0.30080496449331	0.319565257653674	-0.941294328119063	0.346554048565322	0.672598780289048
FBgn0030809	Ubr1	159.775343390573	-0.153960599351871	0.210761543411896	-0.730496640229012	0.465086665903731	0.768417959613031
FBgn0030812	wcy	151.915992053789	-0.146014779218426	0.219555410643143	-0.665047510287747	0.506020105718445	0.795036364762983
FBgn0030816	CG16700	103.319012003379	0.279610213584881	0.254899041139089	1.09694494077092	0.272665461561036	0.594727044748689
FBgn0030838	CG5445	63.4649545660851	0.0369071723319448	0.31870338096408	0.11580414434356	0.907807765905862	0.966277511534478
FBgn0030847	CG12991	121.883837242826	-0.0691377104020751	0.257782059094169	-0.268202180729803	0.788543696490951	0.927212843019778
FBgn0030850	stas	73.3337626003081	-0.243237381248271	0.309052699802188	-0.787041761498792	0.43125741976997	0.743855772789845
FBgn0030863	CG8188	74.5619922699916	-0.0703042338373655	0.300860995960428	-0.233676796864066	0.815235902505049	0.937394607563139
FBgn0030869	Socs16D	132.781164850697	-0.237806430898508	0.232183702351437	-1.02421672361207	0.305732921404628	0.635013454180067
FBgn0030890	CG7536	178.581283273466	0.151187332147004	0.200684824575033	0.753357073546324	0.45123537074606	0.75769809126877
FBgn0030897	Frq1	512.877610967903	-0.135013772376283	0.13780092743485	-0.979774047167535	0.327197665611057	0.658800685349069
FBgn0030913	kairos	89.0836208639655	-0.317977459987579	0.275758855525502	-1.15309972324052	0.248869455233791	0.567022512270895
FBgn0030941	wgn	56.0975761144084	-0.415349730200961	0.348623475664797	-1.19139920055275	0.233496906631241	0.558015214863732
FBgn0030973	CG7332	105.818162434721	0.233478961616547	0.250720611648551	0.931231621051671	0.351733764254634	0.677519955736385
FBgn0030976	CG7378	154.778704618413	-0.0174415512982743	0.224313001076895	-0.0777554186094424	0.938022609825865	0.973144974204968
FBgn0030997	CG7990	288.327772087798	-0.214372826125423	0.168109664276961	-1.27519632525257	0.202239761659018	0.515051485271449
FBgn0031016	kek5	102.283146148362	-0.0526262076678491	0.256656165434359	-0.205045561943878	0.837536527921293	0.94390689695265
FBgn0031030	Tao	289.716102878617	-0.185697728611825	0.170670571114432	-1.08804773663831	0.2765740341699	0.598637218696692
FBgn0031037	CG14207	79.0516002769641	-0.0321565348545537	0.294804058513927	-0.109077653193281	0.913140899284638	0.967235530794095
FBgn0031057	Ubqn	116.481420013298	0.180885441598728	0.256582901472728	0.704978549079015	0.48082358556112	0.777855234923743
FBgn0031064	CG12531	505.865728351024	-0.12809808355368	0.140024661523318	-0.914825161225958	0.360283423526085	0.686191917078683
FBgn0031065	CG14234	65.160544094697	-0.0305552660289508	0.328608195761539	-0.0929838830043174	0.925916365244395	0.969391240401652
FBgn0031081	Nep3	161.696456026316	0.0839659789239609	0.208730907818295	0.402269025711589	0.687486047560948	0.893357020817387
FBgn0031090	Rab35	145.520875409482	0.0864613905031051	0.218940653429419	0.394907885533365	0.692910870202402	0.894692607129476
FBgn0031097	obst-A	254.043243337713	0.321875830543832	0.186615301350476	1.7248094245998	0.0845618227363041	0.324252210725455
FBgn0031116	CG1695	80.6371641289187	-0.240415815672706	0.288344260271005	-0.833780479787414	0.404404697110151	0.719962907733981
FBgn0031118	RhoGAP19D	127.557444789089	-0.13874920413319	0.231241562710679	-0.600018450432237	0.548493939292299	0.822232038521046
FBgn0031150	bves	214.075891792334	-0.225997082559598	0.193137117386402	-1.17013801188435	0.241945433605701	0.563174574126053
FBgn0031187	Usp2	277.961331447197	0.187429066768979	0.165083169960328	1.13536144728758	0.256223905979439	0.574715598368016
FBgn0031190	CG12576	74.2824864408105	-0.267964469530046	0.297576213993253	-0.900490217057878	0.367859429188115	0.686790671421957
FBgn0031268	cold	70.4890203532207	0.729963076334581	0.303151183350603	2.40791762138813	0.0160438007603048	0.124490812503308
FBgn0031275	GABA-B-R3	62.3661298324667	-0.340093779901778	0.325739665350318	-1.04406621630197	0.29645475494985	0.619654475085773
FBgn0031285	CG3662	398.507630376806	-0.0235914239461287	0.144542484051293	-0.163214463214545	0.870349578905674	0.956088875725043
FBgn0031294	IA-2	4858.26539021665	-0.357070228229269	0.103066694256177	-3.46445794935225	0.000531301197058661	0.0111939517074668
FBgn0031306	Spar	251.247958085588	-0.281172352309925	0.174449080126188	-1.61177320113433	0.107011301830333	0.368368598327111
FBgn0031359	Rim2	55.806123382175	-0.194026648562518	0.341326897231839	-0.568448165486147	0.569730692939901	0.829293977941191
FBgn0031374	Wdr62	115.660849013115	-0.082401934129023	0.243703927122767	-0.338123127935942	0.735270402332682	0.910097676326006
FBgn0031414	eys	432.15823109828	-0.0564086322650964	0.140205264618647	-0.402328916952767	0.687441975912366	0.893357020817387
FBgn0031424	VGlut1	694.281760642161	-0.344586893966837	0.119870154786127	-2.87466796536345	0.0040445258035123	0.0481446640490187
FBgn0031453	Bacc	936.35289779361	0.0573473157034506	0.11255989788855	0.509482655716625	0.610413952599368	0.85166560659543
FBgn0031474	CG2991	90.3465146334507	-0.316094924875597	0.275848863073092	-1.14589895841565	0.251836962275334	0.570821579887617
FBgn0031602	CG15431	67.3837493173991	-0.671017095893514	0.325326576492997	-2.06259538684802	0.0391510864175083	0.213965239723592
FBgn0031627	fipi	263.925058952178	0.0451777937332769	0.168916097815169	0.267457005682853	0.789117313208321	0.927212843019778
FBgn0031632	CG15628	113.721561352097	-0.414099696328699	0.25062654241263	-1.65225794659421	0.098481978191344	0.350230839218735
FBgn0031637	mxt	245.601452139697	-0.0585386587252758	0.177979340288036	-0.328907044101516	0.742225949857786	0.913370087526211
FBgn0031645	CG3036	106.086324836449	-0.254926352340511	0.25737187971495	-0.990498078589053	0.32193072784217	0.65460574449984
FBgn0031681	Pgant5	216.511510211319	-0.312674594319024	0.184513011475907	-1.69459374066881	0.0901525152978484	0.334064086732723
FBgn0031698	Ncoa6	119.541359813315	-0.0484885883539538	0.237628309889658	-0.204052237616256	0.838312677848279	0.94390689695265
FBgn0031734	CG11147	142.223577112094	-0.245060232934587	0.230517829530942	-1.06308580743293	0.287743040057648	0.605290666105923
FBgn0031736	CG11030	183.505597223558	-0.111183462400983	0.199039390398178	-0.55860029604472	0.576434537936025	0.832515201847902
FBgn0031738	CG9171	154.927861860517	-0.0803182829333841	0.212350743444522	-0.378234055744513	0.705256728527526	0.901314464691726
FBgn0031759	Kdm5	123.758295947092	-0.345345584034677	0.236850977014099	-1.45807118209236	0.144820923671709	0.434727042773652
FBgn0031800	CG9497	56.3403501778385	0.256638467744753	0.351452971198583	0.730221363243911	0.465254886185154	0.768417959613031
FBgn0031814	retm	238.069626701506	0.222118516687953	0.178812699160189	1.24218535781381	0.214168180733141	0.530582315219905
FBgn0031835	Dpp10	382.933054308709	-0.247554187386054	0.149305494859931	-1.65803802209887	0.0973097921821339	0.350230839218735
FBgn0031836	CG11050	160.213351558064	0.175712340331873	0.224736157339441	0.781860571133988	0.434296519198717	0.743855772789845
FBgn0031850	Tsp	131.482639156722	0.231889953585867	0.227459971103478	1.01947587727589	0.307977099679328	0.636460212277002
FBgn0031885	Mnn1	374.259778443861	-0.185684550571394	0.150575043399921	-1.23316949727336	0.217512533057865	0.534840234499534
FBgn0031896	CG4502	99.2388896442224	0.0604834696062973	0.262738821747519	0.230203778809739	0.817933425642507	0.937824264974384
FBgn0031897	CG13784	117.406259229902	-0.475367300750718	0.24349315277981	-1.95228200597735	0.0509047325988248	0.250103933348115
FBgn0031940	CG7214	596.552938226454	1.25506883025717	0.136486761756855	9.19553525999116	3.73132227425276e-20	1.53450628528645e-17
FBgn0031942	CG7203	1977.59003190215	1.07641691495052	0.0977059969674862	11.0168971031401	3.16791683954164e-28	2.605611600523e-25
FBgn0031952	Cdc14	65.689951225345	-0.0656063631535577	0.315168525034333	-0.208162801619898	0.835101852362799	0.94390689695265
FBgn0031969	pes	123.908455899766	-0.0276275444610677	0.237526946971693	-0.116313305977701	0.907404240543626	0.966277511534478
FBgn0031981	Megf8	87.2485191078588	0.146087706758206	0.273666922609639	0.533815725207634	0.593469032992638	0.844417948484944
FBgn0031995	CG8475	59.3173633721959	0.129963444365888	0.337819354778	0.384712842907697	0.700450178949194	0.899485202475741
FBgn0032021	CG7781	997.047527022091	-0.283010722985326	0.111611147262786	-2.53568509889952	0.0112227601186093	0.100333915190828
FBgn0032123	Oatp30B	97.5690599229385	-0.332999529671506	0.269319776903654	-1.23644662675713	0.216292593531456	0.532636701136593
FBgn0032151	nAChRŒ±6	161.014831990325	0.408358842221591	0.209697987484948	1.94736652992868	0.0514908077433296	0.250598753662063
FBgn0032230	lft	95.6592652768222	0.211817508652986	0.267152214321549	0.792871993185273	0.427852406213965	0.743855772789845
FBgn0032297	CG17124	154.405678442721	0.403801654704657	0.215697516312393	1.87207373366244	0.0611964033142592	0.277322543944783
FBgn0032305	CG6700	92.3659781652129	0.105726990906305	0.267676706089557	0.394980170112119	0.692857522598401	0.894692607129476
FBgn0032341	Reps	95.2925296093265	0.557473365868401	0.262768810068486	2.1215355266978	0.0338767615241199	0.192163009335094
FBgn0032378	CycY	113.995931638136	0.284270948365507	0.241898905242216	1.17516426161939	0.239929005212103	0.562226799962835
FBgn0032400	CG6770	93.9570463287514	-0.126045159313227	0.265723159631081	-0.474347661258519	0.635252009356037	0.863072122787183
FBgn0032456	MRP	61.9285605486811	0.344403118624663	0.320821677699158	1.07350326541094	0.283045374345724	0.601869943701487
FBgn0032479	CG16974	126.643100121455	0.293520660111811	0.233456876068865	1.25727999557926	0.208652265097347	0.524019810817001
FBgn0032482	Pect	86.9863969074259	-0.642505402654134	0.296201832604745	-2.16914729056218	0.030071503357241	0.181200084332093
FBgn0032586	Tpr2	253.590380249066	-0.0551357521752785	0.186260393033239	-0.296014366110778	0.767219110230446	0.924169480155734
FBgn0032587	CG5953	86.0164319132696	-0.563221207204626	0.289175224513575	-1.94768140373031	0.0514530965940715	0.250598753662063
FBgn0032600	BuGZ	255.580830095407	-0.39727605253172	0.185077910276366	-2.14653413764231	0.0318303882014851	0.185677264508663
FBgn0032629	beat-IIIc	84.0474444673449	0.540738792825251	0.278550298558891	1.94126086248271	0.0522266441347603	0.253430175816167
FBgn0032633	Lrch	57.1656552527151	-0.0390363672318624	0.340443574563934	-0.114663251558979	0.908712042762212	0.966277511534478
FBgn0032652	CG6870	62.3338642671351	0.593003030081993	0.332512110266802	1.78340280480665	0.074520757000916	0.298758390416301
FBgn0032656	CG5674	63.4526685805577	-0.193620781440147	0.333537649242815	-0.580506524165107	0.561573088403058	0.826844205111901
FBgn0032666	CG5758	777.516511157572	0.190629323300107	0.121528971438697	1.5685915962538	0.11674313186173	0.381794138991145
FBgn0032689	CG10413	96.5178623166126	0.194290787937952	0.269268931613661	0.72154922134394	0.47057166824125	0.769867971624989
FBgn0032773	fon	89.6259066959323	0.461243412162903	0.290039787524244	1.59027634139453	0.111772529047005	0.374150072169569
FBgn0032797	Hasp	119.078317256786	-0.736843472294301	0.282707336434787	-2.60638256363138	0.00915041961477099	0.0872906004012405
FBgn0032821	CdGAPr	67.3183945748665	-0.211160411347557	0.315039492314986	-0.670266479278198	0.502687931671255	0.795036364762983
FBgn0032840	sNPF	119.99968411371	0.014523816048697	0.23939831720331	0.0606679955747666	0.951623620544251	0.976886404372241
FBgn0032857	CG10947	117.268398646575	0.554198762390235	0.246200153808157	2.2510090014894	0.0243849672596714	0.160453084568638
FBgn0032880	TM9SF2	59.3927265266529	0.187618820091719	0.330227774222253	0.568149727967599	0.569933303839958	0.829293977941191
FBgn0032886	CG9328	149.629002763015	-0.215711695511557	0.236677296288163	-0.911416933075491	0.362075734969177	0.686191917078683
FBgn0032935	Atg18b	73.6043529100975	-0.393197587000185	0.306109207292839	-1.28450101347011	0.198966709199957	0.510275125581158
FBgn0032938	CG8671	139.382646619538	-0.485230656987669	0.242790502610617	-1.9985569936641	0.0456563075193921	0.235605246349719
FBgn0032946	nrv3	7586.40649615567	-0.0112526872939458	0.0850645311962691	-0.132284127540567	0.894759561428844	0.961742250752558
FBgn0032949	Lamp1	513.868990996945	0.0977269068006871	0.15284988149081	0.639365276881572	0.522585332250972	0.808187671845148
FBgn0032955	CG2201	206.708791614761	0.0164951900300829	0.189682561499996	0.0869620796958884	0.930701653895945	0.969603686294382
FBgn0032957	CG2225	82.6856748431491	-0.215128912829808	0.285951831631378	-0.752325703257367	0.451855214306786	0.75769809126877
FBgn0033033	scaf	117.155836249632	0.479007267728153	0.240729902054278	1.98981208250627	0.0466116399499173	0.236654776906216
FBgn0033054	CG14591	60.5351365640433	0.30590224630986	0.325304079524908	0.940357854585213	0.347034032693401	0.672598780289048
FBgn0033108	CG15236	89.8720648270571	-0.50541598416163	0.278748026567835	-1.81316434912458	0.0698064766582605	0.289978924502117
FBgn0033132	Tsp42Ej	79.1736783424825	0.119005405177815	0.29651413065059	0.401348174930827	0.688163799633589	0.893357020817387
FBgn0033159	Dscam1	130.922548816735	-0.213379330535635	0.236739774483758	-0.901324380328303	0.367415874629461	0.686790671421957
FBgn0033166	Eaf	136.863071697683	-0.017252478989209	0.224501426283236	-0.0768479705222135	0.938744488582437	0.973144974204968
FBgn0033188	Drat	140.902801698104	0.286464627511068	0.224440873999672	1.27634785235905	0.201832581503575	0.515051485271449
FBgn0033192	Corin	110.311504305144	0.217652823640456	0.252997590003734	0.860296035378216	0.389625877772892	0.705368538063298
FBgn0033196	HisT	466.57590200327	-0.498244700152628	0.150214223862258	-3.3168942816594	0.00091024052010759	0.0162754962562716
FBgn0033244	CG8726	121.177594980743	-0.214508363227815	0.250414645878259	-0.856612689227847	0.391658970554937	0.705936700766322
FBgn0033250	CG14762	457.812937707778	-0.0446879371324748	0.25645395139013	-0.174253260245125	0.861666430114311	0.953969331324054
FBgn0033252	CG12769	127.07398643959	-0.45179510573221	0.236841806007399	-1.90758174558969	0.0564452963370824	0.26350556968426
FBgn0033308	CG8736	82.1806045092882	0.249747122923361	0.283453766151685	0.881085922103125	0.378271316312466	0.694961245692406
FBgn0033313	Cirl	176.485211440229	-0.0344132996810189	0.200736231915424	-0.171435417276928	0.863881408025431	0.955030185619512
FBgn0033368	CG13743	82.8402477924757	-0.167119384344534	0.28506925188638	-0.586241354473202	0.557713334876731	0.8243536183649
FBgn0033382	Hydr1	79.4291949836815	0.472560913942928	0.297309907091485	1.58945565778781	0.111957557460841	0.374150072169569
FBgn0033446	CG1648	98.9717880908969	0.054860307300263	0.261438830218786	0.209839935614587	0.833792602786826	0.94390689695265
FBgn0033460	Sec24AB	99.6484989534938	0.375251305456684	0.259282418562062	1.44726860979532	0.147821707149453	0.43735019471376
FBgn0033463	CG1513	198.230497798259	0.0343030547974053	0.190612131244639	0.179962600351913	0.857181929375684	0.95386999260218
FBgn0033476	oys	670.626981039891	0.478432234764892	0.122082508123602	3.91892534088916	8.89446580356013e-05	0.00304233418006003
FBgn0033484	CG2269	658.840258436718	-0.0682364592132138	0.128871170500294	-0.529493593860531	0.596463087221878	0.845439165789141
FBgn0033504	CAP	221.690956996171	0.176004243994607	0.184783793528721	0.952487448350013	0.340849828547375	0.670577802256621
FBgn0033529	Pef	67.2527836696418	-0.215092373416266	0.31286952955343	-0.687482650430276	0.491778630136332	0.785187980439175
FBgn0033544	CG7220	206.908045430931	0.318162571493441	0.20050641686168	1.58679495885125	0.112559090958605	0.374150072169569
FBgn0033551	CG7222	84.7083794950131	-0.157753826061779	0.284013922925819	-0.55544398822653	0.57859101189222	0.834240380943132
FBgn0033631	Sod3	141.886612266493	0.135298742416319	0.228527258575479	0.59204640732883	0.553819512876182	0.822232038521046
FBgn0033636	tou	136.448104646733	-0.124642143989453	0.249291664777486	-0.499985204482093	0.617085495468202	0.855906947761545
FBgn0033638	atos	195.542520654992	-0.225223211547517	0.207428201896151	-1.08578876685377	0.277572457319176	0.600008794073646
FBgn0033639	CG9003	324.548494729268	-0.184844501996187	0.158662672847474	-1.16501568187927	0.244012645136208	0.563765170293627
FBgn0033652	ths	250.919616133204	-0.393314276849623	0.177768436570619	-2.21250906199751	0.0269315107570507	0.170393596905186
FBgn0033728	Cpr49Ae	91.6474538533663	-0.0102050782439303	0.286225048577427	-0.03565403620211	0.971558221025376	0.986551403448607
FBgn0033730	Cpr49Ag	62.0586908729869	0.307933009602012	0.331243238807489	0.929628060366167	0.352563693667799	0.677531864583563
FBgn0033739	Dyb	62.8371035157034	0.127025286476689	0.319586328092358	0.397467836734177	0.691022499863378	0.893657242354762
FBgn0033844	bbc	246.390028604026	-0.210468697880842	0.182444848167952	-1.15360175962378	0.248663476634158	0.567022512270895
FBgn0033872	CG6329	2294.73641069917	0.0196676098258124	0.0939699101009615	0.20929688880921	0.834216480367991	0.94390689695265
FBgn0033876	Syngr	760.595502308296	-0.47018061396855	0.143298514136274	-3.28112693144478	0.00103393203069919	0.017903349373686
FBgn0033919	CG8547	313.541442627295	-0.0396112867628214	0.158034076832933	-0.250650287309216	0.802084498806839	0.932116702496886
FBgn0033958	jef	473.773292037489	-0.100432554380983	0.140817848704736	-0.713208980997626	0.475716449677961	0.773274268498267
FBgn0033987	ckn	74.5551260986636	-0.178790588890813	0.301833934672009	-0.592347540660389	0.553617887148493	0.822232038521046
FBgn0033996	CG11807	56.1482246926426	-0.2541197102436	0.380447516791357	-0.667949451705746	0.504165859416539	0.795036364762983
FBgn0034046	tun	93.4562171550229	-0.253389843269592	0.266954027966378	-0.949189061502027	0.342524463872743	0.670577802256621
FBgn0034051	Mlf	157.281414092695	-0.0591709574950907	0.219001158263869	-0.270185591547407	0.78701747690494	0.927212843019778
FBgn0034070	SP2353	82.7027947046004	0.051006447244487	0.281031657918167	0.181497158086508	0.855977363628081	0.95386999260218
FBgn0034071	CG8405	98.2370073494158	-0.158086999144378	0.264047144417757	-0.598707475110064	0.549367971548006	0.822232038521046
FBgn0034072	Dg	153.947123246248	0.171800751886794	0.217721263648569	0.789085774203952	0.430061875881734	0.743855772789845
FBgn0034087	clu	69.1761628232821	-0.271566772421065	0.308644830925579	-0.879868201928661	0.378930712392027	0.694961245692406
FBgn0034091	mrj	242.801947838851	-0.295572512911481	0.178743503006822	-1.65361262333658	0.0982062461884457	0.350230839218735
FBgn0034135	Syn2	221.026778974902	-0.0907531620211781	0.182782175079365	-0.49650991395508	0.619534694473119	0.857857384182055
FBgn0034145	CG5065	398.963478765287	-0.0850185853097661	0.148760589904734	-0.571512827182331	0.567652067795491	0.828560471626959
FBgn0034158	RalGPS	90.9263227059707	-0.491846593330134	0.272707605850169	-1.80356756753005	0.0712991242212068	0.292533031648211
FBgn0034181	Paip1	64.6789024483692	-0.0312274175124501	0.315476839400576	-0.0989848179403087	0.921150324428091	0.968913974406774
FBgn0034237	eIF3b	143.516390460331	0.486550518568668	0.220261452244982	2.20896808592505	0.0271768607789678	0.171287111039854
FBgn0034282	Mapmodulin	235.134357934072	0.375628150421159	0.187208091093774	2.00647390946903	0.0448057096892715	0.234920080083416
FBgn0034290	CG5773	77.5580993121589	2.09872378261595	0.307612568433676	6.82262039325111	8.93946546268365e-12	1.83817758576433e-09
FBgn0034308	Naus	66.3177177783423	0.0225328350590115	0.315228736930273	0.0714809039253157	0.943015022136574	0.974688818678251
FBgn0034329	BomS1	297.777328452201	0.252953038344894	0.18633087291038	1.35754764840584	0.174607264321083	0.477869536007602
FBgn0034345	CG5174	171.47772577749	0.311190978309028	0.209651609272612	1.48432430062763	0.137722906515057	0.422912237920017
FBgn0034398	CG15098	176.704549867398	0.221603970250507	0.208008195091972	1.06536172842865	0.28671226874872	0.604668823194415
FBgn0034408	sano	99.646707516936	0.0105355836130362	0.260423214735577	0.0404556238342024	0.967729885105977	0.9844871125537
FBgn0034420	CG10737	60.761634444591	0.708392471503029	0.326022880843792	2.17283053775125	0.0297930740080053	0.180326677804977
FBgn0034433	EndoB	94.8983867685248	0.101606078695077	0.282990610231844	0.359043993056289	0.719562178764049	0.905957884603152
FBgn0034470	Obp56d	74.4240194233397	0.394649180942722	0.31506546624764	1.25259421682391	0.210353420600697	0.526577038841598
FBgn0034494	CG10444	68.2640615938818	0.925216675000171	0.330177512987544	2.80217955071663	0.00507586150314656	0.0575847736046627
FBgn0034501	CG13868	452.879218881459	-0.583963336535808	0.156401995557753	-3.73373328424172	0.00018866228324741	0.00535085268865499
FBgn0034570	CG10543	126.590436159313	-0.0447501882952522	0.236778452909595	-0.188996032980832	0.8500959259839	0.952016810862489
FBgn0034583	CG10527	115.539462371681	0.0319235371129778	0.251911045207144	0.126725436301244	0.899157712885503	0.961742250752558
FBgn0034638	CG10433	202.618896939673	0.267213139837782	0.191887803159485	1.39254885114137	0.163756259438065	0.459647575362254
FBgn0034644	Ip6k	105.505605499472	-0.38912410421862	0.269490583410053	-1.44392467927732	0.148760163665613	0.437781748926882
FBgn0034691	Synj	231.043145468403	-0.0278913024394547	0.18410699795505	-0.151495069439264	0.879585199967819	0.958059202502122
FBgn0034709	Swim	77.0246898355129	0.426880401257542	0.302863364690095	1.40948180277383	0.158692750539741	0.452966270238692
FBgn0034720	Liprin-Œ≥	231.760169392266	0.419421771305082	0.182618860907545	2.2967056591018	0.0216355664069396	0.148752205498917
FBgn0034723	CG13506	59.1839486567403	-0.205195526541423	0.33787770745429	-0.607307087784661	0.543647135482075	0.820333342249309
FBgn0034725	CG6044	126.095677653409	-0.438019773136617	0.234912169992019	-1.86461081667884	0.0622359755877758	0.278681606160521
FBgn0034753	CG2852	71.0191460945934	-0.0200419103129914	0.303208253765295	-0.0660994879397487	0.947298618526481	0.975780137007026
FBgn0034763	RYBP	107.575221994319	0.155528762734293	0.253371910666497	0.613835852305699	0.539323803062343	0.818070551799544
FBgn0034789	PIP5K59B	121.86814699822	-0.188815280919596	0.270160054735044	-0.698901549693473	0.484613558967769	0.780643478876441
FBgn0034797	nahoda	119.971224275906	0.36378052657452	0.237789353912872	1.52984362246854	0.126055440997718	0.401085494083649
FBgn0034802	CNBP	492.004866228087	0.090262491678718	0.140721876141826	0.641424731914086	0.521246768699117	0.808187671845148
FBgn0034808	CG9896	74.8056117608045	-0.122174177072529	0.305098999330487	-0.400441094007614	0.688831661944891	0.893357020817387
FBgn0034860	CG9812	360.275895868544	0.138655177900173	0.152333849161677	0.910205963173776	0.362713899910783	0.686610316862183
FBgn0034903	sona	69.710507909274	0.0907296997792505	0.307745345305309	0.294820705376516	0.768130848482336	0.924169480155734
FBgn0034911	GlyT	92.1717889963595	-3.28349630112087	0.633065707865214	-5.18665955259728	2.14099602239036e-07	1.67711355087245e-05
FBgn0034978	CG3257	84.1356380233705	-0.527661472836745	0.295723338690097	-1.78430784385843	0.0743736563714651	0.298758390416301
FBgn0035001	Slik	134.093660560922	0.0661383911043044	0.227843966145964	0.29027931800456	0.771602559846142	0.924461916203134
FBgn0035016	CG4612	560.115821467682	-0.00335955175056821	0.134733646313445	-0.0249347645706295	0.980106997730639	0.990341530262225
FBgn0035020	CG13585	80.2815495191279	0.759038108456106	0.287878868307526	2.63665795589159	0.00837272090219848	0.0814977862965474
FBgn0035023	ITP	688.564390583403	-0.254700490306287	0.133785852020278	-1.90379241496838	0.0569372247793089	0.26350556968426
FBgn0035049	Mmp1	267.594416256447	-0.348444522756753	0.172753431848051	-2.01700492447081	0.0436949994124937	0.231119852197917
FBgn0035060	Eps-15	107.080719651106	-0.0165721167440306	0.250757192214749	-0.0660883007887497	0.947307525106517	0.975780137007026
FBgn0035086	CG12851	59.7795990571395	-0.0485747317582715	0.329410817104196	-0.147459431312199	0.882769398747756	0.958059202502122
FBgn0035087	CG2765	74.1157189520693	-0.261837484934924	0.297466191066141	-0.880226031726426	0.378736874029224	0.694961245692406
FBgn0035092	Nplp1	131.985734677135	0.209361213847679	0.231716242205192	0.90352412008427	0.366247792840356	0.686790671421957
FBgn0035106	rno	74.0236569866448	-0.401572861178826	0.300310704399371	-1.33719129986386	0.181160201061634	0.485678115525226
FBgn0035142	Hipk	1459.15381162385	-0.332567196179502	0.101798159691437	-3.26692739031388	0.0010872156152228	0.0186298925733491
FBgn0035173	CG13907	157.476452671223	-0.204131619820968	0.215194754307412	-0.948590129336333	0.342829113166811	0.670577802256621
FBgn0035228	CG12091	60.9748268887576	0.139252715077553	0.334025680295451	0.416892242998747	0.676757227600039	0.890612511521652
FBgn0035236	Tmep	88.2816542946591	-0.102972747386087	0.275375376236129	-0.373935929906055	0.708451984182185	0.901317489543461
FBgn0035237	CG13917	89.9737015206153	-0.18787731914633	0.290012203612697	-0.647825563220902	0.517097779521968	0.805046168684021
FBgn0035246	CG13928	443.167333470043	0.135959248934879	0.152728664811084	0.890201253988916	0.373357831456431	0.690858979466624
FBgn0035253	Srrm234	65.3866943664398	-0.431545194251874	0.325280282878074	-1.32668722012158	0.184612170218629	0.487706665725028
FBgn0035283	CG12024	90.8899486529558	0.163670970766191	0.282218644272518	0.579943862986407	0.56195247496359	0.826844205111901
FBgn0035285	CG12025	382.456850309803	-0.0192185861868032	0.149748373421945	-0.12833919826729	0.897880545848355	0.961742250752558
FBgn0035371	AhcyL1	90.8335531855271	0.198026293768709	0.283400114866724	0.698751635516577	0.484707258417817	0.780643478876441
FBgn0035397	PAN3	413.843174191952	-0.310099566543982	0.146364821242386	-2.11867553905213	0.0341178969448189	0.192865774825523
FBgn0035398	Cht7	111.940567385884	0.215960459795861	0.247493037391998	0.872592061868012	0.382885468858521	0.700608004752244
FBgn0035400	CG11537	318.674529247385	-0.366936221742561	0.159894722200998	-2.29486137310586	0.0217410700795416	0.148752205498917
FBgn0035423	eIF1	162.552780692418	0.69954697449889	0.208270173070648	3.35884377577962	0.000782693013824785	0.0146275603107973
FBgn0035424	Larp4B	396.020750768308	-0.0167634187878508	0.149538898896377	-0.112100723701778	0.910743543612942	0.966522675454414
FBgn0035432	ZnT63C	58.3187330819842	0.062070476245507	0.333405993000342	0.186170847401184	0.85231078467988	0.952480462498915
FBgn0035477	CG14982	63.2733556171818	0.231609017756895	0.322662062695764	0.717806784664602	0.472876429440412	0.770179927157898
FBgn0035481	scrape	713.27560447868	-0.431129424887885	0.121793607465938	-3.53983623490632	0.000400375393887039	0.00914746559644693
FBgn0035495	CG14989	857.449768753396	-0.303411350735421	0.114197577992672	-2.65689829914686	0.00788632300474642	0.0781506104988425
FBgn0035499	Chd64	573.60892711399	0.672340184355545	0.127430884082146	5.27611645480017	1.31950254343855e-07	1.14241141260864e-05
FBgn0035505	Teh2	110.731657916051	-0.23459995895994	0.254982573201618	-0.920062716499607	0.357539986249842	0.683104851778153
FBgn0035521	VhaM9.7-a	103.867185782156	-0.0432034427667843	0.265135731214944	-0.162948398425256	0.870559063607801	0.956088875725043
FBgn0035526	CG1316	62.8940169930949	0.617875201791197	0.350027126157131	1.765220908947	0.0775266458653948	0.30509888145592
FBgn0035533	Cip4	73.6062373703696	0.0608964878952535	0.298808501285817	0.203797708676985	0.838511583477506	0.94390689695265
FBgn0035538	DopEcR	226.048768185439	-0.607657750802582	0.190442532506832	-3.19076701409011	0.00141895655879656	0.0231107281110924
FBgn0035542	TP53INP	392.185840514624	-0.111086203213654	0.153433638202968	-0.72400162385972	0.469064738141795	0.769867971624989
FBgn0035600	Cyt-c1	323.063167593467	0.712050789773258	0.158103566665497	4.50369846038805	6.67809447254079e-06	0.000354369851849342
FBgn0035601	Uev1A	263.751165803002	0.170456917442051	0.169883916633225	1.00337289615275	0.315680976368717	0.646693905512503
FBgn0035625	Blimp-1	201.249080912481	-0.251248627590755	0.190972319402047	-1.31562850772006	0.188298760416108	0.49392466100953
FBgn0035688	fmt	191.968495029278	-0.163268081301571	0.196386536884185	-0.831360865627236	0.405769799858741	0.721612238667707
FBgn0035696	Best2	86.1892624652296	0.238460952476827	0.275989209991858	0.864022736555031	0.387575400597073	0.703710302408593
FBgn0035720	CG10077	483.046057869735	-0.623051090697837	0.137876860481135	-4.51889525569149	6.21631367670492e-06	0.00034086119993932
FBgn0035756	unc-13-4A	144.2907358417	-0.0572121475563081	0.226050724758114	-0.253094289423439	0.800195351634224	0.932116702496886
FBgn0035763	mrva	107.78138433114	0.248794765529113	0.260175553751912	0.956257272988642	0.338942270759941	0.668537212709955
FBgn0035772	Sh3Œ≤	168.430493498148	0.00704226371807138	0.206343926701131	0.0341287666211345	0.972774469395506	0.987177052532762
FBgn0035816	CG13685	84.5870664664702	-0.747268887755558	0.287781605788237	-2.59665271416072	0.00941370487676579	0.0879860484220439
FBgn0035896	CG6983	344.266696747061	0.301368285626631	0.156255422522235	1.92869009447494	0.0537693466885875	0.256378479138338
FBgn0035909	ergic53	135.500391730755	0.145091917521096	0.224067660545593	0.647536182454018	0.517284984984201	0.805046168684021
FBgn0035914	CG6282	109.950486012088	-0.0179191618887126	0.265688227939185	-0.0674443200878821	0.946227987159461	0.975780137007026
FBgn0035917	Zasp66	552.922239501601	0.167982461650726	0.132695899440402	1.26592051720613	0.20554154003264	0.519816105124329
FBgn0035936	Tsp66E	163.241270899736	0.415032479881048	0.207951678591693	1.99581211698681	0.0459543773941958	0.235605246349719
FBgn0035959	CG4911	332.053241600223	-0.0389732475523796	0.16347080878077	-0.23841105236499	0.81156229599641	0.937394607563139
FBgn0035978	UGP	296.158350238027	0.282732681814539	0.166174076024184	1.70142472628156	0.0888632614997169	0.333744441020626
FBgn0035989	Atat	124.983386046718	0.0735415591679535	0.234041937721675	0.314223851861156	0.753351028300429	0.918432045943244
FBgn0036004	Jarid2	62.1238360502908	-0.960558159545267	0.352491092396955	-2.72505654827596	0.00642904749211768	0.067793481567523
FBgn0036007	path	344.924226422713	-0.120288126130842	0.153457744015176	-0.78385178214888	0.433127085409787	0.743855772789845
FBgn0036030	Prps	1264.13532205351	-0.262342238957152	0.112458801652345	-2.33278529650491	0.0196594167619466	0.140423902285486
FBgn0036032	CG16711	115.952314378655	-0.175662232153089	0.242710463149521	-0.723752202000757	0.469217878584908	0.769867971624989
FBgn0036043	Ae2	173.586995516587	-0.0305393297851147	0.207046356677963	-0.147499962207087	0.88273740955764	0.958059202502122
FBgn0036053	iPLA2-VIA	57.9556512299566	-0.329246687294184	0.342532999886536	-0.961211583710904	0.336445793197706	0.666811240735213
FBgn0036058	CG6707	357.394543643661	0.116589014441589	0.151250223976958	0.770835317634645	0.440804550402347	0.749408265967957
FBgn0036059	nudE	61.5475489495772	-0.331749305735244	0.32723243418453	-1.01380325138604	0.310676643547164	0.639628383773573
FBgn0036099	oya	69.7413449506985	0.403850845979094	0.304081035823971	1.32810270421756	0.184144180237877	0.487706665725028
FBgn0036111	Aps	478.969827218962	0.401487753577526	0.135255848719676	2.96835780025771	0.00299395596144389	0.0396656120277866
FBgn0036134	FoxK	119.033324588744	0.163123595831367	0.244394863623657	0.667459182295094	0.504478873809068	0.795036364762983
FBgn0036144	GlcAT-P	338.943372600751	0.0277359708811706	0.159121037636126	0.174307378164518	0.861623901072017	0.953969331324054
FBgn0036165	chrb	2221.14955956699	-0.0150892525940705	0.0917311212225552	-0.16449436563041	0.869341981910038	0.956088875725043
FBgn0036196	CG11658	175.118346092839	-0.446678435002101	0.209355428935991	-2.13358897484655	0.03287644127076	0.191003208736618
FBgn0036202	loaf	376.642476395588	-0.281838540168028	0.161507698089448	-1.74504709993412	0.0809766706648373	0.313427348808606
FBgn0036262	Miox	92.9751472360621	-0.0475211202755964	0.294404131936496	-0.161414583290723	0.87176688147694	0.956093261670983
FBgn0036316	nebu	189.418087344189	-0.121172067421843	0.202238858687845	-0.599153239926415	0.549070701389243	0.822232038521046
FBgn0036318	Wbp2	222.273608656109	0.122063272284105	0.186496412097317	0.654507349022942	0.512784994006961	0.802598777489487
FBgn0036381	CG8745	99.1136524266109	0.0164190614726866	0.258371836720983	0.0635481857506694	0.949329990072975	0.976640296228921
FBgn0036391	CG17364	103.554084743242	0.570208722675557	0.263163779896486	2.16674468994117	0.030254326938444	0.181303226424575
FBgn0036398	upSET	302.420270914314	-0.173677078387302	0.160422635330123	-1.08262202543864	0.27897622688413	0.600675252911511
FBgn0036428	Gbs-70E	397.48018091085	0.891548449799572	0.148835076261661	5.99017699451557	2.09612790633955e-09	3.13466400538961e-07
FBgn0036433	CG9628	137.375654293642	0.494568190817292	0.222853684688692	2.21925067789731	0.0264696750682302	0.168769827469917
FBgn0036446	Mgat4a	127.910049003644	-0.0514785461263519	0.23246346267687	-0.22144790210713	0.824743697630415	0.938947592830541
FBgn0036451	Helz	235.343942723173	-0.555027386775491	0.180152004252998	-3.08088377410464	0.00206387193586293	0.02926783909047
FBgn0036454	CG17839	217.644615067087	0.454941853890234	0.194663587741419	2.33706703533357	0.019435698741316	0.14022686153274
FBgn0036494	Toll-6	86.535757019102	-0.256488471439207	0.282609621834441	-0.907571616897969	0.364104595768973	0.686790671421957
FBgn0036516	CG7656	63.1861782321217	-0.172021212768151	0.327829569657238	-0.524727567888424	0.599772590164594	0.845439165789141
FBgn0036518	RhoGAP71E	116.081785323007	0.110909752331387	0.245361807820011	0.452025330742373	0.65125073418135	0.875251190954511
FBgn0036534	DCP2	330.521847298309	0.100328510217078	0.156866006435959	0.639580955087532	0.522445067288528	0.808187671845148
FBgn0036538	CG15715	91.1887391402291	0.342145389985585	0.284735384879874	1.20162581875776	0.229508533606719	0.551155529610295
FBgn0036544	sff	224.867445283509	0.118964777604727	0.183614401098169	0.64790548504484	0.517046082884782	0.805046168684021
FBgn0036556	hzg	349.666334648645	0.472190248724395	0.152140183721705	3.10365241564403	0.00191147750600482	0.02832775222863
FBgn0036576	CG5151	57.2876065015753	0.0268427870320191	0.333790400400785	0.0804180917120107	0.93590473839904	0.972560514634505
FBgn0036589	CG13067	57.854291687515	0.369091320461991	0.340424983401634	1.08420750079478	0.278272806681045	0.600675252911511
FBgn0036621	roq	226.330694489289	-0.00580108931390939	0.182503258694728	-0.0317862231907477	0.974642533386923	0.987520141055253
FBgn0036623	Agpat3	74.0916577287973	0.478883593339235	0.296278941675581	1.61632679876251	0.106023675695573	0.367176729514144
FBgn0036661	CG9705	58.7361130495244	0.258816805472422	0.330798056973324	0.7824012264174	0.433978813282574	0.743855772789845
FBgn0036663	CG9674	250.495650767765	0.211786778448529	0.177848625141769	1.19082606502978	0.233721874189125	0.558015214863732
FBgn0036697	rogdi	79.1182071152424	-0.143992287763626	0.299448105751201	-0.480858903423031	0.63061678277397	0.861888467817689
FBgn0036734	CG7564	87.4883132891084	-0.0726176337433273	0.289324899362418	-0.250989921376812	0.801821901410545	0.932116702496886
FBgn0036735	Edc3	212.574744657805	-0.00121636498723202	0.202355137975917	-0.00601104078403379	0.99520391224661	0.998956408795056
FBgn0036746	Crtc	247.990443300208	-0.392100491066028	0.178915819227177	-2.19153618030926	0.0284130145210148	0.177043215481323
FBgn0036762	Dld	56.353105217702	0.625955630368296	0.34707918360468	1.80349516749254	0.0713104837026946	0.292533031648211
FBgn0036773	CG13698	67.038216732424	0.0783855849876147	0.312044742231041	0.251199826112043	0.801659618996527	0.932116702496886
FBgn0036816	Indy	155.322752200971	0.546308610694854	0.222071267716548	2.46005985516399	0.0138913846015984	0.114830792309695
FBgn0036821	CG3961	460.389635702303	-0.201002645005854	0.138150309036422	-1.45495617351722	0.145681394950727	0.43492902848266
FBgn0036837	CG18135	175.869264973626	-0.2655652137317	0.204530510298832	-1.29841368578063	0.194145218796938	0.502703639956274
FBgn0036844	Mkp3	100.815912772231	-0.614583601214118	0.263583106870093	-2.33165018999877	0.0197191011720044	0.140423902285486
FBgn0036862	Gbs-76A	90.3090585723963	0.824062156551133	0.278038250222247	2.96384456416492	0.00303821709149004	0.0396656120277866
FBgn0036896	wnd	87.3972638258092	-0.0416438607178305	0.278266791166145	-0.149654439695487	0.881037255115466	0.958059202502122
FBgn0036897	Rnf146	58.4150305229626	-0.119626687417034	0.338456169396709	-0.35344809234905	0.7237525368815	0.907308260149575
FBgn0036913	Usp32	71.4921157509145	0.0377537575042669	0.301451386650285	0.125239953027866	0.900333588287432	0.961742250752558
FBgn0036921	RhoGDI	599.626372446162	0.352219417017578	0.12748895257597	2.7627446135593	0.0057317594771337	0.0632801633549325
FBgn0037007	BNIP3	170.510019259565	-0.589790207822575	0.213813694615939	-2.75843045919945	0.0058079661185231	0.0636940284331367
FBgn0037107	CG7166	120.636015906755	-0.685560250960567	0.248747930777028	-2.75604403549828	0.00585051198732529	0.0637357100605967
FBgn0037130	Syn1	74.2001302983673	-0.531013551774775	0.302496505277744	-1.75543698029573	0.0791845912698763	0.309402975389422
FBgn0037138	P5CDh1	297.506597740673	0.136363950552983	0.162535512457145	0.83897942358251	0.401480856335406	0.716308035435731
FBgn0037153	olf413	365.885090278574	-0.0433345844400134	0.155649953872986	-0.278410518999418	0.780697245606548	0.925249977682112
FBgn0037182	ArfGAP3	61.8487523534415	-0.119010873169191	0.325915235923321	-0.365158974025966	0.714992740823188	0.904045394814869
FBgn0037213	CG12581	64.9766887886346	0.587532587113691	0.320078458481544	1.83558927989391	0.0664184238215147	0.282537473387175
FBgn0037238	CG1090	111.88072455954	-0.510112563922221	0.248242013965711	-2.05490019909636	0.0398886452406594	0.214180667245763
FBgn0037326	CG14669	86.1862148259489	-0.355535054678612	0.282011237562686	-1.26071236646938	0.20741249682298	0.522501619102301
FBgn0037336	CG2519	418.410019709722	-0.180061705633879	0.142245449876027	-1.26585212947627	0.205566027659802	0.519816105124329
FBgn0037344	CG2926	84.8269264847938	-0.113300507918878	0.284883899658369	-0.397707655837156	0.690845693429742	0.893657242354762
FBgn0037358	elm	83.4906637851222	0.137746257876385	0.280572137011711	0.490947744645919	0.623463407074089	0.859709939972364
FBgn0037363	Atg17	270.462111625064	-0.0425231744734295	0.167648418450478	-0.253644948556377	0.799769867977442	0.932116702496886
FBgn0037374	jagn	140.794336733139	0.0593497254890899	0.223800348353012	0.265190496466407	0.790862715617536	0.928318042636422
FBgn0037442	gzl	323.666292090195	0.266713880192193	0.159473183340234	1.6724685279729	0.094431968836434	0.345201308302075
FBgn0037445	CG9727	166.028194059505	-0.0668621566206604	0.207903142782542	-0.321602433353283	0.747753900152737	0.916583581036701
FBgn0037468	CG1943	203.341556412206	0.36203903311464	0.190210217845309	1.9033626963672	0.0569932350730652	0.26350556968426
FBgn0037521	CG2993	120.314774348193	-1.27101909505106	0.263699961167844	-4.81994418740951	1.43598389286724e-06	9.84247293236088e-05
FBgn0037525	CG17816	702.167408521133	0.0355242513766547	0.125931485756129	0.282091894361103	0.777873048315271	0.924884559502258
FBgn0037551	Arl8	160.811210823191	-0.075594815586412	0.208581795708775	-0.362422882253629	0.717036042561626	0.905237367623849
FBgn0037556	CG9636	155.102347725485	0.0743686237431057	0.212460898182593	0.350034403409101	0.72631287870988	0.908581509869014
FBgn0037607	Tkt	67.6708999099158	0.862540542830996	0.319619149432019	2.69865101751187	0.00696211417844489	0.0715792363971365
FBgn0037623	CG9801	63.8722795242375	-0.0733396327248339	0.321866417091048	-0.227857362031305	0.819757130956449	0.937824264974384
FBgn0037637	IscU	126.109819334966	0.72062307006163	0.233875899385783	3.08121987752551	0.00206154352168979	0.02926783909047
FBgn0037643	ScsŒ≤A	536.961656616422	0.726042732215845	0.135597254684845	5.35440583884469	8.58380061381866e-08	9.4135680064878e-06
FBgn0037671	ATP6AP2	86.1248021057065	0.428442399353686	0.279937040437453	1.53049556673231	0.125894109982372	0.401085494083649
FBgn0037676	CG8861	242.323997252036	0.0545084576245643	0.187716842751101	0.290375955751815	0.771528636181502	0.924461916203134
FBgn0037697	GstZ2	92.4983268323513	0.0207059841030094	0.270153513041845	0.0766452520637854	0.938905758865884	0.973144974204968
FBgn0037698	CG16779	316.796917589242	-0.599034435899554	0.162186195153585	-3.69349829886748	0.000221189990574967	0.00596487761468559
FBgn0037705	mura	564.320032418775	-0.123310424894359	0.127862578614467	-0.964398076673914	0.334846386137259	0.665612644654691
FBgn0037734	trbd	60.0698192756627	-0.0848932918130958	0.327345713432145	-0.259338333540431	0.795374204962384	0.93123883783852
FBgn0037736	side-VII	77.703322136578	-0.172309825564906	0.294832514234165	-0.584432914437829	0.558929087577816	0.824608384812114
FBgn0037754	CG8500	70.2278261575288	0.0947248742288909	0.313573391691081	0.302081990177948	0.762589561252667	0.924169480155734
FBgn0037758	CG9467	140.295958375922	-0.0176963960590317	0.222232256377904	-0.0796301866680375	0.936531385954605	0.972597304226847
FBgn0037760	FBXO11	91.1905323256008	0.194653391685459	0.269918159254529	0.721157080438976	0.470812875048474	0.769867971624989
FBgn0037766	Teh1	58.3318897615084	-0.35856664960678	0.333891134689802	-1.07390287537853	0.282866214482651	0.601869943701487
FBgn0037770	Art4	55.8985277564899	-0.552849081605226	0.362641609249582	-1.52450537253362	0.127382515806395	0.403490275896125
FBgn0037796	CG12814	308.028729176296	0.0729564959084873	0.160543994292308	0.454433043291879	0.649517173909117	0.874350041800734
FBgn0037843	CG4511	59.5665588674576	0.230918540939709	0.336150853481637	0.686949143659762	0.492114776798048	0.785187980439175
FBgn0037874	Tctp	631.393198427305	0.406709810463047	0.13720781450595	2.96418838772051	0.00303482434266098	0.0396656120277866
FBgn0037891	Dlst	91.6455171110523	0.110539709763937	0.281375760468743	0.39285441496378	0.694427011733545	0.895677367445176
FBgn0037913	fabp	195.434264428166	0.702810005429931	0.193656255005626	3.62916243221534	0.000284342290248682	0.00742449313427114
FBgn0038063	OctŒ≤2R	132.513430932845	-0.329555651552227	0.228276179325663	-1.44367078740212	0.148831602469327	0.437781748926882
FBgn0038100	Paip2	259.508115818001	-0.148081181479236	0.173171884750961	-0.855110988092505	0.392489707102106	0.705936700766322
FBgn0038126	CG8483	67.5076314527824	0.069417654881605	0.327865935288595	0.211725731191019	0.832321012575277	0.94390689695265
FBgn0038130	CG8630	57.7887384354592	0.490699392368947	0.349451087699341	1.40420050084701	0.160259152769855	0.452966270238692
FBgn0038143	CG9813	445.52841108229	0.143843243014228	0.145210497095448	0.990584330275234	0.321888592270608	0.65460574449984
FBgn0038145	Droj2	269.353408576068	0.360722393295914	0.169529992041388	2.12777921447581	0.0333553935060064	0.191183353022232
FBgn0038147	CCHa2	76.2002606545477	1.26847586738458	0.302447223944311	4.19404037121579	2.74029178867382e-05	0.00109945853472401
FBgn0038165	Task6	94.338763905273	-0.222260192433932	0.274138869377595	-0.810757675256164	0.417504844778236	0.736115187202785
FBgn0038181	tmn	836.289420716984	0.152663986511603	0.114199113819624	1.3368228649544	0.181280463788747	0.485678115525226
FBgn0038195	CG3061	62.3694353832533	0.169428925231658	0.337598876642325	0.501864600133616	0.615762767930104	0.854793040713098
FBgn0038197	foxo	228.132957546308	-0.0437757801434027	0.185001135198412	-0.23662438663662	0.812948199601791	0.937394607563139
FBgn0038223	Afti	56.5953559000423	-0.22421582630113	0.350817744309542	-0.639123390814846	0.522742664342394	0.808187671845148
FBgn0038237	Pde6	77.0298196940763	-0.040799410765688	0.293004134186384	-0.139245170990437	0.889256414873412	0.961252832780849
FBgn0038246	CG14853	58.9518787075086	-0.439072854632512	0.343350809367676	-1.2787878829851	0.200971762000732	0.514150153174501
FBgn0038282	dpr9	153.68613895821	-0.176702454739693	0.215450678855057	-0.820152694244089	0.412129065798677	0.730552061679767
FBgn0038286	CG6966	351.524709073247	0.150116063640203	0.156491572812997	0.959259728442935	0.33742791761295	0.66795297770554
FBgn0038294	Mf	1792.13694918351	-0.27172069346081	0.100046853996759	-2.7159344107873	0.00660890095846136	0.0691869625840455
FBgn0038331	Ccm3	130.806362149128	-0.100107174322374	0.244999672133691	-0.408601258322289	0.682832307078062	0.893357020817387
FBgn0038504	Sur-8	193.743615430801	-0.245449521004061	0.202740252883092	-1.21066003180729	0.226025726404721	0.546782823434949
FBgn0038515	CG5823	56.5756610759596	0.399111725019039	0.358651922749769	1.11281077753346	0.265789705657231	0.586608061874502
FBgn0038535	alt	113.948922493249	0.148617027116155	0.242820945028822	0.612043689635236	0.540508851996935	0.818070551799544
FBgn0038641	ChT	228.377347758675	-0.350567672298642	0.180862528946868	-1.93831013167812	0.0525853970565218	0.254420523994054
FBgn0038653	OctŒ±2R	324.580863546931	0.205854577134512	0.156227422819864	1.31765968751766	0.187617595109375	0.493809510327876
FBgn0038659	EndoA	579.632056880837	-0.180217557172173	0.127429946691818	-1.41424807787152	0.157289076124608	0.452188502411374
FBgn0038662	Mpc1	313.687914658105	0.482769730904837	0.166379234222663	2.90162250812354	0.00371235591729217	0.0456509170016423
FBgn0038704	Aptx	65.9745614752631	0.0018374577536119	0.31278169543228	0.00587456932565199	0.995312798793372	0.998956408795056
FBgn0038720	CG6231	72.314113697403	-0.3362548305473	0.30799518449515	-1.09175353211601	0.274941448598831	0.596673724201948
FBgn0038745	ClpX	100.993742087906	-0.013370058700463	0.256722524891566	-0.0520798036950993	0.958465105440494	0.979551968455129
FBgn0038826	Syp	5682.51219903978	0.13962745512155	0.0846176168136327	1.6500991209558	0.09892266453094	0.350706429209906
FBgn0038829	CG17271	56.8610009923079	-0.00011739285260948	0.338380731207366	-0.000346925347050979	0.999723193627389	0.999723193627389
FBgn0038839	Ktl	333.867494660131	0.107105761513028	0.159367742192087	0.672066756043594	0.501541199083427	0.795036364762983
FBgn0038877	CG3308	120.102463794892	-0.648809118187271	0.262486458798352	-2.47178129171875	0.0134441737335607	0.113413670726704
FBgn0038879	CG17298	132.917247960586	1.08804456249222	0.828070288762302	1.31395194014085	0.18886237797872	0.49392466100953
FBgn0038881	aus	193.891415061301	-0.13879460127567	0.196911589492648	-0.704857452185935	0.480898950709694	0.777855234923743
FBgn0038922	Idh3b	435.03865133613	0.379938887396629	0.153993933159462	2.46723282925178	0.0136161789865408	0.11418672474064
FBgn0038947	Sar1	665.13608468908	0.593150082801334	0.125210571651164	4.73722046772414	2.16669414023759e-06	0.000137085071565032
FBgn0038975	Nrx-1	267.103092647363	-0.326393376281121	0.171463182607547	-1.90357703220863	0.0569652924277554	0.26350556968426
FBgn0038980	OctŒ≤1R	141.158198004263	-0.387986446747071	0.227799614093576	-1.70319185258889	0.0885321708880609	0.33326183320563
FBgn0038984	AdipoR	317.749762941268	0.852364558347914	0.157050511358311	5.42732749467618	5.72041096882585e-08	7.23852003362963e-06
FBgn0039026	CG7029	236.528013299452	0.0468574968355799	0.176974268467583	0.264770111730469	0.791186562781923	0.928318042636422
FBgn0039054	Cow	879.692804258243	-0.213949085796517	0.117287060042678	-1.82414910663347	0.0681295332563815	0.284853086399829
FBgn0039064	CG4467	357.653054424476	-0.343021433399237	0.154707488717629	-2.21722578682224	0.0266076662906395	0.168994637251359
FBgn0039075	CG4393	74.6102271510729	-0.792069752665869	0.304025614408158	-2.60527309255761	0.00918010569569278	0.0872906004012405
FBgn0039132	AP-1œÉ	187.192020529634	-0.197886152957781	0.198029143702395	-0.999277930803814	0.317660073235657	0.649126689499011
FBgn0039136	CG5902	73.318011376117	0.428566927439708	0.297989462599779	1.43819490696322	0.150378759898426	0.438604716370409
FBgn0039161	CG13606	306.496782073174	0.72087582722398	0.163168367068784	4.41798762942877	9.96241213557432e-06	0.000457765695871292
FBgn0039178	CG6356	60.4483885845844	0.757553650782319	0.34444754187411	2.19932953116906	0.0278544993413183	0.174223009188094
FBgn0039186	CG5746	134.273927138078	-0.345638557531695	0.229513682385703	-1.5059605768986	0.132077294261152	0.413454250317565
FBgn0039209	REPTOR	392.850122490628	-0.421642688043789	0.149779327055598	-2.81509268556986	0.00487631678498062	0.0557805667431348
FBgn0039213	atl	194.350278702508	-0.0245118672093888	0.19424301547378	-0.126191755979496	0.899580136974101	0.961742250752558
FBgn0039241	CG11089	589.548973901208	-0.119682153818114	0.126147364974019	-0.948748741939739	0.342748417363459	0.670577802256621
FBgn0039257	tnc	60.5880404332569	-0.180527472946345	0.34452655290898	-0.523987110491418	0.600287504949372	0.845439165789141
FBgn0039303	Rer1	109.320992453218	0.195918523215956	0.250081963708714	0.783417245732101	0.433382132162637	0.743855772789845
FBgn0039358	Idh3g	393.336036029465	0.30260146846985	0.146924310409673	2.05957385558657	0.0394392977478914	0.214117639588387
FBgn0039380	CG5890	204.018886084297	0.000330360088155925	0.191103627217476	0.00172869606383753	0.998620700787324	0.999723193627389
FBgn0039430	CG5455	81.2356129546348	0.499299370570243	0.287401523633568	1.73728853019876	0.0823362550687369	0.317197048215626
FBgn0039431	plum	101.627625734978	-0.20325084957515	0.258661219885289	-0.785780140004319	0.431996303521367	0.743855772789845
FBgn0039464	CG6330	128.145430188241	0.0763711771993356	0.232329001199761	0.328719948026077	0.742367375169564	0.913370087526211
FBgn0039465	Tsp97E	219.731711399649	-0.10914174302123	0.190837496419551	-0.571909321118344	0.567383408877026	0.828560471626959
FBgn0039466	CG5521	59.5254892955466	-0.201533741737	0.337106600402579	-0.597833864707259	0.549950792044436	0.822232038521046
FBgn0039528	dsd	285.81094775862	0.119518964865075	0.179695547891443	0.665119232321097	0.505974234461921	0.795036364762983
FBgn0039532	Mtl	121.749901190993	0.0831365295269736	0.235632924689272	0.352822211227931	0.724221731133495	0.907308260149575
FBgn0039561	mfrn	140.334587235253	0.0668749860302972	0.243908979450914	0.274180090379803	0.783946227641731	0.925765645707571
FBgn0039590	CG10011	94.9209152172575	0.460644176827384	0.268984788183722	1.71252872676486	0.0867992753153017	0.328240937686601
FBgn0039594	snu	141.838256424545	0.0465772062151674	0.230802654566283	0.201805331497135	0.840068913372531	0.94390689695265
FBgn0039633	Bicra	183.74588589697	-0.32322691204483	0.201068575927122	-1.60754563737491	0.107934726542502	0.368368598327111
FBgn0039647	jus	337.485664387778	-0.443121248425545	0.174544368888112	-2.53873127645613	0.0111255241316337	0.100333915190828
FBgn0039688	Kul	442.342333217587	-0.0831296169650951	0.152148159317725	-0.546372807517826	0.584809698082027	0.8387200988186
FBgn0039697	Etfb	60.0037587269248	0.825447002191738	0.334807727878659	2.46543593071095	0.0136846646286544	0.11418672474064
FBgn0039737	CG7920	87.3427275520385	0.347561672907525	0.274662971532016	1.26541146398036	0.205723867808649	0.519816105124329
FBgn0039738	Mgat2	66.2482798147405	0.552664901366012	0.31582000641942	1.74993632490797	0.0801293017722541	0.311613951336544
FBgn0039805	Cpr100A	314.064313486883	0.468802347215655	0.164978664810831	2.84159377670558	0.00448886480183395	0.0523700893547295
FBgn0039808	CG12071	73.815602756159	0.0700728684527641	0.304687886739234	0.229982455826134	0.818105402569598	0.937824264974384
FBgn0039830	ATPsynC	762.012599776659	0.445237991051404	0.123013530546136	3.61942291286746	0.000295260750637635	0.00758912398123295
FBgn0039831	CG12054	258.803380721417	-0.348492947845023	0.176026195751518	-1.97977889800539	0.0477283785313017	0.240101476097833
FBgn0039844	CG1607	129.730474281419	0.0776890271907625	0.229219842760167	0.338928018862872	0.734663956377375	0.910031783313842
FBgn0039858	CycG	2888.61438103433	0.0253509809566478	0.088859283083592	0.285293557149224	0.775419248496708	0.92466141188138
FBgn0039862	kek6	138.406118042996	-0.17822578026903	0.232083702769573	-0.767937507641297	0.442524312654202	0.749408265967957
FBgn0039883	RhoGAP100F	393.805860649966	-0.431023034233287	0.150152798243509	-2.87056278188222	0.00409741821693776	0.0481446640490187
FBgn0039890	Abcd1	61.8376042803087	-0.110991742960786	0.322902495485742	-0.343731449934512	0.731048257104628	0.910028285163541
FBgn0039900	Syt7	376.184924110946	-0.534854027397578	0.156307726250313	-3.42180159758103	0.000622076891684209	0.0123291142990424
FBgn0039902	Zip102B	86.6111989863648	-0.0123450688566524	0.278783944595664	-0.0442818501422567	0.964679738970258	0.982365448860455
FBgn0039908	Asator	307.134863514694	-0.613612208070365	0.163889989301441	-3.74404935094452	0.00018107806235978	0.00531916808181855
FBgn0039915	Gat	454.066159233496	0.000525274806923055	0.14802361269519	0.00354858794052474	0.997168642411906	0.999599278956481
FBgn0039920	CG11360	306.036456333932	-0.313201140381488	0.171828282140879	-1.82275662934639	0.0683402591728677	0.284853086399829
FBgn0039927	ukar	158.660064952973	-0.301271460599573	0.218423849513853	-1.37929745890897	0.1678030596978	0.464589710438606
FBgn0039928	Cals	327.746891279505	-0.0607857472567069	0.162240564244776	-0.374664298904916	0.707910146689831	0.901317489543461
FBgn0039970	CG17508	117.125176900519	-0.0747318067196985	0.27063277617839	-0.276137309659929	0.782442605323214	0.925765645707571
FBgn0040007	RpL38	64.3579704274782	0.128529330548907	0.316846677413832	0.405651501849378	0.684998681540418	0.893357020817387
FBgn0040010	CG17493	145.798518109241	-0.165498406187328	0.220544930471848	-0.750406757630972	0.453009762227481	0.758860548741554
FBgn0040068	Vav	90.2209476402559	-0.0107434543768352	0.273104839940173	-0.0393382057205162	0.968620746417917	0.984784380628847
FBgn0040070	Trx2	103.456477724561	0.118062118855943	0.253179541993481	0.466317767724627	0.640988062643212	0.86727341120822
FBgn0040074	retinin	560.340739988723	0.525282709479025	0.335775145478207	1.56438830137628	0.117726406362485	0.383485026665915
FBgn0040206	krz	200.646192245897	-0.277565187812166	0.192129077564876	-1.44468079132083	0.148547567793709	0.437781748926882
FBgn0040230	dbo	100.865442848893	-0.0820782461198757	0.261060365390712	-0.314403321994261	0.753214733398406	0.918432045943244
FBgn0040271	Sulf1	90.8658146438815	-0.359051617132787	0.274431379614315	-1.30834752803195	0.190755461400845	0.498083704768873
FBgn0040281	Aplip1	115.254754819859	0.327057904582425	0.245283496410502	1.33338732270461	0.18240473048752	0.487053563061136
FBgn0040285	Scamp	111.257291534513	0.191198491750871	0.245477401377117	0.778884291092604	0.436047878359657	0.744973266813293
FBgn0040297	Nhe2	284.251606475478	-0.540327842718037	0.175068061472154	-3.08638730659606	0.00202604729559851	0.0292355070285926
FBgn0040324	Ephrin	259.117134628618	0.0175169583014373	0.171761917047958	0.101983947329526	0.918769416818069	0.968839817935454
FBgn0040351	CG11638	68.4770823727407	-0.220776167539448	0.316166637520495	-0.698290525752061	0.48499552304664	0.780643478876441
FBgn0040370	CG13375	213.15056979515	-0.307780874232079	0.186037647744932	-1.654401020239	0.0980460593209836	0.350230839218735
FBgn0040382	CG5273	429.446369254538	0.368837521349366	0.140121057433429	2.63227760413241	0.00848145304638338	0.0820705309488274
FBgn0040395	Unc-76	436.419932596285	-0.0333444952058429	0.141714636085221	-0.235293235243472	0.813981145251021	0.937394607563139
FBgn0040397	CG3655	67.9742319593138	-0.0630284644348404	0.310199654185225	-0.203186765634513	0.838989056576814	0.94390689695265
FBgn0040505	Alk	453.655029516067	-0.199205881479675	0.139880809138526	-1.42411158976352	0.154414171963095	0.447991733473177
FBgn0040600	CG13631	135.538261408901	0.0866689616203553	0.224385152752995	0.386250875144851	0.699310878693765	0.899209039878709
FBgn0040606	CG6503	65.3313786735726	1.51625780430607	0.346370368975423	4.37756211303876	1.20014164903288e-05	0.000533576489907862
FBgn0040637	CG11458	408.092480888234	0.175458622788094	0.160512184825533	1.09311715480546	0.274342364880393	0.596160092771791
FBgn0040653	Dso1	207.323513172259	-0.254230931099308	0.199376545127649	-1.27512958425746	0.202263379626356	0.515051485271449
FBgn0040736	BomS3	393.333668492715	-0.4634572571768	0.146641097935838	-3.16048681918342	0.00157505731316381	0.0254016596093575
FBgn0040752	Prosap	213.87975188958	1.16471433113982	0.190048175603846	6.12852150481918	8.86994418421723e-10	1.45910581830373e-07
FBgn0040765	luna	58.5988518648687	-0.504756551937699	0.340287289272966	-1.48332473133547	0.137988154605564	0.422912237920017
FBgn0040777	CG14767	103.752571507774	-0.432002841252586	0.258599958262982	-1.67054489936639	0.0948116037957572	0.345820594776099
FBgn0040823	dpr6	71.8983069036496	-0.372031157663569	0.3163471850901	-1.17602171031681	0.239586200622946	0.562224393758553
FBgn0040827	CG13315	102.180144097432	0.52107260128878	0.257327442324354	2.02493988430501	0.0428735374939144	0.227506352185449
FBgn0040832	CG8012	211.356263568513	0.565504283221149	0.187060605094111	3.02310731293016	0.00250193504143254	0.0345571870292241
FBgn0040985	osi	67.3197632121267	0.870702281387354	0.329212119193492	2.64480628331791	0.00817376960236905	0.0800348273565303
FBgn0041092	tai	139.613958793974	-0.489356224681523	0.229847053818521	-2.12905154341417	0.0332499961887705	0.191183353022232
FBgn0041094	scyl	1344.38244908112	-0.0372571520844222	0.108706816996381	-0.342730595135194	0.731801143657525	0.910028285163541
FBgn0041171	ago	67.3093211164115	0.0947540579965917	0.308991788557117	0.306655586024016	0.759105539126845	0.923666690269072
FBgn0041188	Atx2	563.137577772617	0.0774353708724461	0.139694602669632	0.554318988655385	0.579360557184711	0.834240380943132
FBgn0041191	Rheb	86.1541504707286	0.431421668975233	0.291088441003794	1.48209824989103	0.138314154407884	0.422912237920017
FBgn0041210	HDAC4	86.3379159082796	-0.496776422515785	0.279644393754023	-1.77645764982778	0.075657516294153	0.299895456153932
FBgn0041342	Pcyt1	70.1479800623681	-0.372056656624936	0.312969437786566	-1.18879549152229	0.234520152600352	0.558480706245853
FBgn0041582	tamo	80.1249823455308	0.393247210493027	0.292338639265133	1.34517698885632	0.178568085454422	0.485528100119876
FBgn0041604	dlp	97.4435267226876	0.0588339793780105	0.260405583147911	0.225932096642462	0.82125423366749	0.937824264974384
FBgn0041605	cpx	8785.66790261477	0.067489149851699	0.0886124344295457	0.761621665019919	0.446285840542765	0.75296431558241
FBgn0041775	tral	281.75935675892	0.0495001905956015	0.169959403523552	0.291247142372691	0.770862310105552	0.924461916203134
FBgn0042134	Capr	70.9171203946815	0.231264217283578	0.307121983700635	0.753004439789634	0.451447246072931	0.75769809126877
FBgn0042135	Gdap2	728.323985943201	-0.251481698956188	0.122036567849912	-2.06070773200927	0.0393309315427544	0.214117639588387
FBgn0042138	Apt1	94.1954497148026	0.887036027049827	0.26811398870714	3.30842874453199	0.000938210562539922	0.016595229842776
FBgn0042201	Nplp3	3866.94810676956	0.498683396537976	0.0843798126829984	5.90998463591583	3.42139641047707e-09	4.69016424602899e-07
FBgn0042693	wrd	119.135577562421	-0.61647426025993	0.256415800405119	-2.40419763246237	0.0162080082365	0.125174523704425
FBgn0042696	NfI	220.184971099254	-0.363985398293118	0.191356008481216	-1.90213728422773	0.0571532092735572	0.26350556968426
FBgn0043070	MESK2	241.187547776046	0.140400628062743	0.179158547794569	0.783666924023814	0.433235575401273	0.743855772789845
FBgn0043362	bchs	111.016904637472	-0.152135769554438	0.260297811773136	-0.584468107964858	0.558905415892493	0.824608384812114
FBgn0043456	Ndf	67.2985814604554	0.306034579332872	0.310839269655752	0.984542846442146	0.324848675360175	0.657289140181411
FBgn0043841	vir-1	122.027707029729	0.0560183430511928	0.252235726298394	0.222087266832785	0.824245949957553	0.938947592830541
FBgn0043884	mask	374.537365192738	0.174862372034815	0.14711585125442	1.18860320314778	0.234595846818167	0.558480706245853
FBgn0044323	Cka	279.47581137596	-0.149286805508695	0.166768311988226	-0.895174891014275	0.370693604856914	0.68980880089324
FBgn0044826	Pak3	158.244341079003	-0.247996808215482	0.214072087998591	-1.15847334668457	0.24667092242672	0.565144383554253
FBgn0045038	Proc	70.0107848859988	-0.383009770660552	0.3195124879387	-1.19873177142934	0.230632259902826	0.553046745685349
FBgn0045823	vsg	1027.7958501655	0.0202047679303309	0.114807988987651	0.175987473593881	0.860303783479398	0.953969331324054
FBgn0046692	Stlk	73.050291840386	-0.400598854350099	0.303801333765095	-1.31862111790414	0.187295810059206	0.493752576197747
FBgn0046704	Liprin-Œ±	198.762672887695	-0.139173372307818	0.191150656824882	-0.728082103507069	0.466563328405357	0.768562514183843
FBgn0047135	CG32276	144.389493406083	0.380202484540414	0.218389948824306	1.74093398797527	0.0816951502229917	0.315466014358736
FBgn0050015	CG30015	59.7973909318521	-0.25491431433221	0.331658452698629	-0.76860490742217	0.442127891346685	0.749408265967957
FBgn0050035	Tret1	99.3467941087385	0.13799097746658	0.262621373076996	0.525436965962872	0.5992794616757	0.845439165789141
FBgn0050158	CG30158	68.8629888273529	-0.435463508372612	0.318027775230704	-1.36926250563089	0.170917233756697	0.47174303612377
FBgn0050296	RIC-3	61.0315815053609	-0.515318184723761	0.330827439601325	-1.55766457989326	0.119312781098934	0.387119378516265
FBgn0050389	CG30389	87.4236431931441	-0.0967194991453065	0.274672700409869	-0.352126363490004	0.724743497772974	0.907308260149575
FBgn0050404	Tango11	57.9510624610192	-0.329817478652804	0.335604837010459	-0.982755438183762	0.325727818540749	0.657674567912418
FBgn0050419	CG30419	61.1444002362082	-0.33220096842881	0.340236430013867	-0.97638271250163	0.328874845119786	0.659755024661034
FBgn0051005	qless	178.444107679132	0.322709188377322	0.199266182503442	1.61948798498083	0.105342309578693	0.366566493545223
FBgn0051092	LpR2	332.368569804198	0.296757070423973	0.159860193220325	1.85635375790503	0.0634031513035067	0.280371462081367
FBgn0051122	CG31122	77.4603816077548	-0.171609766063467	0.292628969447069	-0.58644148044443	0.557578876115813	0.8243536183649
FBgn0051140	CG31140	547.625383780526	0.0905065697413351	0.134619457384871	0.672314177307821	0.501383706078948	0.795036364762983
FBgn0051145	CG31145	133.916766369928	-0.181814543286006	0.236906016793887	-0.767454308449197	0.44281144955675	0.749408265967957
FBgn0051151	wge	68.993197793252	0.198783415216048	0.345866037773739	0.574741065921278	0.565466429714605	0.828560471626959
FBgn0051158	Efa6	233.300797792286	-0.128971063343915	0.178751097475144	-0.721512008405144	0.470594555078464	0.769867971624989
FBgn0051163	SKIP	77.3303441359509	0.179929020480262	0.296579578703154	0.606680410252901	0.544063025163523	0.820333342249309
FBgn0051191	CG31191	112.017819278803	0.227734604864338	0.250570222329782	0.908865398078353	0.363421180580724	0.686790671421957
FBgn0051195	CG31195	78.4919756648984	0.205821380390502	0.289837447768625	0.710126941756703	0.477625420533024	0.774845973152687
FBgn0051221	CG31221	1059.65638861519	-0.412616111916525	0.106689697197793	-3.86744102527137	0.000109983415167508	0.00354750427354021
FBgn0051224	CG31224	143.065756770223	-0.0691378831905977	0.229331693245554	-0.301475483881634	0.763051941935259	0.924169480155734
FBgn0051324	Cipc	133.396857683984	-0.0523527112871628	0.232073265140356	-0.225586998379586	0.821522653998838	0.937824264974384
FBgn0051363	Jupiter	98.4953887376698	0.271088195294647	0.265889558179912	1.01955186638513	0.307941042917634	0.636460212277002
FBgn0051522	CG31522	535.385962257618	0.163396301828904	0.131453063219064	1.24300109733165	0.213867429100469	0.530582315219905
FBgn0051523	CG31523	271.63523329361	0.0599998485328421	0.175950854675258	0.341003450330379	0.733100984268786	0.910028285163541
FBgn0051619	nolo	133.554427568151	0.530557939494327	0.231682032926843	2.29002626052516	0.0220197943897762	0.149680007318933
FBgn0051635	CG31635	373.421814803936	0.142730684194357	0.150593660499042	0.947786804048535	0.343237999696094	0.670577802256621
FBgn0051637	CG31637	173.514379770631	0.238109014626148	0.215973220623336	1.10249323475811	0.270247298053885	0.593533785445449
FBgn0051660	smog	112.665391997483	-0.299023396777502	0.256375039905158	-1.16635143923574	0.243472383620571	0.563526691629102
FBgn0051665	wry	140.972866826317	-0.444753744814034	0.222864893132566	-1.99562047912805	0.0459752486797932	0.235605246349719
FBgn0051712	Arglu1	82.2462171633267	-0.353529751919319	0.302368843401767	-1.16920033142956	0.242322927690706	0.563174574126053
FBgn0051729	CG31729	112.443701148644	-0.272852373544595	0.252881714643516	-1.07897233269409	0.28060006158926	0.601869943701487
FBgn0051774	fred	101.692670283963	0.117927122936244	0.256886791329004	0.459062617918764	0.646189200140594	0.871296093632195
FBgn0051973	Cda5	99.6683924583122	-0.0182658599866743	0.262243902852852	-0.0696521817589158	0.944470502719229	0.974688818678251
FBgn0051992	gw	76.9926686266553	-0.584851209858874	0.304930436848494	-1.91798239593071	0.0551132433616762	0.260673171174277
FBgn0051998	CG31998	116.838599270545	-0.483871979908573	0.247577570786993	-1.95442575177733	0.0506508876989347	0.250103933348115
FBgn0052000	anne	69.5822568453257	-0.552379836340898	0.312000978256426	-1.77044264228848	0.0766534314337014	0.303112727664516
FBgn0052017	CG32017	420.345592481052	-0.47632101421085	0.147089160975148	-3.23831484966678	0.00120238036327089	0.0203908834802125
FBgn0052039	Svip	62.7887181289513	0.449205689457063	0.319009951239586	1.40812437891537	0.159094243343274	0.452966270238692
FBgn0052062	Rbfox1	916.570959226933	-0.0697732633107544	0.111739294954976	-0.624429063552518	0.532345843056485	0.816082263588069
FBgn0052066	CG32066	78.0986765026656	-0.233821948588056	0.290997909501773	-0.803517623162278	0.421675614879856	0.741878488211083
FBgn0052082	IRSp53	83.3169116635123	0.400845628317466	0.316985218025235	1.26455621752543	0.206030456255965	0.519816105124329
FBgn0052103	SCaMC	193.420032960888	-0.363873661248915	0.198112888878113	-1.8366985778133	0.0662544053431647	0.282537473387175
FBgn0052177	Ndfip	112.021823858279	-0.20712624710121	0.254769206369994	-0.812995612980035	0.416220573426065	0.735427328985904
FBgn0052190	NUCB1	95.126243979441	0.339676303463897	0.267379136435547	1.27039195350897	0.203945048047379	0.518531072701605
FBgn0052204	CG32204	60.7075748297613	-0.409708907140271	0.333345045632067	-1.22908353524021	0.219040487631447	0.536192860347812
FBgn0052206	CG32206	112.756654352426	-0.556062097266244	0.257198620546397	-2.16199486639912	0.0306185718917204	0.182491125948841
FBgn0052264	CG32264	399.839145789177	-0.39110365426684	0.159140596093532	-2.45759827389975	0.0139869536446124	0.114993599335714
FBgn0052280	CG32280	71.1247012926416	0.153152864224475	0.301032299753392	0.508758908429223	0.610921225399762	0.85166560659543
FBgn0052296	Mrtf	101.426627830226	0.0894289175943967	0.267151507599553	0.334749814432813	0.737813820658876	0.912559199235978
FBgn0052333	CG32333	60.8152425424084	0.19424751944799	0.32730595987669	0.593473823456107	0.552864096253067	0.822232038521046
FBgn0052369	CG32369	115.073745192453	-0.218351935665747	0.244538102391979	-0.892915801381916	0.37190226445904	0.690858979466624
FBgn0052423	shep	1276.76338176322	-0.204698178242754	0.102193738498166	-2.00304031588421	0.0451729613268514	0.235605246349719
FBgn0052428	CG32428	114.375515369209	0.150667445154443	0.244043595233265	0.617379222800046	0.536984623172439	0.818070551799544
FBgn0052446	Atox1	56.0160281087764	0.0769012822348895	0.338162486766886	0.227409264020174	0.820105517339563	0.937824264974384
FBgn0052451	SPoCk	625.901013125656	-0.195314531983334	0.128059336591939	-1.52518775421822	0.1272122740866	0.403490275896125
FBgn0052479	Usp10	194.440997297286	-0.323952538611863	0.193072070711173	-1.67788400165077	0.0933697462982629	0.342842037188934
FBgn0052521	Mnr	885.173646085912	0.403253662359417	0.112449136682737	3.58609833970671	0.000335662422145503	0.00836613158226293
FBgn0052528	parvin	63.3343186939111	0.0197063347259759	0.322324731509557	0.0611381405134022	0.951249194212159	0.976886404372241
FBgn0052529	Hers	202.00350402479	0.0399213278345082	0.19035788181951	0.209717230791421	0.83388837635871	0.94390689695265
FBgn0052549	Nt5b	64.8265076763237	-0.177545548366582	0.320545911371987	-0.553884925896135	0.579657602077811	0.834240380943132
FBgn0052581	sordd2	66.7075450956078	0.199509827562229	0.329498888253808	0.60549469110363	0.544850351087437	0.820768157086844
FBgn0052600	dpr8	94.4751169806748	-0.540830569171776	0.280010782211917	-1.93146337044431	0.0534257749331389	0.256225655291585
FBgn0052647	CG32647	924.792380865394	-0.0246180102791492	0.113076019727527	-0.217712034244483	0.827653486612257	0.941556006554055
FBgn0052654	Sec16	174.146546686974	0.059419802667407	0.207326881382132	0.286599606723878	0.77441891559379	0.92466141188138
FBgn0052666	Drak	75.4246133000809	0.04845621857346	0.293315276824185	0.165201823437601	0.86878513009061	0.956088875725043
FBgn0052672	Atg8a	1700.22419655406	0.185361050706179	0.0960752136728458	1.92933269279388	0.0536895736131944	0.256378479138338
FBgn0052676	stx	165.071836168948	-0.104865137464079	0.214486014801099	-0.488913636450026	0.624902841052017	0.860393888200355
FBgn0052677	X11LŒ≤	99.1517334187992	-0.0987240684008311	0.263532202694684	-0.374618613555961	0.707944127915695	0.901317489543461
FBgn0052687	CG32687	117.567305237225	0.0771701076610966	0.243268126829666	0.317222435453414	0.751074827358693	0.917918343985921
FBgn0052694	CG32694	381.897054954154	0.221311962495427	0.147005814576133	1.50546400585272	0.132204824113702	0.413454250317565
FBgn0052698	CARPB	98.5435375437653	0.0726137771209538	0.260107800402566	0.279168010373277	0.780115892081922	0.925227572079857
FBgn0052699	LPCAT	129.195509464208	-0.195879836366754	0.231178633666819	-0.847309430200464	0.39682267174279	0.711857464576761
FBgn0052758	Snx27	210.530967847055	-0.0994580119574532	0.189575584053737	-0.524635134075394	0.599836857804725	0.845439165789141
FBgn0052767	CG32767	458.885655397738	-0.309715704162684	0.138058354099459	-2.24336807564401	0.0248730887810388	0.162812828621825
FBgn0052772	CG32772	59.6105667993148	-0.157188634408259	0.332989526024126	-0.472052788822162	0.636889109561279	0.863711941655651
FBgn0052791	DIP-Œ±	71.3734504708055	-0.00818649424189534	0.301987120994043	-0.0271087528996206	0.978372993523125	0.990070720827737
FBgn0053087	LRP1	57.2703413343678	0.476831057042897	0.336059797978121	1.41888753106356	0.155931808077396	0.451598282195979
FBgn0053094	Synd	118.649338136162	0.243991327049197	0.238660036675976	1.02233842937206	0.30662075069134	0.636054394561481
FBgn0053096	CG33096	171.907855584979	0.0309661809267067	0.210285838513109	0.14725756687023	0.882928724008034	0.958059202502122
FBgn0053100	eIF4EHP	824.04813136588	-0.270178376516629	0.116497988902765	-2.31916773037286	0.020385943449989	0.143063383595339
FBgn0053113	Rtnl1	670.661108499468	0.41139416055826	0.132817452053258	3.09744054112178	0.00195199550311368	0.0284162177223186
FBgn0053129	Tmem214	216.851224308871	0.742574128489098	0.187515515576237	3.96006765737311	7.49285318741481e-05	0.00267950945506464
FBgn0053144	CG33144	93.0548047544186	0.216088919654983	0.270445224746576	0.799011777181394	0.42428358306538	0.742496270364415
FBgn0053147	Hs3st-A	279.48497785813	-0.234333410915499	0.166609146033371	-1.40648587724327	0.159579895375272	0.452966270238692
FBgn0053181	CG33181	127.368716129581	0.251409969593988	0.233548530523102	1.07647849049138	0.281713315560316	0.601869943701487
FBgn0053196	dpy	751.119185691104	0.00722700783705999	0.128284156734555	0.0563359343898878	0.955074192774406	0.979486937103428
FBgn0053199	CG33199	100.959724734752	-0.251387231726947	0.258006507074777	-0.974344541062635	0.329885496030335	0.660172312615451
FBgn0053202	dpr11	83.930309261187	-0.39547197487935	0.295633432171935	-1.33771059644347	0.180990795383431	0.485678115525226
FBgn0053208	Mical	80.3573751216175	-0.221601855740359	0.288215557628495	-0.768875412430027	0.441967275006522	0.749408265967957
FBgn0053513	Nmdar2	80.0223978939838	-0.318857932531487	0.290454398726536	-1.09778999364266	0.272296201868653	0.594727044748689
FBgn0053517	Dop2R	98.1961830557038	-0.640572937829291	0.280369800137161	-2.28474299841107	0.0223279017697399	0.151149787700503
FBgn0053523	CG33523	62.8297681188268	0.357482780205234	0.319384226147783	1.11928752561444	0.263017495847931	0.585086396935249
FBgn0053547	Rim	405.330613808332	-0.369942192954257	0.150630397713652	-2.45595974364694	0.0140508896452757	0.114993599335714
FBgn0053556	form3	107.339299891308	0.0695157180846198	0.251376963570677	0.276539731792387	0.782133547382254	0.925765645707571
FBgn0053558	mim	60.747464170004	-0.54600530582657	0.348810867970115	-1.56533341120939	0.117504752918778	0.383485026665915
FBgn0053639	CG33639	74.546183563844	0.116384432625202	0.317793891372018	0.366226147780039	0.714196332388386	0.90373305136838
FBgn0053653	Cadps	105.908657082149	-0.293921283877636	0.267666420627163	-1.09808799769861	0.272166065781654	0.594727044748689
FBgn0053978	CG33978	85.7436846783687	0.291849411129707	0.301269748863705	0.968731219216236	0.332679311801035	0.6638824821879
FBgn0053988	Mid1	334.277889728954	-0.559234116782656	0.164678704161562	-3.3959103554398	0.000684007576659372	0.013395148376246
FBgn0058263	MFS17	61.9317145008596	-1.12759452018805	0.348800163882646	-3.23278093575504	0.00122591530621394	0.0205778640685911
FBgn0061515	endos	193.833913896821	-0.0295718740850551	0.192362041611564	-0.153730298541796	0.877822393967376	0.958059202502122
FBgn0062413	Ctr1A	116.825003051439	0.0738058621555553	0.244356745401289	0.302041435501808	0.762620476178374	0.924169480155734
FBgn0062978	CG31808	2849.949204549	-0.0365144009388673	0.0951021212163515	-0.383949384849148	0.701015962515914	0.899509561886645
FBgn0063649	CG6006	84.5321091422158	-0.512412650933722	0.29241928616319	-1.75232166679923	0.0797185124435369	0.310751073387721
FBgn0066084	RpL41	478.908664539772	0.196876326532473	0.14020529435995	1.40420037225578	0.160259191051014	0.452966270238692
FBgn0069973	CG40485	646.900197208423	0.163744983258402	0.13098780588604	1.25007806757876	0.211271030781432	0.526577038841598
FBgn0082582	tmod	881.296380388105	0.125618495565355	0.112653494498185	1.11508742915541	0.264812957885511	0.585887402603925
FBgn0082598	akirin	173.176573166488	0.0561132865039873	0.204410001517639	0.274513409751847	0.783690099805784	0.925765645707571
FBgn0083228	Frq2	227.703105717024	-0.25325254216428	0.189377051065238	-1.33729266951695	0.181127122865044	0.485678115525226
FBgn0083950	side-VI	60.3879920353075	-0.0438290278265692	0.326473931337734	-0.134249701490648	0.89320512548428	0.961742250752558
FBgn0083956	ldd	322.318917030361	0.126660960841817	0.161371547608483	0.784902684016636	0.432510628266564	0.743855772789845
FBgn0083962	CG34126	140.693247906722	0.0224116987379064	0.23068049623142	0.0971547187735492	0.922603527048094	0.969146105998796
FBgn0083963	Nlg3	59.9861139067823	-0.608920322760383	0.339042458510847	-1.79600019842619	0.0724944854726016	0.29518175396641
FBgn0083991	CG34155	59.0238038099421	-0.562587738257373	0.346423849334269	-1.62398674149748	0.104378638248966	0.365325233871382
FBgn0085195	CG34166	106.98744366107	-0.54118711910257	0.279715914039458	-1.93477414740953	0.0530180168753763	0.255761401055701
FBgn0085370	Pde11	82.943214301648	-0.40835408741393	0.284274197979693	-1.43647960425554	0.150865915915224	0.439246781735474
FBgn0085380	dcma	88.5908651086612	-0.508160844014293	0.276482019055044	-1.83795259363005	0.0660693911608677	0.282537473387175
FBgn0085382	CG34353	115.71910083245	-0.169771186226876	0.258595801781184	-0.656511764914617	0.511494900302681	0.8013420104742
FBgn0085383	CG34354	90.667505885112	-0.590166935450265	0.274203307974739	-2.1522969208841	0.031373976189597	0.185648168460025
FBgn0085384	CG34355	118.085879688203	0.203858599494006	0.240528975344208	0.847542792722895	0.396692645503055	0.711857464576761
FBgn0085385	bma	76.2074261349305	-0.21156003448048	0.2943146107084	-0.718822738603653	0.47225014548592	0.769922189617778
FBgn0085387	shakB	568.770213362325	-0.193641268767322	0.133476781939211	-1.45074870665905	0.146849847341814	0.436822149604878
FBgn0085391	trv	560.235883882369	-0.311239974662092	0.133707424828623	-2.32776882107346	0.0199243825108031	0.141274177716686
FBgn0085399	CG34370	99.4083969833866	-0.68625180613029	0.266079223883856	-2.57912585625189	0.00990506917853479	0.0920555864332753
FBgn0085400	side-V	69.1881994236334	0.331758520061275	0.309338122307902	1.07247861203171	0.283505115463889	0.601869943701487
FBgn0085407	Pvf3	150.303674210267	-0.0203877072852168	0.220931109690819	-0.0922808350247654	0.92647491482501	0.969391240401652
FBgn0085409	smal	187.354823087634	-0.18246807396859	0.195464719816732	-0.933508994051059	0.350557228864796	0.676045300682989
FBgn0085412	kmr	350.060202571808	-0.0576658618571528	0.152707152224834	-0.37762384418151	0.705710048950118	0.901314464691726
FBgn0085413	CG34384	194.106586425893	-0.535301672598213	0.194868193402937	-2.74699356139331	0.00601443151897626	0.06442125236707
FBgn0085414	dpr12	153.402934636124	-0.320121770792638	0.220947892403132	-1.44885641275346	0.147377685732953	0.436822149604878
FBgn0085421	Epac	304.562361034613	-0.384262952724496	0.165758099694987	-2.31821523914416	0.0204376262279056	0.143063383595339
FBgn0085423	GramD1B	212.606352249571	-0.074769672567357	0.186927108615315	-0.399993736174611	0.689161130344841	0.893357020817387
FBgn0085427	CG34398	154.730325087452	-0.254789293112077	0.216247781863376	-1.17822846975166	0.23870553555052	0.561760523577404
FBgn0085430	Dora	380.661727124127	-0.134779717773186	0.148551320820188	-0.907293971060196	0.364251361528854	0.686790671421957
FBgn0085432	pan	1149.95556929229	-0.615614838868224	0.116382176757887	-5.28959722199478	1.22586008717194e-07	1.1202999129988e-05
FBgn0085434	NaCP60E	548.022465400275	-0.593558513557306	0.13918624285526	-4.26449124123961	2.00358203057499e-05	0.000845100625716889
FBgn0085436	Not1	341.208408325363	-0.110904408696877	0.153390048080923	-0.723022191363866	0.469666250575369	0.769867971624989
FBgn0085442	NKAIN	132.069699706335	-0.0766704017510305	0.235948739895072	-0.3249451630262	0.745222574860063	0.914844131078212
FBgn0085446	CG34417	429.861551117158	0.161730884768032	0.140016593902246	1.15508369587212	0.248056154166106	0.566739407782283
FBgn0085450	Snoo	217.868275700672	-0.221800030511163	0.198188010727004	-1.11913949636784	0.263080632349392	0.585086396935249
FBgn0085478	Zdhhc8	172.454982897475	-0.141396964837394	0.207251502146418	-0.682248202657177	0.495082019648503	0.788392954812959
FBgn0086355	Tpi	55.7845974727995	0.597125510680259	0.337944162004428	1.76693542252236	0.077239043873139	0.304695988420417
FBgn0086357	Sec61Œ±	102.384136266485	0.308738336657654	0.255823383062412	1.2068417396479	0.227493098072772	0.548718689633006
FBgn0086359	Invadolysin	189.584454457419	0.421072332940257	0.20108431763723	2.09400881126842	0.0362591953408995	0.200544981246943
FBgn0086361	alph	214.356146527556	0.129985887110545	0.195262824652722	0.665697053915547	0.505604756977952	0.795036364762983
FBgn0086367	t	200.466445114066	0.309416831923225	0.209737145600063	1.47526005008782	0.14014264251626	0.426916012850459
FBgn0086372	lap	483.635925324468	-0.103788763275466	0.136785684620535	-0.758769191113768	0.447990638519208	0.75506618889764
FBgn0086558	Ubi-p5E	128.547704100636	0.432368990670097	0.23182321541629	1.86508063868273	0.0621701019858199	0.278681606160521
FBgn0086655	jing	61.7649665941539	-0.552026896035339	0.336887861060284	-1.63860726325357	0.101295078695834	0.35681028791145
FBgn0086656	shrb	112.843077927429	-0.0350969057634828	0.267156594088472	-0.131372036251743	0.895481008758346	0.961742250752558
FBgn0086674	Tpst	136.364251130346	-0.280434210466331	0.22772901276259	-1.23143822152642	0.218159009108498	0.535356104900222
FBgn0086675	fne	704.090566474539	-0.316237644431643	0.12770969679858	-2.47622265465405	0.0132780743093441	0.112589856901397
FBgn0086677	jeb	544.56331681794	-0.279013551437056	0.13145151790244	-2.12255861240137	0.0337908562301463	0.192163009335094
FBgn0086680	vvl	299.368462014677	0.0178896309922096	0.16165270329956	0.110667069755451	0.911880360063982	0.966522675454414
FBgn0086686	l(3)L1231	312.160082258436	-0.065579375618903	0.1582198968761	-0.414482482378669	0.678520793555407	0.891033863782925
FBgn0086687	Desat1	3014.31037528772	0.511680411945229	0.0988537669809327	5.17613468431531	2.2652995536283e-07	1.6938262571448e-05
FBgn0086706	pix	70.9218740514107	0.00250796746097003	0.312399235830452	0.00802808449355867	0.993594584134835	0.998956408795056
FBgn0086758	chinmo	504.193881810471	-0.33548278908556	0.136852936880809	-2.45141095786454	0.0142297387912975	0.115566077864949
FBgn0086778	nAChRŒ±7	178.252018220358	-0.68162872806552	0.212516767359827	-3.20741152114085	0.00133935253040259	0.0222548981061844
FBgn0086779	step	58.9658901213074	-0.313202118714854	0.33936025045012	-0.922919282088662	0.356049271317224	0.682332811187708
FBgn0086906	sls	114.366519630623	-0.277658220620613	0.245508267490499	-1.13095262924846	0.258075030078931	0.577142870869981
FBgn0087002	apolpp	135.872735133378	1.04483436468937	0.256417508089806	4.07473878235895	4.60660253395929e-05	0.00176229329496815
FBgn0087013	KaryŒ≤3	173.358163532254	-0.0496853457797853	0.203191686465717	-0.244524501193942	0.80682462858314	0.935828531576634
FBgn0243512	puc	56.1668940388681	-0.130040523075406	0.339982343831967	-0.382491989465423	0.702096469524202	0.900193836607414
FBgn0243516	Vrp1	71.7666371985009	-0.314389410951654	0.303382894450126	-1.03627929162413	0.300071864279482	0.624833185746515
FBgn0250753	kra	110.494285958284	0.578849303100997	0.246459095673877	2.34866277309947	0.0188409620970637	0.13898377869807
FBgn0250788	Œ≤-Spec	149.259731781623	0.0702055677956494	0.220587633521888	0.318266108914412	0.750283089905792	0.917632477988868
FBgn0250789	Œ±-Spec	621.066681905696	0.0137164451772983	0.128690997793717	0.106584340882062	0.915118741976862	0.967461652025667
FBgn0250791	Œ±Snap	337.617549981056	-0.0562255092001282	0.16970572338242	-0.331311803040538	0.740408976762342	0.913370087526211
FBgn0250823	gish	265.238371325544	0.406979723282477	0.168047141205857	2.42181878467024	0.0154430494021226	0.122133732050441
FBgn0250851	CG33981	77.3325261564639	-0.227016696529411	0.315716020120618	-0.719053459633374	0.472107981393868	0.769922189617778
FBgn0250869	CG42240	226.980783861555	0.0575754658517485	0.196296752295443	0.293308295621175	0.769286513369601	0.92438006902337
FBgn0250871	pot	320.128702761231	0.107044598746437	0.162047084211957	0.660577135756561	0.508883535943578	0.798772344109911
FBgn0250908	beat-VII	149.284308656694	-0.360222529601554	0.219298029803864	-1.64261635147261	0.100462335466424	0.354636355884694
FBgn0259108	futsch	1438.37835765211	-0.0635333968473354	0.120419263917477	-0.527601604431617	0.59777587918777	0.845439165789141
FBgn0259110	mmd	116.358829451183	-0.210382124787627	0.242578142272509	-0.867275686163372	0.385790975275274	0.702788674615754
FBgn0259111	Ndae1	78.3356772873003	0.257994203360994	0.301819482991498	0.854796386250061	0.392663879149656	0.705936700766322
FBgn0259143	CG42258	532.241444350011	-5.05307820985628e-05	0.133058445410498	-0.000379763809374673	0.999696992327032	0.999723193627389
FBgn0259145	CG42260	78.7573450124364	-0.434478237054047	0.292064142456767	-1.48761239020761	0.136853143976579	0.422090811384086
FBgn0259146	fid	72.5857785818395	0.0132492137625657	0.302167812908971	0.0438472040917113	0.965026199818857	0.982365448860455
FBgn0259150	OtopLc	344.357250454048	0.178579886912978	0.152336839828665	1.17226986665753	0.241088725680833	0.563174574126053
FBgn0259163	CG42268	183.543369942224	-0.251444137541001	0.210112224464119	-1.19671350956517	0.231418239564239	0.554123732289917
FBgn0259168	mnb	107.327178793573	-0.21287973613097	0.257422556325733	-0.826966133696535	0.408256257034744	0.725250046244227
FBgn0259170	Œ±-Man-Ia	140.468475454446	-0.201029369500342	0.238464155307558	-0.843017137066431	0.399218859548604	0.7130456286183
FBgn0259171	Pde9	262.212971213361	-0.27863470453825	0.177209086872378	-1.57234998191101	0.115869407405542	0.381210350364233
FBgn0259174	Nedd4	119.020302330483	-0.461324638687081	0.240795339326247	-1.91583707549275	0.0553858369235075	0.260673171174277
FBgn0259175	ome	134.336362760275	0.443157366925839	0.224816101502797	1.97119941126781	0.0487010712451975	0.242767461207121
FBgn0259176	bun	1268.15363889147	-0.130393356911296	0.108459524766392	-1.20223057580371	0.229274206095159	0.551155529610295
FBgn0259211	grh	265.252963306492	0.232063205972801	0.169678143598101	1.36766704922506	0.171416318515439	0.472328046830649
FBgn0259212	cno	232.260541849067	-0.297545359254325	0.193990015061377	-1.53381790892786	0.125074455878912	0.400286925915975
FBgn0259214	PMCA	215.113454482593	0.218433068561632	0.185276063237297	1.17896000565312	0.238414101783407	0.561760523577404
FBgn0259219	CG42319	116.601555339548	0.425754753555061	0.27805870438263	1.53116858722463	0.125727732195496	0.401085494083649
FBgn0259222	CG42322	201.756284920577	-0.273083416248831	0.193033405110523	-1.41469512021753	0.157157905752668	0.452188502411374
FBgn0259224	CG42324	89.1073804200194	-0.123105529682902	0.278199461518106	-0.442508152284434	0.658121532366825	0.878809110295815
FBgn0259228	C3G	144.167598676593	-0.122776744081092	0.223667906994756	-0.54892427675809	0.583057417094778	0.837667642900358
FBgn0259239	CG42337	62.5240944075658	-0.298488339472544	0.329548260674939	-0.905750007180185	0.365068187373599	0.686790671421957
FBgn0259243	Pka-R1	398.470776869626	-0.291357492638486	0.144879547122888	-2.01103260207843	0.0443220132070834	0.233684973479654
FBgn0259244	CG42342	120.940309269174	0.0144386168578355	0.239585677972761	0.0602649414606372	0.951944623835077	0.976886404372241
FBgn0259246	brp	866.27885826411	-0.142169370065275	0.120290128453438	-1.18188725785845	0.237250438558536	0.561760523577404
FBgn0259481	Mob2	690.759282757529	0.462410946987295	0.138502384303809	3.33864972297505	0.000841866479169311	0.0153874484248169
FBgn0259677	CG42346	95.6002744841647	-0.167344413440899	0.281073801199274	-0.595375352405242	0.551592597243158	0.822232038521046
FBgn0259685	crb	117.950951029731	-0.166130311727418	0.241566337688171	-0.687721283177582	0.491628314674937	0.785187980439175
FBgn0259735	mtgo	184.513589350259	0.143167998231233	0.201206028421603	0.711549248073432	0.4767439441525	0.774179455213092
FBgn0259745	wech	108.797473098168	-0.477649335069474	0.260487432961409	-1.83367515906319	0.0667022281504626	0.282537473387175
FBgn0259822	Ca-Œ≤	223.860601203183	-0.436617114724985	0.189984955497948	-2.29816678684171	0.0215522982447303	0.148752205498917
FBgn0259823	CG42404	107.67738036668	-0.469506462156462	0.259770293185418	-1.80739089292762	0.070701352918319	0.292220415956369
FBgn0259824	Hip14	119.211847248531	0.227729066667385	0.241849812257005	0.941613576385106	0.346390516361155	0.672598780289048
FBgn0259923	Septin4	120.664467968742	0.0915419833057979	0.248304409518529	0.368668375576983	0.712374923453558	0.902401406841727
FBgn0259927	CG42450	543.95791574591	-0.343349358918346	0.135664135314622	-2.53087787809267	0.0113777454870206	0.101169682844048
FBgn0259984	kuz	108.421399454408	-0.611153013139674	0.253782983367195	-2.40817175773919	0.0160326362504411	0.124490812503308
FBgn0259985	Mppe	77.8391410710823	0.293598504846316	0.289928675545548	1.01265769691067	0.311223690539903	0.639953713672675
FBgn0259994	OtopLa	555.196641044994	-0.214030229077545	0.128973499367008	-1.6594899737387	0.0970170993543546	0.350230839218735
FBgn0260003	Dys	185.515335350303	-0.025550197823091	0.198510369673122	-0.128709638016207	0.897587408815325	0.961742250752558
FBgn0260228	CG42502	127.264880504013	0.547978985306002	0.23598653272913	2.32207736165598	0.0202287704139162	0.142816855497391
FBgn0260400	elav	534.15815762071	-0.221087535643765	0.130604088692394	-1.69280715372152	0.0904921805699324	0.334064086732723
FBgn0260442	rhea	163.665361333019	-0.153959395400558	0.210474313654197	-0.73148781306164	0.464481245722161	0.768417959613031
FBgn0260446	GABA-B-R1	69.499135665907	-0.286925115868202	0.313946028597947	-0.913931344026176	0.360752922506596	0.686191917078683
FBgn0260462	CtsF	96.1099836355271	0.627605594523862	0.268307786659792	2.33912553316856	0.0193289375900409	0.140070935399195
FBgn0260486	Ziz	124.031928211584	0.211478281777596	0.237402216278164	0.89080163232262	0.373035599306985	0.690858979466624
FBgn0260499	qvr	1716.02844024074	-0.198380019605786	0.099770001475512	-1.98837342559804	0.0467704055918727	0.236730206765017
FBgn0260634	eIF4G2	199.167921482356	-0.0260491077064638	0.191935360954477	-0.135718127065924	0.892044116988668	0.961742250752558
FBgn0260653	serp	143.908951772228	0.458255275451321	0.218923853246608	2.09321765835684	0.0363297291255861	0.200544981246943
FBgn0260657	CG42540	452.217280644986	-0.476193443930263	0.317269054563265	-1.50091361600256	0.133377905961907	0.415542907779046
FBgn0260658	CG42541	153.794691746975	-0.51362590059923	0.215319718665705	-2.38541042029068	0.0170600766606156	0.129326387588537
FBgn0260659	CG42542	64.5561413138839	-0.0439134248812173	0.319691308035633	-0.137361960670894	0.890744696973078	0.961742250752558
FBgn0260660	Mp	94.890012338759	-0.534176120037396	0.271764735911447	-1.96558290848837	0.0493468099979095	0.245243209808342
FBgn0260747	Chchd2	59.4604981215412	-0.0324917866414252	0.330958714488927	-0.0981747427065023	0.92179353796146	0.968913974406774
FBgn0260753	Pdfr	160.737644789871	-0.050240341362877	0.21484566093728	-0.233843872590676	0.815106188267063	0.937394607563139
FBgn0260793	2mit	166.654907368704	-0.358991900695452	0.216665007008662	-1.65689838729287	0.0975400204904826	0.350230839218735
FBgn0260794	ctrip	126.267736390877	-0.0575213426527072	0.24524158880004	-0.234549706410554	0.81455824903697	0.937394607563139
FBgn0260795	NaPi-III	268.853066632322	0.430647185158822	0.173839516738273	2.47726865121921	0.0132392207485485	0.112589856901397
FBgn0260866	dnr1	67.1190927247947	0.179484267479432	0.324825483053595	0.552555993428072	0.580567482695107	0.834819500903366
FBgn0260934	par-1	649.77329851026	-0.0223674036000059	0.129645721534309	-0.17252712496252	0.863023138438825	0.954722974264874
FBgn0260941	app	213.553714230329	-0.143228742448184	0.195202023170141	-0.733746198538853	0.463103436279369	0.767948742620526
FBgn0260943	Rbp6	1903.60932941618	-0.243968142015067	0.101663363420898	-2.39976461338398	0.0164056175730079	0.126108602371953
FBgn0260945	Atg1	110.947276690677	0.0260885048211725	0.246621023018819	0.10578378315778	0.91575390375398	0.967511349823569
FBgn0260960	Baldspot	313.724130600844	0.534773925094394	0.158455725327524	3.37491071394884	0.000738396431053621	0.0139616336676231
FBgn0260964	Vmat	710.255394129766	-0.113102826833957	0.221045722871556	-0.511671636820942	0.608880839804574	0.85166560659543
FBgn0260970	Ubr3	162.319014079156	0.0591019836104269	0.210060782767913	0.28135658085082	0.77843691694957	0.924884559502258
FBgn0260990	yata	122.180450471364	-0.0117179138060177	0.237780550418906	-0.0492803712724772	0.960695861964678	0.979754924322315
FBgn0261015	Pif1A	181.145950805756	-0.211145136413084	0.231114018668729	-0.913597269561272	0.360928501660275	0.686191917078683
FBgn0261041	stj	82.5784874117562	-0.647510522154807	0.296959040057561	-2.18047082193321	0.0292225793956033	0.178633050198358
FBgn0261090	SytŒ≤	70.1591871950589	-0.185726406930455	0.311091223638513	-0.597015900217964	0.550496764926726	0.822232038521046
FBgn0261113	Xrp1	71.9847928646253	-0.366874460529137	0.30365686363588	-1.20818761063495	0.226975106230797	0.548273200807138
FBgn0261239	Hr39	91.2045833881346	-0.229854631570964	0.282073916111187	-0.814873756282948	0.415144576670639	0.734314869487313
FBgn0261258	rgn	165.699378945808	-0.224817618981573	0.214979721877638	-1.04576197707398	0.29567094022209	0.618988771593883
FBgn0261260	mgl	671.129828658093	0.0628757182985153	0.121766789073366	0.516361799280357	0.605601741094469	0.850362682289659
FBgn0261261	plx	62.6020181425333	-0.374669182239734	0.326282779503264	-1.14829591316506	0.250846425676205	0.56994802518972
FBgn0261262	CG42613	2709.87494622702	-0.55318193259527	0.102316121470808	-5.40659599526646	6.4233807379903e-08	7.5474723671386e-06
FBgn0261268	Cul3	106.766253910697	0.106313968912139	0.252080861511929	0.42174549973564	0.673210789838312	0.888870012853094
FBgn0261285	Ppcs	149.578780435179	0.358188522846905	0.224185765460641	1.59773089121392	0.110102880738298	0.371093812364916
FBgn0261341	verm	120.143600155651	0.479740410983618	0.249753588202505	1.9208549291978	0.0547499992253789	0.260299851808521
FBgn0261397	didum	62.5159405987343	-0.157142174255865	0.328667413162715	-0.478119119701312	0.632565424412077	0.862764990540449
FBgn0261439	SdhA	167.07321201457	0.286372221230092	0.20516363425586	1.39582349605368	0.162767653068201	0.458480803591079
FBgn0261444	Motor	508.457687249141	0.373834827015579	0.135830039857051	2.75222496738576	0.00591918428938356	0.0640595931318155
FBgn0261445	sgl	185.734503033889	0.620211996243137	0.197094650449532	3.14677234936901	0.00165083438147384	0.025619080731363
FBgn0261549	rdgA	1990.1993503968	-0.052086495503384	0.101595429643859	-0.512685419865563	0.608171390249623	0.85166560659543
FBgn0261552	ps	5031.72764210064	-0.0262702370652047	0.092474978780035	-0.284079406254228	0.776349528532045	0.924761024210872
FBgn0261553	CG42671	163.41290513562	-0.178661150945352	0.2110756124853	-0.846431991084684	0.397311798272133	0.711958505618365
FBgn0261556	CG42674	77.4657887886472	-0.105834037443826	0.307294805498587	-0.34440555307178	0.730541313286207	0.910028285163541
FBgn0261560	Thor	77.4261166182382	-0.793748673346267	0.309604746786516	-2.56374839722204	0.0103548576959396	0.0951605637420145
FBgn0261564	ReepA	78.6122158676081	-0.267544005162137	0.304378942520638	-0.87898329282091	0.379410334612823	0.695022272202778
FBgn0261565	Lmpt	307.357220207552	-0.279609593626594	0.171790274536914	-1.62762178697439	0.103605106511627	0.363391045227347
FBgn0261617	nej	307.488525392399	-0.344016480420961	0.167482761451206	-2.05404112901008	0.0399717111516408	0.214180667245763
FBgn0261618	larp	1003.91500588238	-0.263121128155389	0.110712535480937	-2.37661550259314	0.0174722902491769	0.131241632236968
FBgn0261649	tinc	91.2355740904328	-0.11384574096002	0.293468167112136	-0.387932163410822	0.698066235435124	0.899209039878709
FBgn0261673	nemy	106.539729014721	0.325516119819685	0.24978204515764	1.30320063483445	0.192506273469807	0.499483942993427
FBgn0261674	CG42709	92.9435467352635	-0.111979703607551	0.271784554118564	-0.412016436955798	0.680327375630002	0.891033863782925
FBgn0261698	SLO2	89.4975855167206	-0.450530736190504	0.28412598380667	-1.58567241951747	0.112813638781827	0.374150072169569
FBgn0261703	gce	56.6704824738427	-0.14736537113935	0.336834002861053	-0.437501469233019	0.661747710793199	0.879970116426076
FBgn0261710	nocte	197.529100467804	0.0999623379848333	0.197534116614039	0.506051003736985	0.612820845056174	0.853590423469438
FBgn0261722	fwe	654.955578028087	-0.0537468334183557	0.12458615873659	-0.431402926002328	0.666175422749403	0.883044778745179
FBgn0261788	Ank2	861.667537244694	0.32419141512618	0.112412927857927	2.88393355910015	0.00392741605617769	0.0475044074442081
FBgn0261793	Trf2	310.43072223247	-0.264774801796961	0.168077531154665	-1.57531348763872	0.11518410223938	0.380477606794738
FBgn0261802	CG42748	580.625855043939	-0.27229991979995	0.129146539854474	-2.10845695213194	0.0349914825986986	0.196453886944912
FBgn0261811	pico	188.781837690364	0.033707884572212	0.204080826959276	0.16516928647559	0.86881073904956	0.956088875725043
FBgn0261822	Bsg	1835.89078107868	0.0986560771084607	0.0955325930236644	1.03269548104931	0.301746428976907	0.627525759376754
FBgn0261836	Msp300	740.937964574472	0.180472998452003	0.117427703978479	1.53688603572696	0.124321219698329	0.398956121492583
FBgn0261854	aPKC	350.048613381492	0.121635645084092	0.154486328354249	0.78735540147716	0.431073846550363	0.743855772789845
FBgn0261859	CG42788	123.681859310926	0.0366363275509478	0.242992834428642	0.15077122597912	0.880156185096852	0.958059202502122
FBgn0261873	sdt	596.685666687184	0.03759187702109	0.127251519800616	0.295413972893925	0.767677660534742	0.924169480155734
FBgn0261885	osa	96.0249094581742	-0.150132938753376	0.263489948563128	-0.569786208438256	0.568822710760163	0.829293977941191
FBgn0261928	CG42795	55.9098939211813	0.417061722470519	0.337158308176366	1.23699079143663	0.216090501338938	0.532636701136593
FBgn0261934	dikar	135.641215284766	-0.0686096319299811	0.224440594423745	-0.305691722596518	0.759839376227911	0.923666690269072
FBgn0261954	east	154.114082638209	-0.242717219135667	0.217456801816812	-1.11616292113104	0.264352402840791	0.585887402603925
FBgn0261955	Cs1	1182.93434901409	0.230730471988922	0.112201718115082	2.05638982954137	0.0397449558331488	0.214180667245763
FBgn0261986	RASSF8	75.6352096219791	0.215943399173509	0.292251074660144	0.738896852388407	0.459969633807262	0.765840129162901
FBgn0261988	Gprk2	127.129147644494	-0.00400879856819707	0.233530799558409	-0.0171660379520707	0.986304155983442	0.99477028607772
FBgn0261999	Ca-Ma2d	63.3667221316065	-0.401976200655467	0.327336412384336	-1.22802164821032	0.219438841511958	0.536369828064148
FBgn0262026	CG42837	93.0435595505943	0.336640576365159	0.28868490071344	1.16611771358046	0.243566855774038	0.563526691629102
FBgn0262081	Csk	111.63495115658	0.165913217371282	0.24448472851035	0.678624053053107	0.497376098429303	0.791280156592074
FBgn0262103	Sik3	66.4155546001637	-0.160015316157163	0.314070709971213	-0.509488185548502	0.610410077472651	0.85166560659543
FBgn0262114	RanBPM	151.231694831538	0.0619225422815194	0.216009807314124	0.286665420665233	0.774368517102554	0.92466141188138
FBgn0262126	Sec24CD	61.1129038148294	-0.106662602233737	0.325190455610888	-0.328000408355668	0.742911353866304	0.913370087526211
FBgn0262127	kibra	69.5622576834861	0.0436801827863105	0.304427709040617	0.143482940248657	0.885908783549124	0.95939430476518
FBgn0262160	CG9932	432.549751628475	-0.122337656367735	0.142248898119491	-0.86002533576724	0.389775076656254	0.705368538063298
FBgn0262473	Tl	97.1952398213438	-0.36840542155803	0.274962904177866	-1.33983681420429	0.180298404081721	0.485678115525226
FBgn0262476	CG43066	622.819973684215	-0.335933727966608	0.136343154949175	-2.46388407318163	0.0137440556222777	0.11418672474064
FBgn0262483	Rbp	321.861135397194	-0.0710934654796549	0.156867838835944	-0.453206125661017	0.650400321913437	0.874823000447754
FBgn0262508	CG43078	58.8472137854927	-0.794103337600116	0.355929906992662	-2.23106662856653	0.0256767158709797	0.165941232208021
FBgn0262511	Vha44	711.886219115833	0.0759344896260135	0.123367522572204	0.615514424240554	0.538215046465244	0.818070551799544
FBgn0262515	VhaAC45	175.918786665122	0.284093826395195	0.23275491668224	1.22057067771008	0.222248614088587	0.540261022290821
FBgn0262518	Rab8	104.973519326773	-0.0241769520792095	0.254931874690364	-0.0948369132285809	0.924444366477988	0.969391240401652
FBgn0262559	Mdh2	160.695052092737	0.441907733950446	0.210458940991439	2.09973371465564	0.0357522720500269	0.198690836223967
FBgn0262579	Sarm	100.644739064353	0.327436326868449	0.261930430505758	1.2500889119153	0.211267069778544	0.526577038841598
FBgn0262582	cic	482.016783658941	-0.204005789386208	0.14174074150499	-1.43928828945082	0.150068859367714	0.438604716370409
FBgn0262593	Shab	265.624414293734	-0.827343107041757	0.180655802171501	-4.57966529221319	4.65720612927985e-06	0.000283744595654272
FBgn0262614	pyd	168.631541936128	-0.136795468614608	0.204401108425094	-0.669250131120201	0.503335932369936	0.795036364762983
FBgn0262617	Nuak	86.8156965320739	0.103349526400585	0.284299060823446	0.363523981054465	0.716213502147203	0.904893403250498
FBgn0262656	Myc	201.046576498105	-0.619234621278661	0.196527584233531	-3.15087891449799	0.00162779959095041	0.025619080731363
FBgn0262716	Arp3	61.8184023707871	0.480781967717808	0.326495839101492	1.47255159220683	0.140871985805297	0.428344577910747
FBgn0262728	Pal2	273.83092232952	0.187121094264577	0.185165493926848	1.01056136484318	0.312226415158155	0.641214048608195
FBgn0262730	dtn	414.122681769947	-0.396014916865226	0.146950574664442	-2.69488511881982	0.0070412903314724	0.0719436186041746
FBgn0262733	Src64B	113.888204694718	0.0887080177601409	0.245853733239534	0.360816232445464	0.718236827367874	0.905957884603152
FBgn0262734	eIF4H1	797.802475044744	0.0135788374277168	0.117977431608117	0.115096906608556	0.908368311779386	0.966277511534478
FBgn0262736	Vha16-1	2952.59773171969	0.0425878768844252	0.0972389872144983	0.437971209947725	0.661407153640766	0.879970116426076
FBgn0262737	mub	2120.23901751784	-0.123582422070591	0.0953992790997484	-1.29542301825336	0.195174341722979	0.503270657191728
FBgn0262738	norpA	5128.23297404122	0.0777039695018555	0.0860148797890967	0.903378225864885	0.366325192197163	0.686790671421957
FBgn0262739	AGO1	1464.38175841694	-0.183545019440585	0.100016482673967	-1.83514771299151	0.0664838059823152	0.282537473387175
FBgn0262740	Evi5	203.169081073656	-0.258180133463574	0.194646685159871	-1.32640395725989	0.184705928721394	0.487706665725028
FBgn0262743	Fs(2)Ket	492.736569034971	-0.197113335027239	0.139617805899058	-1.41180656548743	0.158006924768758	0.45282472342266
FBgn0262869	Gfrl	135.437427652239	-0.367247524141754	0.226806415008105	-1.6192113619389	0.105401794192639	0.366566493545223
FBgn0262870	axo	105.143604999607	0.286439141409675	0.257978738994137	1.11032072846974	0.266860843953374	0.587665446189157
FBgn0262871	lute	197.241119580538	0.276832626650457	0.190138612890045	1.45595164728874	0.145405986732475	0.434896087590765
FBgn0262872	milt	187.922620919355	-0.0120007324981238	0.196686559123195	-0.0610145022192755	0.951347659473406	0.976886404372241
FBgn0262975	cnc	326.589059793507	-0.0297459393863196	0.160921537076341	-0.184847472418861	0.853348671799646	0.95299291589302
FBgn0263006	SERCA	734.021868822002	0.0206701857407237	0.122228013109889	0.169111689004879	0.865708790857977	0.956088875725043
FBgn0263102	psq	407.695937951839	-0.353214708020356	0.1455116763772	-2.42739769628343	0.0152075751912852	0.122015331013057
FBgn0263108	BtbVII	144.689315368167	0.161552174065324	0.219740076491304	0.73519667711464	0.462219722444767	0.767948742620526
FBgn0263110	CG43367	60.4158262861009	0.0382737779232663	0.33648858826213	0.113744653632801	0.909440213722042	0.966427100499199
FBgn0263111	cac	432.931822202482	-0.500046674215472	0.145728292516173	-3.43136302211169	0.00060055633927391	0.0120477460744583
FBgn0263112	Mitf	78.008397447469	-0.00997465133873967	0.30090585472652	-0.0331487446391005	0.973555971487303	0.987361019171771
FBgn0263120	Acsl	287.930914178523	0.273405029753666	0.167443396816889	1.63282061252408	0.10250673056323	0.360306777300243
FBgn0263144	bin3	70.2890724123781	-0.327421549269974	0.305326353721924	-1.07236583176889	0.283555748552372	0.601869943701487
FBgn0263197	Patronin	69.7868922633986	0.0480183510206391	0.312745417055318	0.153538144452316	0.877973911979286	0.958059202502122
FBgn0263219	Dscam4	75.6602650294909	0.0330187816091127	0.293060404021876	0.112668859920933	0.910293090192803	0.966522675454414
FBgn0263220	Hk	592.918944675997	-0.299594188978616	0.125947694056571	-2.37871912799015	0.0173729077444874	0.131093730457256
FBgn0263231	bel	140.369759241086	0.302370329850074	0.223338351021076	1.35386658165816	0.175778946899376	0.479529631259492
FBgn0263257	Cngl	371.534183241103	-0.820634249613497	0.154371835209458	-5.31595837090378	1.06097405936885e-07	1.02664842803633e-05
FBgn0263258	chas	83.5700637343975	-0.0153282711837434	0.291155456726363	-0.0526463469243834	0.958013688643236	0.979551968455129
FBgn0263289	scrib	170.324701807865	-0.10834981085495	0.205280803400911	-0.527812679314899	0.59762935592592	0.845439165789141
FBgn0263346	smash	241.53443242921	0.133568539036932	0.176649331856672	0.756122526097669	0.449575737369548	0.75696221901014
FBgn0263351	AP-2Œº	95.7491681301845	0.229960351622367	0.264850727322116	0.868263998923006	0.385249825768404	0.702788674615754
FBgn0263352	Unr	283.562336849063	-0.081026873618571	0.170876078861446	-0.474185000957747	0.635367988264607	0.863072122787183
FBgn0263353	dths	598.338826237057	-0.407581281409291	0.136301361366794	-2.99029501482724	0.00278708123554897	0.0375799068235906
FBgn0263391	hts	494.536882841054	0.210450407816211	0.134997740148347	1.55891800547884	0.119015788144837	0.386918916004462
FBgn0263392	Tet	347.381945291218	-0.209002573141144	0.156646455032956	-1.33423110722278	0.182128127751366	0.487053563061136
FBgn0263395	hppy	87.6157222520891	0.0909707607015665	0.273695911719142	0.332378953452976	0.73960312876439	0.913370087526211
FBgn0263396	sqd	2596.84953414072	0.109987491518113	0.0908398856560879	1.21078412553839	0.22597815071799	0.546782823434949
FBgn0263397	Ih	624.147417635208	0.0704519663371878	0.124234902280453	0.567086744899967	0.570655248027725	0.829293977941191
FBgn0263456	nwk	373.58180980094	-0.252589955379513	0.150045719907958	-1.68341993050157	0.0922938276772639	0.339649544807828
FBgn0263593	Lpin	62.309592385697	-0.683696427325453	0.329459641577294	-2.07520540012805	0.037967502368124	0.208188471318547
FBgn0263594	lost	579.361107233107	0.379545976885563	0.144386797904346	2.62867507552183	0.00857182195082745	0.0824599246146852
FBgn0263598	Vha68-2	297.133453445865	0.259415328319397	0.163522596658676	1.58641884131084	0.112644329153531	0.374150072169569
FBgn0263706	CG43658	82.3998068129067	-0.17917515318631	0.291186017797944	-0.615328835296758	0.538337578316174	0.818070551799544
FBgn0263773	fok	1288.96501735536	0.305860578037048	0.104564242250352	2.92509725556796	0.00344348585971271	0.0439111181335458
FBgn0263776	CG43693	240.143225664418	0.0811425159083946	0.379692730135445	0.213705740111087	0.830776534791664	0.943152104715174
FBgn0263873	Nav	100.069295813421	0.507437790528073	0.25713750810463	1.97341023590224	0.0484488423624863	0.242244211812432
FBgn0263929	jvl	184.520644724218	-0.0805331331548235	0.205232117437756	-0.392400244953122	0.694762505082094	0.895677367445176
FBgn0263930	dally	516.503786481559	-0.0994013578874802	0.131617565698565	-0.75522866085468	0.450111794563594	0.757089879404
FBgn0263980	Stacl	188.516691197239	-0.173641865481767	0.197359728323827	-0.879824202011751	0.378954551602485	0.694961245692406
FBgn0263983	CG43732	352.270373995879	-0.146317225316216	0.164338863515079	-0.890338549181891	0.373284127852397	0.690858979466624
FBgn0263987	spoon	194.012884451306	-0.0105775004155615	0.193808976876002	-0.0545769374879315	0.956475512586119	0.979551968455129
FBgn0263993	CG43736	215.237476895031	-0.27231691151323	0.187862911284243	-1.44955121610569	0.147183708328438	0.436822149604878
FBgn0263994	CG43737	116.103877588622	-0.556600755300935	0.248226832079818	-2.24230696833756	0.024941539703769	0.162812828621825
FBgn0263995	cpo	1944.16117554198	-0.087815917977077	0.09538290582688	-0.920667253904624	0.357224177648607	0.683104851778153
FBgn0264001	bru3	1555.98182692251	-0.105421020346738	0.103608523023838	-1.01749370872204	0.308918623614598	0.63760493832624
FBgn0264006	dysc	836.692853280827	-0.207786201451106	0.122737015863717	-1.69293835269568	0.0904672020906098	0.334064086732723
FBgn0264078	Flo2	167.372012776987	0.136314130107205	0.204441823611379	0.666762444686087	0.504923884852966	0.795036364762983
FBgn0264087	Slob	281.626096656113	0.068793035504988	0.166586467158051	0.412956926685526	0.679638172039643	0.891033863782925
FBgn0264089	sli	155.401746888272	0.0972099540308607	0.220081296067815	0.441700207003992	0.658706159875222	0.878809110295815
FBgn0264270	Sxl	1076.97901526164	-0.467635784424694	0.111286304904654	-4.20209642889434	2.64454431581391e-05	0.00108756884987847
FBgn0264273	Sema2b	90.1311844080712	-0.232953435150499	0.28353406441975	-0.821606517111926	0.411300878958143	0.729870491786564
FBgn0264307	orb2	964.221224557946	-0.338511330691149	0.110655367074661	-3.05914967922658	0.00221966219465035	0.031208071027349
FBgn0264308	hbt	532.126901017981	-0.316949428539692	0.130771206434486	-2.42369430688459	0.0153635319011869	0.122091835639867
FBgn0264324	spg	78.3517506824699	0.586565984982961	0.288646779442394	2.03212378158553	0.0421411264011837	0.22434353699012
FBgn0264357	SNF4AŒ≥	65.0881641488357	-0.311790698972413	0.318976989618432	-0.977470818021652	0.328336118038062	0.659755024661034
FBgn0264386	Ca-Œ±1T	397.551084907746	-0.550989051327299	0.147019005975823	-3.74774028480311	0.000178434871531506	0.00531916808181855
FBgn0264442	ab	148.557961404537	-0.00213716290858861	0.219378182739368	-0.00974191180682567	0.992227201922859	0.998906822009243
FBgn0264449	CG43867	133.038985909714	-0.312744520763281	0.235519685886742	-1.32789121039196	0.184214048848986	0.487706665725028
FBgn0264489	CG43897	215.779440556019	-0.29660217369968	0.184506553736188	-1.60754275495151	0.107935358294023	0.368368598327111
FBgn0264490	Eip93F	5474.00024981675	-0.208083790206681	0.0830588771867341	-2.50525647895365	0.0122362627125566	0.106500805090771
FBgn0264491	how	617.258502876292	0.0956843028860889	0.124400103023574	0.769165784918655	0.441794899228842	0.749408265967957
FBgn0264493	rdx	336.177845223763	-0.127101936818795	0.159696268537022	-0.795897975470413	0.426091338085639	0.743855772789845
FBgn0264495	gpp	109.206614930705	-0.43097904566765	0.254545124203889	-1.69313416242237	0.0904299329307538	0.334064086732723
FBgn0264502	CG43901	213.180279979885	-0.166622477492949	0.187512295871659	-0.888594941032519	0.374220810907262	0.690869199540945
FBgn0264503	CG43902	135.050845077389	0.0469672701792	0.224715897523693	0.209007331910053	0.834442514985404	0.94390689695265
FBgn0264542	hwt	250.136209146125	-0.252946612992902	0.187600617381916	-1.34832505629742	0.177553856595573	0.483569692218077
FBgn0264574	Glut1	230.225350953339	-0.266467990267608	0.182715493751807	-1.4583765437515	0.144736782409752	0.434727042773652
FBgn0264598	PsGEF	206.636572449714	-0.113548271602462	0.19162337894458	-0.59255959386512	0.553475927160904	0.822232038521046
FBgn0264606	Fife	235.517142699451	-0.59262017726876	0.179684788488939	-3.29810988594197	0.000973380334669125	0.0170341558567097
FBgn0264607	CaMKII	1509.21255048487	-0.410242636098202	0.100819808391431	-4.06906780169073	4.7201611154545e-05	0.00176469659884606
FBgn0264693	ens	405.745326741301	-0.105195426634371	0.152073256786677	-0.691741788511412	0.489099498955301	0.784179995888372
FBgn0264695	Mhc	848.301464046081	0.0112888801643247	0.114619660317067	0.0984899111818757	0.921543282721144	0.968913974406774
FBgn0264707	RhoGEF3	114.837683468265	-0.135848080972938	0.252379174708782	-0.538269772574112	0.590390816564989	0.841588295710058
FBgn0264815	Pde1c	159.236612323356	-0.387942306325472	0.211277482416214	-1.83617440859708	0.0663318662779224	0.282537473387175
FBgn0264855	AP-2Œ±	314.3264019409	-0.0794901159970889	0.15820885698603	-0.502437837624401	0.615359568697402	0.854793040713098
FBgn0264894	CG44085	199.168646870597	0.0166213660217507	0.189730718981015	0.0876050336551661	0.930190601286242	0.969603686294382
FBgn0264895	RapGAP1	120.294481874252	0.0350996110983656	0.252349431142625	0.139091302641089	0.889378000907265	0.961252832780849
FBgn0264908	pHCl-1	156.960442907733	-0.3973996064365	0.216167960787401	-1.83838347268927	0.0660059187553708	0.282537473387175
FBgn0264953	Piezo	61.8373337354957	0.171861786062141	0.324053289691195	0.53035038226557	0.595869020906716	0.845439165789141
FBgn0264975	Nrg	565.481564754765	0.125710806738862	0.136200892869204	0.922980782949669	0.356017219898739	0.682332811187708
FBgn0265082	Cdep	263.637026609959	-0.28048945421821	0.170481489937778	-1.64527805523393	0.0999124831894957	0.353453838380044
FBgn0265084	CG44195	351.829347828547	0.269534470289687	0.280393679573017	0.961271561827403	0.336415642871655	0.666811240735213
FBgn0265140	Meltrin	99.7881312201308	-0.50119029018383	0.263523052716175	-1.90188404778246	0.0571863151229671	0.26350556968426
FBgn0265182	CG44247	157.078444529698	0.0792320940515144	0.229958328173022	0.344549791612243	0.730432857274008	0.910028285163541
FBgn0265191	Gyg	168.020444478082	0.250014723758639	0.384453261750788	0.650312401096768	0.515490448263053	0.804536800182848
FBgn0265262	Vha68-1	176.460686847199	0.0791273631362411	0.213354140237459	0.370873342547626	0.710731871010131	0.902401406841727
FBgn0265274	Inx3	68.1297330845938	-0.0559650110572466	0.308998402858186	-0.181117476788162	0.856275366964395	0.95386999260218
FBgn0265276	l(3)neo38	532.324307789136	-0.0508242674753132	0.131757493140609	-0.385741002381357	0.699688493036321	0.899209039878709
FBgn0265296	Dscam2	228.614771342607	-0.335026031210714	0.180754785474806	-1.85348360393706	0.0638130740764922	0.280494763688756
FBgn0265297	pAbp	8175.07323108079	0.533333715584276	0.0790359366638571	6.74799006751276	1.49907206782461e-11	2.73997061285719e-09
FBgn0265434	zip	156.428070230498	0.41029275935074	0.217308240595199	1.88806811111702	0.059016807225985	0.271180580689233
FBgn0265487	mbl	1334.95480935229	-0.259344111392532	0.103102368068848	-2.51540402272188	0.0118896044806163	0.104590370965849
FBgn0265523	Smr	117.366019125651	-0.450630021062392	0.246974170355651	-1.82460384587372	0.0680608326476319	0.284853086399829
FBgn0265595	CG44422	187.384581447435	-0.222019390899377	0.199610095620721	-1.11226534013207	0.266024081555245	0.586608061874502
FBgn0265597	rsh	135.546467499774	-0.307672481108306	0.229170427653149	-1.34254879331102	0.179418120798213	0.485678115525226
FBgn0265598	Bx	74.9142558244697	-0.181184429209575	0.296711302995209	-0.610642154109309	0.541436509162456	0.818624133798015
FBgn0265605	Ric	307.60690399676	0.045837311575416	0.164065204057913	0.279384722913191	0.779949593846461	0.925227572079857
FBgn0265623	Su(z)2	76.9420437374338	-0.379608806828823	0.293413453482015	-1.29376755674938	0.195745722215057	0.503915043886963
FBgn0265726	Nna1	81.4273249939519	-0.648237713721159	0.290491915223044	-2.23151722905415	0.0256468875605969	0.165941232208021
FBgn0265767	zyd	134.188112534487	0.418717757839609	0.226096881497875	1.85193955381266	0.0640345032955868	0.280494763688756
FBgn0265778	PDZ-GEF	108.850955472265	-0.0250837525336095	0.249895154292056	-0.100377106569636	0.920044944271029	0.968913974406774
FBgn0265784	CrebB	80.3482552369116	-0.116649495948754	0.288458971735226	-0.404388517531796	0.685927042565838	0.893357020817387
FBgn0265935	coro	153.593396453194	-0.0782405056721626	0.230345283928687	-0.339666193019976	0.734107923654723	0.910028285163541
FBgn0265959	rdgC	142.734744302117	0.0495545714055511	0.219222282532999	0.226047146453243	0.821164751606965	0.937824264974384
FBgn0265974	ttv	142.269308723408	-0.113048177430756	0.21992264187772	-0.514036101356094	0.607226750622345	0.851566926490842
FBgn0265991	Zasp52	344.947687325588	-0.135221162256783	0.152302401838265	-0.887846551496796	0.374623298474482	0.690869199540945
FBgn0265998	Doa	120.530078651082	-0.149629434227967	0.24088508092644	-0.621165219749161	0.53449092084642	0.817895409109172
FBgn0266019	rudhira	632.949516166685	-0.18841413200538	0.124178284487781	-1.51728728402525	0.129194167279928	0.407916324713017
FBgn0266053	Patr-1	87.0285449897486	0.312894075847042	0.276750294064083	1.1306006987461	0.25822319328894	0.577142870869981
FBgn0266101	CG44838	101.998609340122	-0.442670032922432	0.267992736822213	-1.65179862025925	0.0985756100658203	0.350230839218735
FBgn0266347	nAChRŒ±4	410.9480229903	-0.337108655869518	0.149738915698082	-2.25130958306943	0.0243659362681858	0.160453084568638
FBgn0266354	CG45002	255.658148481276	-0.651671577648664	0.176945927853663	-3.68288541902815	0.000230608829448563	0.00611857297488525
FBgn0266377	Pde8	69.5589590814279	0.0172806606588721	0.311569317743892	0.0554632939597624	0.955769372093139	0.979551968455129
FBgn0266409	CG45049	338.501235878878	0.100589859469725	0.153019952813833	0.657364334650561	0.510946678564393	0.801246221390302
FBgn0266410	drn	2609.99669388035	-0.0177993990777963	0.0884156847206313	-0.201314949197503	0.840452314082695	0.94390689695265
FBgn0266411	sima	171.344447841461	-0.128970393170321	0.204367003371398	-0.63107248745015	0.527993129342768	0.81324784435286
FBgn0266418	wake	119.765850836286	-0.0646050883831078	0.241325428132644	-0.267709411656354	0.788923004717437	0.927212843019778
FBgn0266429	AstA-R1	58.3443870610784	-0.165367127646429	0.336331601123279	-0.491678828555321	0.622946407268758	0.859709939972364
FBgn0266449	Kr-h2	61.7622790257727	-0.10225517668674	0.344383038855949	-0.296922801501592	0.766525447700343	0.924169480155734
FBgn0266487	CG45086	359.926387468334	0.14627685308697	0.149807912011871	0.976429423002559	0.328851706727504	0.659755024661034
FBgn0266488	CG45087	77.9412597947084	0.0264032215261619	0.2905519630153	0.0908726317046825	0.927593796930945	0.969435702637487
FBgn0266521	stai	207.713440290754	0.0652792359347602	0.204311743415178	0.319507997159554	0.749341328091043	0.917632477988868
FBgn0266557	kis	194.17858589173	-0.15688323330816	0.195746204779199	-0.801462452286747	0.422863972793859	0.742381254264565
FBgn0266572	ebo	66.2739015784922	-0.157770750165247	0.319863910424784	-0.49324336076466	0.621840643293099	0.859603242199284
FBgn0266579	tau	321.41501241373	0.0738977928064419	0.15902500143326	0.464692923379445	0.642151376809491	0.86727341120822
FBgn0266599	Hsc70-4	1124.91162896493	0.468422736255624	0.106055133475577	4.41678512774205	1.00179726756027e-05	0.000457765695871292
FBgn0266696	Svil	197.177076820398	-0.222557383553636	0.191625878736948	-1.16141611467389	0.245472718731923	0.56490976872605
FBgn0266720	Snap24	87.7146462818645	0.380349898917198	0.274989806122804	1.38314181270902	0.166621387098807	0.463776957322397
FBgn0266756	btsz	106.146478027553	-0.352149705640476	0.258758371853401	-1.36092101336913	0.173538652099276	0.475785137838848
FBgn0266801	CG45263	189.034854872876	-0.394278836268287	0.21338124625747	-1.84776705162057	0.0646360492693634	0.281333284397936
FBgn0266848	wap	117.255624024676	0.104364241500554	0.247942046862823	0.420921916314964	0.673812100928759	0.888870012853094
FBgn0266918	CG32486	176.462468976866	-0.127900334193214	0.207458221090133	-0.616511283675023	0.537557127036529	0.818070551799544
FBgn0267001	Ten-a	601.905518824057	-0.330229406671885	0.127011766770077	-2.59999065495783	0.00932262991736222	0.0876327212232049
FBgn0267002	unc-104	1149.81799797867	-0.27837886352635	0.104462843745187	-2.66486009327288	0.00770203582422775	0.0767869632173009
FBgn0267033	mamo	2171.78981512805	-0.0464494514217936	0.100492697284236	-0.462217182711444	0.643925582394099	0.868956179686868
FBgn0267252	GŒ≥30A	4549.77097584275	-0.109939920862205	0.0983794339955753	-1.11750918253046	0.263776675617028	0.585577100391379
FBgn0267253	CG32700	135.29397165364	0.00163754190833723	0.229993741616027	0.00711994116375174	0.994319156868687	0.998956408795056
FBgn0267330	KdelR	111.7562447743	0.0732635747493999	0.24564772947879	0.298246496740878	0.765515036357252	0.924169480155734
FBgn0267336	Glut4EF	918.491905272598	-0.205775546473876	0.115461186903522	-1.78220536261955	0.074715748629474	0.298758390416301
FBgn0267350	Pi4KIIIŒ±	58.3249163555577	-0.0897904101426842	0.353288970274642	-0.25415571302122	0.799375263278243	0.932116702496886
FBgn0267376	SelR	197.5380225935	0.67661015361721	0.190829125152782	3.54563357703129	0.000391670421916801	0.00914343785088829
FBgn0267378	sau	244.229888868721	0.0610308857406055	0.178792448225791	0.341350467238592	0.732839759481685	0.910028285163541
FBgn0267385	Pyk	387.005873439805	0.526565559223651	0.169358371304525	3.10917939968157	0.00187607766513302	0.0280558887194892
FBgn0267435	chp	368.790643176694	-0.1425827992181	0.156275023935757	-0.912383793821806	0.361566717679671	0.686191917078683
FBgn0267487	Ptp61F	177.717603143788	0.114099769389632	0.199627354156431	0.571563801322646	0.567617524997509	0.828560471626959
FBgn0267488	Mcr	80.3034374194293	0.204704952483951	0.297304749631969	0.688535762504143	0.491115457575997	0.785187980439175
FBgn0267698	Pak	190.818939578205	-0.0498477909240282	0.204324451810859	-0.243963903890328	0.807258775870665	0.935828531576634
FBgn0267795	Frl	155.299719781971	0.167976436549804	0.218654607835678	0.768227288747743	0.442352163858639	0.749408265967957
FBgn0267821	da	65.1688667270848	-0.0912919966445959	0.316548299143322	-0.288398316755012	0.773041856056447	0.92466141188138
FBgn0267849	Syx7	78.1448165311572	0.18140279517491	0.289289178934523	0.627063880657521	0.530617362178741	0.815762206340214
FBgn0267861	Maf1	67.7442764447072	-1.08775163537955	0.324142205261513	-3.35578526252689	0.000791399919550734	0.0146275603107973
FBgn0267912	CanA-14F	750.510012714539	-0.110040294272936	0.118287306906869	-0.930279817424318	0.352226224766077	0.677531864583563
FBgn0267975	vib	249.796486162264	0.0469900053012009	0.175690569098581	0.267458894021993	0.78911585946846	0.927212843019778
FBgn0267978	ap	92.3202463826857	0.203759553257895	0.26635699244174	0.764986687189987	0.444279472047297	0.751119970727444
FBgn0268063	ltl	191.500043855419	-0.234481198993747	0.194656815316406	-1.20458766682589	0.228362520202797	0.550009290971597
FBgn0270928	VAChT	978.715108397164	-0.179386215835037	0.114283002536417	-1.56966663330248	0.116492687689034	0.381734006471038
FBgn0278608	Dsp1	176.584090792567	-0.24226223268715	0.207486724547496	-1.16760353326457	0.242966724333881	0.563526691629102
FBgn0283427	FASN1	101.338998101065	0.514801646007498	0.278061842833364	1.85139262820755	0.0641130888431441	0.280494763688756
FBgn0283438	Trabd	80.3617990027633	-0.0264905578197726	0.287302532717881	-0.0922044005988113	0.926535641769342	0.969391240401652
FBgn0283451	br	138.643158647578	-0.436365992183962	0.227635237505107	-1.91695273968368	0.0552439359764123	0.260673171174277
FBgn0283468	slmb	82.691422684118	0.0831579757170233	0.281566189090339	0.295340772220143	0.76773357311346	0.924169480155734
FBgn0283471	wupA	540.040920769794	0.155183942049296	0.134060713049686	1.15756464753235	0.247041743155132	0.565206769805552
FBgn0283472	S6k	521.258650574443	0.0183508792253288	0.130857514996341	0.140235577802635	0.88847386261719	0.961252832780849
FBgn0283477	SF2	186.154076733524	-0.107286094004438	0.198648860496828	-0.540079080927581	0.589142496541103	0.841588295710058
FBgn0283499	InR	355.375558519654	-0.415050376973944	0.155437343333809	-2.67021018290697	0.00758037796424971	0.076034888726773
FBgn0283521	lola	469.654656579955	-0.205711536627663	0.136958022554224	-1.5020042841683	0.133096002408386	0.415451468618207
FBgn0283535	Vha26	1469.99868456946	0.0582547866812716	0.102856706068868	0.56636838673666	0.571143380508101	0.829293977941191
FBgn0283536	Vha13	157.71202921014	0.324014972339712	0.209924411786157	1.5434840073282	0.122713384857288	0.395810819784782
FBgn0283657	Tlk	262.045419105608	-0.254983643601168	0.172029081705219	-1.48221243218688	0.138283779627299	0.422912237920017
FBgn0283658	Dlat	278.006340512022	0.360890431483089	0.169958838538897	2.12339902170192	0.0337204291213294	0.192163009335094
FBgn0284224	CG46308	70.2219347596176	-0.29060701208479	0.322975198521227	-0.899781201204804	0.368236700421985	0.686790671421957
FBgn0284225	CG46309	134.125747027554	-0.0955218746722674	0.22981607737877	-0.415644874639617	0.677669884609249	0.891033863782925
FBgn0284228	CG46312	156.892383856535	0.0155005441544656	0.219853600449456	0.0705039359045165	0.94379256794928	0.974688818678251
FBgn0284230	CG46314	254.220387179731	1.43945355358	0.178201387560618	8.07767870544974	6.60112519781158e-16	1.80980849173334e-13
FBgn0284231	CG46315	191.608216506585	-0.5116768136308	0.206625406765788	-2.47634993992191	0.0132733409152676	0.112589856901397
FBgn0284235	CG46319	1481.76303621126	0.122809145662478	0.20801200239282	0.590394516901766	0.554926185748149	0.822777138526506
FBgn0284236	CG46320	125.498039806255	-0.244206026360936	0.257197790658729	-0.949487263228356	0.342372846908967	0.670577802256621
FBgn0284245	eEF1Œ±1	563.664862910563	-0.0404942824760401	0.260529340260578	-0.155430794994292	0.876481708271614	0.958059202502122
FBgn0284248	Cyt-c-p	266.478142010479	0.357229229269804	0.180649064695143	1.9774762181728	0.0479878261046777	0.240670652262789
FBgn0284257	Ttd14	79.4149188808607	-0.103745547670534	0.292392169698917	-0.354816436354514	0.722727114094809	0.907308260149575
FBgn0284408	trol	889.980489854348	0.206347938557063	0.112578118517721	1.83293113505518	0.0668128128556906	0.282537473387175
FBgn0285910	VhaAC39-1	160.996164221701	0.229397437649002	0.208918003112911	1.0980261836268	0.272193056012983	0.594727044748689
FBgn0285913	red	128.033297196899	0.418839519112509	0.229832740909188	1.82236663695362	0.0683993733300501	0.284853086399829
FBgn0285917	sbb	68.6399274212271	-0.299827313235537	0.318784117556532	-0.940534037685761	0.346943698761655	0.672598780289048
FBgn0285925	Fas1	4053.80810870079	0.168262623345195	0.0908713941859084	1.8516566720761	0.0640751395018135	0.280494763688756
FBgn0285926	Imp	665.612545068418	0.110949013090645	0.128599889181151	0.862745790817581	0.388277249960924	0.70420736073398
FBgn0285937	Rab1	425.154178949741	0.280043276930817	0.149518389611877	1.87296878770404	0.0610726951975547	0.277322543944783
FBgn0285944	para	1342.25440816741	-0.316818981879138	0.100428039765828	-3.15468650605823	0.00160670647412436	0.025619080731363
FBgn0285947	RpS10b	108.98141382334	0.118349909004899	0.248263816960532	0.476710261099841	0.633568455059491	0.862764990540449
FBgn0285952	eEF5	100.151526888019	0.119274745516568	0.264878387476391	0.450300028828132	0.652494118218462	0.875803307974211
FBgn0285955	cv-c	89.233954230761	0.0414150267321382	0.281063111285626	0.147351342346918	0.88285470938183	0.958059202502122
FBgn0285963	CG46339	74.9794118862668	-0.527455525396151	0.306128980660446	-1.72298461994096	0.0848913063669317	0.324758602264192
FBgn0286203	stw	229.3131357118	-0.0698766099108106	0.189660100421506	-0.368430733483293	0.712552084642834	0.902401406841727
FBgn0286516	aqz	4718.22698895934	0.0541212665608617	0.0877573667179384	0.616714796545951	0.53742285980538	0.818070551799544
FBgn0286778	CG46385	773.829826364203	-0.186245600013893	0.116016736411496	-1.60533390073398	0.108420342402595	0.368920126843574
FBgn0286781	cass	56.8559895952853	0.123400158143523	0.344007913808448	0.35871313766414	0.719809699195331	0.905957884603152
FBgn0286784	TER94	238.727094912909	0.333586289070795	0.187523708294501	1.77890194314474	0.0752558394946568	0.299023806687707
FBgn0286813	SRPK	282.974322514457	0.263753405859153	0.163911989036519	1.60911601042429	0.107590977015827	0.368368598327111
FBgn0286818	Pdi	327.897078826907	0.44645624246331	0.164763403181363	2.70968087477457	0.00673479727718148	0.0696776196287014
FBgn0287234	slf	219.34943375974	0.865142315807874	0.182513137223464	4.74016462030686	2.13544648100625e-06	0.000137085071565032
FBgn0287478	Camta	299.299534674172	-0.260222393493888	0.165639758371749	-1.57101408533732	0.116179377085301	0.381467216178284
FBgn0287598	CG46467	89.6374005043709	-0.696424064377066	0.277117824857145	-2.51309732506769	0.0119676313928094	0.104716774687082
