# Supplementary material for: Axonal RNA localization is essential for long-term memory
Source: Nat Commun. 2025 Mar 15;16:2560. doi: 10.1038/s41467-025-57651-7 (PMC11910521; doi:10.1038/s41467-025-57651-7)
Supplement: Supplementary file 9 — Supplementary Data 7 [file 41467_2025_57651_MOESM9_ESM.xlsx]

## Sheet: RpL15
		Probe sequences (5'->3')
	RpL15_1	ttcctgcatgtaccgataCCT CCT AAG TTT CGA GCT GGA CTC AGT G
	RpL15_2	gctctgcttcttcctataCCT CCT AAG TTT CGA GCT GGA CTC AGT G
	RpL15_3	cgtagcaagtagcgcatcCCT CCT AAG TTT CGA GCT GGA CTC AGT G
	RpL15_4	ttagttggcggtattgccCCT CCT AAG TTT CGA GCT GGA CTC AGT G
	RpL15_5	ggtcttggcgaacgatgcCCT CCT AAG TTT CGA GCT GGA CTC AGT G
	RpL15_6	ttgctttatccgggcgagCCT CCT AAG TTT CGA GCT GGA CTC AGT G
	RpL15_7	ggctctgtatcctaaacgCCT CCT AAG TTT CGA GCT GGA CTC AGT G
	RpL15_8	taaatcacgaacccctgtCCT CCT AAG TTT CGA GCT GGA CTC AGT G
	RpL15_9	cgcggcgaacacggattcCCT CCT AAG TTT CGA GCT GGA CTC AGT G
	RpL15_10	aactggacgcttgcgaccCCT CCT AAG TTT CGA GCT GGA CTC AGT G
	RpL15_11	gccataagtgcatcctttCCT CCT AAG TTT CGA GCT GGA CTC AGT G
	RpL15_12	acaccatgactcttcggcCCT CCT AAG TTT CGA GCT GGA CTC AGT G
	RpL15_13	acgaccaacacgttcctcCCT CCT AAG TTT CGA GCT GGA CTC AGT G
	RpL15_14	aaaactcgcaagccgccaCCT CCT AAG TTT CGA GCT GGA CTC AGT G
	RpL15_15	gcatcttgcgcaatccaaCCT CCT AAG TTT CGA GCT GGA CTC AGT G
	RpL15_16	gcactgtgatgagtatcaCCT CCT AAG TTT CGA GCT GGA CTC AGT G
	RpL15_17	acatgcttgcagatccagCCT CCT AAG TTT CGA GCT GGA CTC AGT G
	RpL15_18	gcaattcacgatgcttgtCCT CCT AAG TTT CGA GCT GGA CTC AGT G
	RpL15_19	tccagctgatgtaaggccCCT CCT AAG TTT CGA GCT GGA CTC AGT G
	RpL15_20	ccaatgccacgcgaacttCCT CCT AAG TTT CGA GCT GGA CTC AGT G
	RpL15_21	gggagtatctatatccctCCT CCT AAG TTT CGA GCT GGA CTC AGT G
	RpL15_22	cgcctagatccaccaattCCT CCT AAG TTT CGA GCT GGA CTC AGT G
	RpL15_23	tcttgcgcttccaagcagCCT CCT AAG TTT CGA GCT GGA CTC AGT G
	RpL15_24	tctgtgcatgtgctcacgCCT CCT AAG TTT CGA GCT GGA CTC AGT G
	RpL15_25	cgtgcacgaagtgctttaCCT CCT AAG TTT CGA GCT GGA CTC AGT G

## Sheet: RpL24-like
		Probe sequences (5'->3')
	RpL24-like_1	agcacgtttgaatgcgcaCCT CCT AAG TTT CGA GCT GGA CTC AGT G
	RpL24-like_2	cccgggtatattttgctaCCT CCT AAG TTT CGA GCT GGA CTC AGT G
	RpL24-like_3	ttcgcacgaattgcacccCCT CCT AAG TTT CGA GCT GGA CTC AGT G
	RpL24-like_4	cttgaagaccttgcagtcCCT CCT AAG TTT CGA GCT GGA CTC AGT G
	RpL24-like_5	tgacacttgcctcggcagCCT CCT AAG TTT CGA GCT GGA CTC AGT G
	RpL24-like_6	tcttgcgcttaaaggcctCCT CCT AAG TTT CGA GCT GGA CTC AGT G
	RpL24-like_7	tcctaccttgcggggattCCT CCT AAG TTT CGA GCT GGA CTC AGT G
	RpL24-like_8	ttgcggtacgccttcgtcCCT CCT AAG TTT CGA GCT GGA CTC AGT G
	RpL24-like_9	aactgggatcgatggccaCCT CCT AAG TTT CGA GCT GGA CTC AGT G
	RpL24-like_10	ttgcggcgcttctcgaacCCT CCT AAG TTT CGA GCT GGA CTC AGT G
	RpL24-like_11	ctcgcggctgtatttcatCCT CCT AAG TTT CGA GCT GGA CTC AGT G
	RpL24-like_12	gcttgatggcctccagacCCT CCT AAG TTT CGA GCT GGA CTC AGT G
	RpL24-like_13	ctccttaatctccgtcacCCT CCT AAG TTT CGA GCT GGA CTC AGT G
	RpL24-like_14	acaaagtggctggtgcgtCCT CCT AAG TTT CGA GCT GGA CTC AGT G
	RpL24-like_15	gaatctcgacctggcgacCCT CCT AAG TTT CGA GCT GGA CTC AGT G
	RpL24-like_16	cacatccttgacgtccatCCT CCT AAG TTT CGA GCT GGA CTC AGT G
	RpL24-like_17	tggggagcgaatcagggaCCT CCT AAG TTT CGA GCT GGA CTC AGT G
	RpL24-like_18	ggcacgtcgttgcttcagCCT CCT AAG TTT CGA GCT GGA CTC AGT G
	RpL24-like_19	cagatcctcctccatgagCCT CCT AAG TTT CGA GCT GGA CTC AGT G
	RpL24-like_20	cgtaggtgatcttctcctCCT CCT AAG TTT CGA GCT GGA CTC AGT G
	RpL24-like_21	ctcgagttcgcgtgcatcCCT CCT AAG TTT CGA GCT GGA CTC AGT G
	RpL24-like_22	attccctcctccagtttcCCT CCT AAG TTT CGA GCT GGA CTC AGT G
	RpL24-like_23	atctcgagatcctcgaccCCT CCT AAG TTT CGA GCT GGA CTC AGT G
	RpL24-like_24	cagcgtactcgtccttagCCT CCT AAG TTT CGA GCT GGA CTC AGT G
	RpL24-like_25	atgtaccacggggtttttCCT CCT AAG TTT CGA GCT GGA CTC AGT G

## Sheet: Rpl23
		Probe sequences (5'->3')
	Rpl23_1	cttcgccggaaacgaaaacgCCT CCT AAG TTT CGA GCT GGA CTC AGT G
	Rpl23_2	cggactggttattccaagatCCT CCT AAG TTT CGA GCT GGA CTC AGT G
	Rpl23_3	ctcttcgacattttgttgctCCT CCT AAG TTT CGA GCT GGA CTC AGT G
	Rpl23_4	cggttcgttcggatttttacCCT CCT AAG TTT CGA GCT GGA CTC AGT G
	Rpl23_5	gtcacatttcgcacgcttagCCT CCT AAG TTT CGA GCT GGA CTC AGT G
	Rpl23_6	aacttcgacactctccacatCCT CCT AAG TTT CGA GCT GGA CTC AGT G
	Rpl23_7	ggttattagttttgcacaccCCT CCT AAG TTT CGA GCT GGA CTC AGT G
	Rpl23_8	gtcctggatgagaccgaaaaCCT CCT AAG TTT CGA GCT GGA CTC AGT G
	Rpl23_9	aaaccgagggagatgcggaaCCT CCT AAG TTT CGA GCT GGA CTC AGT G
	Rpl23_10	ttgtcggcacagttcatcacCCT CCT AAG TTT CGA GCT GGA CTC AGT G
	Rpl23_11	cgatcacgtacaggttcttgCCT CCT AAG TTT CGA GCT GGA CTC AGT G
	Rpl23_12	cacgaacatgtcgccgacacCCT CCT AAG TTT CGA GCT GGA CTC AGT G
	Rpl23_13	acttttagcacatgaccgatCCT CCT AAG TTT CGA GCT GGA CTC AGT G
	Rpl23_14	aaaacgtgttcactgggcggCCT CCT AAG TTT CGA GCT GGA CTC AGT G
	Rpl23_15	tattaaccttaagcaacccaCCT CCT AAG TTT CGA GCT GGA CTC AGT G
	Rpl23_16	aaggagaaaccttccacgtcCCT CCT AAG TTT CGA GCT GGA CTC AGT G
	Rpl23_17	ttagccggcacaaaacatgtCCT CCT AAG TTT CGA GCT GGA CTC AGT G
	Rpl23_18	gagtttggtgcgataagctaCCT CCT AAG TTT CGA GCT GGA CTC AGT G
	Rpl23_19	gagaagtgcagtgaaaccgtCCT CCT AAG TTT CGA GCT GGA CTC AGT G
	Rpl23_20	gttgttataggtgggggaatCCT CCT AAG TTT CGA GCT GGA CTC AGT G
	Rpl23_21	tgcatcggttagttatgcaaCCT CCT AAG TTT CGA GCT GGA CTC AGT G
	Rpl23_22	ttagcaaagttgctcggcagCCT CCT AAG TTT CGA GCT GGA CTC AGT G
	Rpl23_23	gaataaccacggcaggcatgCCT CCT AAG TTT CGA GCT GGA CTC AGT G
	Rpl23_24	ggcattgtcctcaaagtataCCT CCT AAG TTT CGA GCT GGA CTC AGT G
	Rpl23_25	cccttgttgtttactattacCCT CCT AAG TTT CGA GCT GGA CTC AGT G
	Rpl23_26	caatacggggccacagatcgCCT CCT AAG TTT CGA GCT GGA CTC AGT G
	Rpl23_27	taggctatagagcttgcattCCT CCT AAG TTT CGA GCT GGA CTC AGT G
	Rpl23_28	acaatctgttttccgttgtgCCT CCT AAG TTT CGA GCT GGA CTC AGT G

## Sheet: CG2852
		Probe sequences (5'->3')
	CG2852_1	gggctaccacgaaaacggaCCT CCT AAG TTT CGA GCT GGA CTC AGT G
	CG2852_2	gctatcgtcggcaacaacgCCT CCT AAG TTT CGA GCT GGA CTC AGT G
	CG2852_3	aaccttctcggtcactttgCCT CCT AAG TTT CGA GCT GGA CTC AGT G
	CG2852_4	ccgccaatggtgatgtcaaCCT CCT AAG TTT CGA GCT GGA CTC AGT G
	CG2852_5	gatctcgatgcgaccagcgCCT CCT AAG TTT CGA GCT GGA CTC AGT G
	CG2852_6	caccgtcttgccgaacagaCCT CCT AAG TTT CGA GCT GGA CTC AGT G
	CG2852_7	gaagttctccaccgtcttgCCT CCT AAG TTT CGA GCT GGA CTC AGT G
	CG2852_8	gatgcggtggaacttgctgCCT CCT AAG TTT CGA GCT GGA CTC AGT G
	CG2852_9	cctggatcatgaagtccttCCT CCT AAG TTT CGA GCT GGA CTC AGT G
	CG2852_10	tcgcccttggtgaagtcacCCT CCT AAG TTT CGA GCT GGA CTC AGT G
	CG2852_11	tcgccgtagatggagcgacCCT CCT AAG TTT CGA GCT GGA CTC AGT G
	CG2852_12	agcttgaagttctcatcctCCT CCT AAG TTT CGA GCT GGA CTC AGT G
	CG2852_13	aactgcgatccgttggtgtCCT CCT AAG TTT CGA GCT GGA CTC AGT G
	CG2852_14	gtctgcttggtggtgatgaCCT CCT AAG TTT CGA GCT GGA CTC AGT G
	CG2852_15	aagacgacgtggcgtccatCCT CCT AAG TTT CGA GCT GGA CTC AGT G
	CG2852_16	attcatgcccgacaggatcCCT CCT AAG TTT CGA GCT GGA CTC AGT G
	CG2852_17	tggccgagttctcgatctgCCT CCT AAG TTT CGA GCT GGA CTC AGT G
	CG2852_18	gatgaccacatccttgacgCCT CCT AAG TTT CGA GCT GGA CTC AGT G
	CG2852_19	gagaaggcctccgaaacggCCT CCT AAG TTT CGA GCT GGA CTC AGT G
	CG2852_20	ctttagtcggtggcatcggCCT CCT AAG TTT CGA GCT GGA CTC AGT G
	CG2852_21	ggatgacatgctccccaaaCCT CCT AAG TTT CGA GCT GGA CTC AGT G
	CG2852_22	tcaaatcggttatgttgctCCT CCT AAG TTT CGA GCT GGA CTC AGT G
	CG2852_23	tcgattatgcgtttatgctCCT CCT AAG TTT CGA GCT GGA CTC AGT G
	CG2852_24	ggcgagctatggtaaatgcCCT CCT AAG TTT CGA GCT GGA CTC AGT G
	CG2852_25	ttacttgcttacggaacgaCCT CCT AAG TTT CGA GCT GGA CTC AGT G
	CG2852_26	gccatttctgtttttagttCCT CCT AAG TTT CGA GCT GGA CTC AGT G

## Sheet: His3.3B
		Probe sequences (5'->3')
	His3-3B_1	tctgcttagtacgagccaCCT CCT AAG TTT CGA GCT GGA CTC AGT G
	His3-3B_2	tttcctccggtcgacttaCCT CCT AAG TTT CGA GCT GGA CTC AGT G
	His3-3B_3	gctagctgcttacgaggaCCT CCT AAG TTT CGA GCT GGA CTC AGT G
	His3-3B_4	atcgaatctggcgttcctCCT CCT AAG TTT CGA GCT GGA CTC AGT G
	His3-3B_5	atggtctactgttcgggaCCT CCT AAG TTT CGA GCT GGA CTC AGT G
	His3-3B_6	cctctcctacaacggtacCCT CCT AAG TTT CGA GCT GGA CTC AGT G
	His3-3B_7	tgtgtcgctggtatagctCCT CCT AAG TTT CGA GCT GGA CTC AGT G
	His3-3B_8	cgtcatgctgacgattcgCCT CCT AAG TTT CGA GCT GGA CTC AGT G
	His3-3B_9	gtgtgtggtgtttttcttCCT CCT AAG TTT CGA GCT GGA CTC AGT G
	His3-3B_10	gacaccgacgacgcacagCCT CCT AAG TTT CGA GCT GGA CTC AGT G
	His3-3B_11	cacggcgcaacgtacacgCCT CCT AAG TTT CGA GCT GGA CTC AGT G
	His3-3B_12	ggacccggatttggagaaCCT CCT AAG TTT CGA GCT GGA CTC AGT G
	His3-3B_13	ttccctccttccaaaacgCCT CCT AAG TTT CGA GCT GGA CTC AGT G
	His3-3B_14	aggcggacaggcgacaacCCT CCT AAG TTT CGA GCT GGA CTC AGT G
	His3-3B_15	tggttggtggcggatgttCCT CCT AAG TTT CGA GCT GGA CTC AGT G
	His3-3B_16	ccagctggacagttgttgCCT CCT AAG TTT CGA GCT GGA CTC AGT G
	His3-3B_17	tacctggaaaccgaagccCCT CCT AAG TTT CGA GCT GGA CTC AGT G
	His3-3B_18	ggcaggcgccttaaagatCCT CCT AAG TTT CGA GCT GGA CTC AGT G
	His3-3B_19	ctcctcgatcgaagcgatCCT CCT AAG TTT CGA GCT GGA CTC AGT G
	His3-3B_20	ggcagccagatggtgaacCCT CCT AAG TTT CGA GCT GGA CTC AGT G
	His3-3B_21	agccgacgttagattggcCCT CCT AAG TTT CGA GCT GGA CTC AGT G
	His3-3B_22	gagatccgggaatcaccgCCT CCT AAG TTT CGA GCT GGA CTC AGT G
	His3-3B_23	cagtggcatcgccagacgCCT CCT AAG TTT CGA GCT GGA CTC AGT G
	His3-3B_24	tcataaaagccgcgtgccCCT CCT AAG TTT CGA GCT GGA CTC AGT G
	His3-3B_25	gattcggtcttcggtgttCCT CCT AAG TTT CGA GCT GGA CTC AGT G
	His3-3B_26	ttcttttccttccgcataCCT CCT AAG TTT CGA GCT GGA CTC AGT G

## Sheet: SERCA
		Probe sequences (5'->3')
	SERCA_1	tccgaagaagttgagggactCCT CCT AAG TTT CGA GCT GGA CTC AGT G
	SERCA_2	ttgatctggtcgagggttaaCCT CCT AAG TTT CGA GCT GGA CTC AGT G
	SERCA_3	cagaatcttcaccagcagatCCT CCT AAG TTT CGA GCT GGA CTC AGT G
	SERCA_4	aatgcagtgaacgtttcctcCCT CCT AAG TTT CGA GCT GGA CTC AGT G
	SERCA_5	cgacggcgatcttgaagtagCCT CCT AAG TTT CGA GCT GGA CTC AGT G
	SERCA_6	cggtcttatcagagcagatgCCT CCT AAG TTT CGA GCT GGA CTC AGT G
	SERCA_7	acatgcgggaaacggacattCCT CCT AAG TTT CGA GCT GGA CTC AGT G
	SERCA_8	cgaattcgaggaagctgctgCCT CCT AAG TTT CGA GCT GGA CTC AGT G
	SERCA_9	aatcaatggcggagtcgttgCCT CCT AAG TTT CGA GCT GGA CTC AGT G
	SERCA_10	ctgaagctgttcagtttctcCCT CCT AAG TTT CGA GCT GGA CTC AGT G
	SERCA_11	ggacatggatttacgatcgcCCT CCT AAG TTT CGA GCT GGA CTC AGT G
	SERCA_12	tgtgtgcaacgctctagaacCCT CCT AAG TTT CGA GCT GGA CTC AGT G
	SERCA_13	tggtagaacttggtggagtcCCT CCT AAG TTT CGA GCT GGA CTC AGT G
	SERCA_14	acaacaccgacgaaggtcagCCT CCT AAG TTT CGA GCT GGA CTC AGT G
	SERCA_15	gccggtgatcacaataacacCCT CCT AAG TTT CGA GCT GGA CTC AGT G
	SERCA_16	gagatttcgttcatgctctgCCT CCT AAG TTT CGA GCT GGA CTC AGT G
	SERCA_17	gcagacacgatggaggagaaCCT CCT AAG TTT CGA GCT GGA CTC AGT G
	SERCA_18	atgttgttgtagatagcgcgCCT CCT AAG TTT CGA GCT GGA CTC AGT G
	SERCA_19	cgaagagatgaggtagcggaCCT CCT AAG TTT CGA GCT GGA CTC AGT G
	SERCA_20	gaagatggagacgacctcacCCT CCT AAG TTT CGA GCT GGA CTC AGT G
	SERCA_21	ctccatgatatccagatcagCCT CCT AAG TTT CGA GCT GGA CTC AGT G
	SERCA_22	atccaatagccatgtaacggCCT CCT AAG TTT CGA GCT GGA CTC AGT G
	SERCA_23	aagagtgaaggagagtgccaCCT CCT AAG TTT CGA GCT GGA CTC AGT G
	SERCA_24	gaagacggtggagaggacatCCT CCT AAG TTT CGA GCT GGA CTC AGT G
	SERCA_25	cattcttctgcagacaacggCCT CCT AAG TTT CGA GCT GGA CTC AGT G
	SERCA_26	tataggactctcaccatctgCCT CCT AAG TTT CGA GCT GGA CTC AGT G

## Sheet: camkII
		Probe sequences (5'->3')
	camk_1	gaaaaacgcgtacaggctgc
	camk_2	ccaactcttctttgatgtcg
	camk_3	tcacaattgagaatgctcct
	camk_4	gcagcaaattcaaagccagt
	camk_5	gtctctggcagttaattttt
	camk_6	cttcacgttccagtttttga
	camk_7	tgtaactttctgcagatcct
	camk_8	tgtatactgtcatgtagccg
	camk_9	aaggtagtgatagttctcct
	camk_10	aatgtgatgcatcagcttct
	camk_11	cattttggtggcagtgattg
	camk_12	attctctggtttcagatctc
	camk_13	ccttagccttactagctaat
	camk_14	agaccaaagtcagcgagttt
	camk_15	ctgatgatcgccttgaactt
	camk_16	gagacagatatcctggtgtg
	camk_17	tagggctcctttttcaatac
	camk_18	aagaataactccacatgccc
	camk_19	atcttcatcccaaaagggtg
	camk_20	tttatctgcgagtacagtcg
	camk_21	acggataatcataagctccc
	camk_22	tttagcttctggagtaaccg
	camk_23	gatgttttaaagcctcagct
	camk_24	cacgttcgcgttgacaaatc
	camk_25	ttggcgatgcacaacggaag
	camk_26	tcttgagacagtctacggtt
	camk_27	cgccaacattgtcgtaagta
	camk_28	gttatcatacttctgctcga
	camk_29	gttgattctttgacctgtga
	camk_30	cgtcttcaagagtagtgcta
	camk_31	ggttccttttttatcttctt
	camk_32	acgactgtagtactgcgatc
	camk_33	cttatatcttcaggctcttt
	camk_34	agtttttgcaggacacagta
	camk_35	cactgcgagtttcctatatt
	camk_36	tttcttgtcgtctagctgaa
	camk_37	tgcttcaatcaactgctcag
	camk_38	catcaaagtcgccactgtta
	camk_39	caaaggcagttagatgcgga
	camk_40	attccttctacaaggttacc
	camk_41	gctttgcagtttttaccaag
	camk_42	cttcaccaagtaagtgcaca
	camk_43	gtctcacataggcaatgcaa
	camk_44	tgcttatcaatgtactgcgt
	camk_45	gactgatgggtatgtgcatg
	camk_46	cattctgccatttgttatcg
	camk_47	attttggcagatgcacttcg
	camk_48	aatcgaatgtagttgctccg

## Sheet: act5c
		Probe sequences (5'->3')
	act5C-1	caagaacgagggctggaaca
	act5C-2	atgatggagttgtaggtggt
	act5C-3	acggatatccacatcacact
	act5C-4	acggtgttggcatacagatc
	act5C-5	gtgatctccttctgcatacg
	act5C-6	tcttgatcttcatggtcgac
	act5C-7	cgatccagacagagtacttg
	act5C-8	acagcgaagccaggatggag
	act5C-9	agatccacatctgctggaag
	act5C-10	acttgcggtgcacaatggag
	act5C-11	gacaagcgatccttcttaga
	act5C-12	agaatcaagaccatcccgat
	act5C-13	caaacttccaccactcgcac
	act5C-14	acacaacatgcgcccaaaac
	act5C-15	catatcatatctcatgtgga
	act5C-16	tcattttttgtagttcttgt
	act5C-17	ggcagaatatgcattttcgc
	act5C-18	tcttgatgtccttgtcatgc
	act5C-19	atcttctttaagttcttctt
	act5C-20	ttctttttgcgctttgggaa
	act5C-21	ttgtgttttgcaatgtgtgt
	act5C-22	gtacaaaacgctagtgtgtt
	act5C-23	atacataaggttgctgacga
	act5C-24	attttcctttttgttttcat

## Sheet: arc1
		Probe sequences (5'->3')
	arc1_1	ttggtcatctgtgtaagctgCCT CCT AAG TTT CGA GCT GGA CTC AGT G
	arc1_2	ttacagcttcgatcagctcgCCT CCT AAG TTT CGA GCT GGA CTC AGT G
	arc1_3	tgtgtgtgcaagcggagaagCCT CCT AAG TTT CGA GCT GGA CTC AGT G
	arc1_4	atgaactcctcgaccacgtcCCT CCT AAG TTT CGA GCT GGA CTC AGT G
	arc1_5	cttgtatgtctcgatgttgcCCT CCT AAG TTT CGA GCT GGA CTC AGT G
	arc1_6	tcgtcgctgataccttctacCCT CCT AAG TTT CGA GCT GGA CTC AGT G
	arc1_7	cgtagaacagcagcgagatgCCT CCT AAG TTT CGA GCT GGA CTC AGT G
	arc1_8	atgagagcgatggcttccttCCT CCT AAG TTT CGA GCT GGA CTC AGT G
	arc1_9	tggtgggcgagaagtgttcgCCT CCT AAG TTT CGA GCT GGA CTC AGT G
	arc1_10	atgtagatctggtaggcgggCCT CCT AAG TTT CGA GCT GGA CTC AGT G
	arc1_11	ctgcttgttttggaagaattCCT CCT AAG TTT CGA GCT GGA CTC AGT G
	arc1_12	tgtcaatggggtcatggtcgCCT CCT AAG TTT CGA GCT GGA CTC AGT G
	arc1_13	gctcgcttctggatgacgaaCCT CCT AAG TTT CGA GCT GGA CTC AGT G
	arc1_14	gaacagaagatccagttccgCCT CCT AAG TTT CGA GCT GGA CTC AGT G
	arc1_15	ttgcggtacttgatgttcagCCT CCT AAG TTT CGA GCT GGA CTC AGT G
	arc1_16	tatggacactgtggcgggagCCT CCT AAG TTT CGA GCT GGA CTC AGT G
	arc1_17	tgttccaggagatccttgaaCCT CCT AAG TTT CGA GCT GGA CTC AGT G
	arc1_18	ggttgttgtgctcgatgatgCCT CCT AAG TTT CGA GCT GGA CTC AGT G
	arc1_19	gtgttctttgctgtggcaagCCT CCT AAG TTT CGA GCT GGA CTC AGT G
	arc1_20	ggaaactgcagtaggtgcagCCT CCT AAG TTT CGA GCT GGA CTC AGT G
	arc1_21	cttacggcagttgtcgaaggCCT CCT AAG TTT CGA GCT GGA CTC AGT G
	arc1_22	cctgttggtatttgatgttcCCT CCT AAG TTT CGA GCT GGA CTC AGT G
	arc1_23	gaggtcatcaatgacgttggCCT CCT AAG TTT CGA GCT GGA CTC AGT G
	arc1_24	gcgaggctacgaaaagttctCCT CCT AAG TTT CGA GCT GGA CTC AGT G
	arc1_25	ctctctctgacgtcgatcggCCT CCT AAG TTT CGA GCT GGA CTC AGT G

## Sheet: cg15098
		Probe sequences (5'->3')
	cg15098_1	atacagaagaccctggacagCCT CCT AAG TTT CGA GCT GGA CTC AGT G
	cg15098_2	caatgaccacaccataggtgCCT CCT AAG TTT CGA GCT GGA CTC AGT G
	cg15098_3	agaaggatagaatcacgcccCCT CCT AAG TTT CGA GCT GGA CTC AGT G
	cg15098_4	aaggacaagaggatcgtggcCCT CCT AAG TTT CGA GCT GGA CTC AGT G
	cg15098_5	tttcatcgacgaatccgaggCCT CCT AAG TTT CGA GCT GGA CTC AGT G
	cg15098_6	cgtcttgttagaatcttccgCCT CCT AAG TTT CGA GCT GGA CTC AGT G
	cg15098_7	ttagcacactgcgaatctcgCCT CCT AAG TTT CGA GCT GGA CTC AGT G
	cg15098_8	gcgccaggtaaacactgaaaCCT CCT AAG TTT CGA GCT GGA CTC AGT G
	cg15098_9	gccgaagccagaagattaatCCT CCT AAG TTT CGA GCT GGA CTC AGT G
	cg15098_10	ttaacggtacctgcaaccaaCCT CCT AAG TTT CGA GCT GGA CTC AGT G
	cg15098_11	cagggcagcaggagtaaatgCCT CCT AAG TTT CGA GCT GGA CTC AGT G
	cg15098_12	tccaaagacaagcagcactcCCT CCT AAG TTT CGA GCT GGA CTC AGT G
	cg15098_13	cagcattgcaatattggtgaCCT CCT AAG TTT CGA GCT GGA CTC AGT G
	cg15098_14	atgtatttccgatgatctggCCT CCT AAG TTT CGA GCT GGA CTC AGT G
	cg15098_15	attggaagagcgctcaggaaCCT CCT AAG TTT CGA GCT GGA CTC AGT G
	cg15098_16	caggccaacatccacgaaaaCCT CCT AAG TTT CGA GCT GGA CTC AGT G
	cg15098_17	agagataccaggtcagcaagCCT CCT AAG TTT CGA GCT GGA CTC AGT G
	cg15098_18	ttgaagagcgagtagatgccCCT CCT AAG TTT CGA GCT GGA CTC AGT G
	cg15098_19	aaatcttggtgtagctgggaCCT CCT AAG TTT CGA GCT GGA CTC AGT G
	cg15098_20	acgggaagctacactggagcCCT CCT AAG TTT CGA GCT GGA CTC AGT G
	cg15098_21	tgatgaaataagagctggccCCT CCT AAG TTT CGA GCT GGA CTC AGT G
	cg15098_22	ccccattggaaacattcgaaCCT CCT AAG TTT CGA GCT GGA CTC AGT G
	cg15098_23	aatattgggtttatcggggaCCT CCT AAG TTT CGA GCT GGA CTC AGT G
	cg15098_24	ttttggtgctactagctagaCCT CCT AAG TTT CGA GCT GGA CTC AGT G
	cg15098_25	gattttcattctctgatgcaCCT CCT AAG TTT CGA GCT GGA CTC AGT G
	cg15098_26	acgtatagacacaatcgcgtCCT CCT AAG TTT CGA GCT GGA CTC AGT G
	cg15098_27	tgtattggccatttcgtttgCCT CCT AAG TTT CGA GCT GGA CTC AGT G

[truncated: 6 more sheets: eIF4A, eIF4E-1, bnb, crc, prof, gfp]
