# Supplementary material for: Axonal RNA localization is essential for long-term memory
Source: Nat Commun. 2025 Mar 15;16:2560. doi: 10.1038/s41467-025-57651-7 (PMC11910521; doi:10.1038/s41467-025-57651-7)
Supplement: Supplementary file 11 — Source Data [file 41467_2025_57651_MOESM11_ESM.xlsx]

## Sheet: Figure 2
Figure 2F
		count in axons		count in cell bodies
	gene	mean	s.e.m	mean	s.e.m
	CG2852	11.31	2.097	98.15	5.858
	His3.3B	2.385	0.4875	125.3	6.85
	Serca	1.333	0.3727	127.5	1.103
	camk2	1.267	0.3305	110	3.105
	lk6	74.34	8.251	60.5	8.93
	rpl15	131.4	17.2	140.4	7.48
	rpl24-like	47.47	6.332	145.8	9.435
	rols (2X)	42	6.561	21.13	2.037
	csas (2X)	18	3.1	16.364	3.1
	rpl23	213.5	20.35	188.5	13.66

## Sheet: Figure 3
Figure 3B
Counts in axons
	genes	arc1	prof	act5C	pabp	bnb	crc	eIF4-e1	eiIF4A	cg15098
	rep 1	65	18	28	56	14	15	14	93	33
		65	22	11	82	34	7	8	94	29
		202	26	29	68	13	27	20	61	37
		152	23		32	34	21	6	45	22
		43	12	4	66	21	6	14	73	63
		61	25	30	76	16	8	13		45
					36	14	8	12		98
					46					34
					70
	rep 2	57	31	16	34	16	6	31	336	43
		311	40	8	56	35	6	12	213	32
		60	13	11	50	15	22	41	78	18
		32	37	14	28	15	10	34	43	52
		46	37	9	36	30	10	20	78	56
			34	2	42	20	21		91	19
			19		38	12		13	32	40
			32					16	34	36
	rep 3	60	28	13	40	7	39	26	40	93
		29	29	40	18	13	15	19	51	94
		43	39	25	20	10	38	14	62	61
		66	36	18	28	24	30	19	50	45
		26	27	25	40	24	19	24	59	73
		41		61	32	7		21	88
		61		13		14		20	40
						8		39	41
	rep 4	29
		134
		79
		43
		129
		33

## Sheet: Figure 4
Figure 4C
Counts in axons
		gfp-act5C-3'UTR	gfp-prof-3'UTR	gfp-pabp-3'UTR	gfp-lk6-3'UTR	gfp-SV40-3'UTR
	rep 1	21	16	20	12	0
		11	3	12	12	5
		12	7	18	8	1
		6	9	25	10	3
			9		13	8
		11	10			1
		11	6
	rep 2	7	7	10	13	8
		10	15	17	7	3
		5	13	14	9
		12	14	15	10
		14	16	22	15
		11	6	23	10
			8
	rep 3			9
				7
				17
				9

## Sheet: Figure 5
Figure 5C
Distal (g5):proximal ratio
		arc1	act5C	pabp	eIF4A	prof	cg15098	lk6	eIF4E1	bnb	crc	rpl23	rpl24
	rep 1	9.84605	0.234171	2.0688	1.38983	2.3767	1.22185	1.27773	0.822052	0.574192	1.46527	1.18325	0.908589
		1.33152		2.32494	1.12357	1.25684	1.07161	1.00272	0.606186	1.05293		3.58948	0.982653
		2.34176		1.35878	2.15079	2.60552	1.51057	1.47796	1.00492		0.919052	1.30077	1.01785
		2.96744	1.85569	4.20322	1.72098	0.87918	1.27842	1.3024	1.86756	1.29172	1.92071	1.32561	0.583347
		2.03467	1.55326	0.992322	2.02159	1.2545	1.56345	1.09899	1.57078			1.29384	0.592364
		2.11736		1.44637		3.59032	1.99296	2.06171	1.26925			0.972997	0.875483
		1.8037		2.40215		2.08546	1.37067	1.25049	0.677667			1.22371	1.08921
				2.03191			0.899261	1.24056				1.3388
				3.38794
	rep 2	1.42366	1.50483	2.15817	1.06149	0.799066	0.358594	1.45119	1.58784	1.75163	2.57009	0.574665	0.946665
		5.75158	1.18344	1.03112	1.65998	2.58625	1.71801	1.76869	1.37643		1.77316	2.03254	1.39397
		1.10977	2.08706	3.99778	1.24299	0.432087	1.91279	1.2273	1.23174	1.31831	1.06307	2.08179	1.00538
		0.670868		2.1387	4.09921		0.823945	1.60003	1.29196	2.5236	0.217958	1.14957	1.35822
		3.02024		0.962397	2.09375	1.58233	1.61322	1.24024	1.33438			0.859208	1.13408
		1.6	3.52676	1.13824	1.08656	1.34993	0.307198	1.51578	2.00673				0.898923
				2.06047	1.68041		4.20076	0.675151	0.495851
					1.66472		2.04026		1.42747
	rep 3	1.80113	1.25482	2.40556	1.81824	1.30346	1.82236		1.74326	0.829194	0.596637		1.32043
		2.00489	3.04958		1.91937	2.05721	1.24345		1.14257	1.35153	1.0955		0.905292
		2.49588	4.11716	2.74872	1.86222	0.915812	1.32533		0.442235		1.78898		0.568264
		6.09558	8.22821	2.08737	2.54643	1.01667	1.67931		1.34278	0.860549	1.3702		1.01057
		2.74721	10.8168	1.9267	2.48067	0.645781	1.44532		0.570615		2.31333		0.9813
		5.13921	6.52259	4.80355	1.30701	2.4889							1.05676
		1.93986	0.851832		2.38694	2.14286
		1.97947			1.37891
		1.12056
		4.18798
		2.17119
Figure 5D
Distal (g5):proximal ratio (normalized)
			ctrl	MB315C>Kir2.1
			88.3995	61.2331
			92.0816	67.0239
			111.609	81.911
			99.6903	36.2093
			108.22	48.7734
				33.4695
			98.636	54.5187
			122.115	59.475
			74.0752	67.4701
			88.5925	99.5341
			102.025	57.92
			114.557	63.5254
			111.569	56.872
			103.009	62.1476
			106.406	55.428
			103.166
			92.9149

## Sheet: Figure 6
Figure 6E
Counts in axons (normalized)
	arc1		eIF4A		cg15098		prof		act5C		lk6		crc		bnb		eIF4e		pabp
	ctrl	imp-DPLD	ctrl	imp-DPLD	ctrl	imp-DPLD	ctrl	imp-DPLD	ctrl	imp-DPLD	ctrl	imp-DPLD	ctrl	imp-DPLD	ctrl	imp-DPLD	ctrl	imp-DPLD	ctrl	imp-DPLD
	128.834	2.14724	127.049	60.1093	73.1302	31.0249	102.058	23.0453	160	110	105.122	101.559	114.13	68.4783	67.1233	62.3288	112.644	112.644	94.7368	47.3684
	62.2699	0	128.415	120.219	64.2659	22.1607	131.687	39.5062	80	90	89.0869		53.2609	152.174	163.014	38.3562	64.3678	56.3218	138.722	125.188
	92.3313	2.14724	83.3333	76.5027	81.9945	55.4017	42.7984		110	120	100.371	82.5538	205.435	136.957	62.3288	115.068	160.92	80.4598	115.038	111.654
	141.718	6.44172	61.4754	66.9399	48.7535	84.2105	121.811	36.214	140	20	89.0869	89.6808	159.783	129.348	163.014	91.0959	48.2759	48.2759	54.1353	91.3534
	55.8282	4.29448	99.7268	60.1093	139.612	64.2659	121.811	42.7984	90	30	128.285	55.2339	45.6522	45.6522	100.685	167.808	112.644	96.5517	111.654	142.105
	88.0368	0			99.723	46.5374	111.934	62.5514	20	50	74.239	91.4625	60.8696	136.957	76.7123	91.0959	104.598	80.4598	128.571	203.008
	130.982	2.14724			217.175	42.1053	62.5514	32.9218		10	124.128	84.3356	60.8696	53.2609	67.1233		96.5517	24.1379	60.9023	162.406
					75.3463	93.0748	105.35	39.5062		40	89.6808	99.7773		98.913					77.8195	287.594
																			118.421
	38.9262	32.2148	297.017	32.7072	116.216	48.6486	88.0503	56.6038	46.6667	71.7949	64.9398	80.9639	48	120	78.3217	34.2657	129.94	75.4491	83.8028	49.2958
	179.866	2.68456	188.287	9.72376	86.4865	48.6486	91.195	75.4717	143.59	61.0256	138.313	73.3735	48	168	171.329	122.378	50.2994	104.79	138.028	83.8028
	106.04	10.7383	68.9503	27.4033	48.6486	116.216	122.642	34.5912	89.7436	111.282	101.205	64.0964	176	216	73.4266	48.951	171.856	176.048	123.239	73.9437
	57.7181	10.7383	38.011	25.6354	140.541	32.4324	113.208	40.8805	64.6154	64.6154	80.9639	107.108	80	168	73.4266	88.1119	142.515	121.557	69.0141	49.2958
	173.154	6.71141	68.9503	21.2155	151.351	94.5946	84.9057	50.3145	89.7436	28.7179	134.096	64.9398	80	208	146.853	53.8462	83.8323	163.473	88.7324
	44.2953	2.68456	80.442	34.4751	51.3514	40.5405		56.6038	218.974	43.0769	91.9277	55.6627	168	200	97.9021		54.491	222.156	103.521
			28.2873	4.41989	108.108	48.6486			46.6667	93.3333	88.5542				58.7413		67.0659	163.473	93.662
			30.0552	42.4309	97.2973					75.3846								159.281
	66.3265	18.3673	74.2459	77.9582	200	50	85.7143	19.0476	110.303	42.4242	101.739	152.609	138.298	70.922	52.3364	216.822	114.286	87.9121	134.831	107.865
	66.3265	9.18367	94.6636	50.116	60	50	104.762	38.0952	106.061	46.6667	117.391	152.609	53.1915	102.837	97.1963	37.3832	83.5165	131.868	60.6742	350.562
	206.122	2.04082	115.081	76.1021	80	90	123.81	38.0952	72.1212	42.4242	93.913	86.087	134.752	177.305	74.7664	74.7664	61.5385	114.286	67.4157	141.573
	155.102	2.04082	92.8074	38.9791	130	80	109.524	28.5714	80.6061	67.8788	125.217	90	106.383	113.475	179.439	127.103	83.5165	101.099	94.382	188.764
	43.8776	7.14286	109.513	115.081	30	100	57.1429	42.8571	148.485	140	78.2609	93.913	67.3759	95.7447	179.439	74.7664	105.495	83.5165	134.831	128.09
	62.2449	10.2041	163.341	70.5336			119.048	71.4286	140	72.1212	105.652	93.913			52.3364	127.103	92.3077	118.681	107.865
			74.2459					42.8571	42.4242	25.4545	101.739	66.5217			104.673	254.206	87.9121	105.495
			76.1021							25.4545	74.3478	121.304			59.8131	149.533	171.429
										16.9697	101.739	78.2609
	56.3241	6.917
	307.312	7.90514
	59.2885	13.834
	31.6206	10.8696
	45.4545	1.97628
		7.90514

## Sheet: Figure 7
Figure 7A - LTM					Figure 7A - STM					Figure 7C
												imp-DPLD
Suppression index	Canton S	imp-DPLD			Suppression index	Canton S	imp-DPLD			Suppression Index	Canton S	201Y-Gal4/+	UAS-gfp-imp/+	201Y>gfp-imp
	0.400474	-0.0667013				0.690208	0.614456				0.208187	0.277681	-0.156717	-0.708032
	-0.142527	-0.0257798				0.638441	-0.119052				-0.17307	0.349666	0.333469	0.167809
	0.169862	-0.00678044				0.258014	0.337929				0.233892	0.186774	0.518068	0.171057
	0.260669	0.0591691				0.251886	0.20835				0.172596	-0.013961	0.343131	0.469704
	0.738784	-0.28903				0.2485	0.244689				0.358281	0.288376	0.731455	-0.21895
	0.230734	-0.413439				0.378319	0.457935				0.422992	0.19603	0.00151129	0.0415287
	0.151466	-0.103787				0.320586	0.461125				-0.129749	0.327043	0.530972	0.546853
	-0.0408502	-0.485782				0.418958	0.411137				-0.15797	0.0368399	0.380373	0.0713731
	-0.172461	0.0518616				0.306394	0.763179				0.413465	0.260611	-0.124937	0.359666
	0.322377	-0.423304				0.684563	0.217922				0.0320287	0.459084	0.156804	0.375501
	0.131733	0.513326					0.356895				0.458044	0.185129	0.594617	0.403925
	0.242942	-0.463677					0.518203				-0.396503	0.204257	-0.227904	0.408188
	-0.044362	0.108677				0.483142	0.126456				0.49723	0.112116	0.185883	0.0911012
	-0.103228	-0.0893543				0.563936	0.251248				0.605801	0.0458894	-0.0516831	0.0482247
	0.0574821	-0.126805				0.485238	0.440917				0.0985374	0.579196	-0.174215	-0.0849617
	0.350138	0.136445				0.0954581	0.400502				0.190032	0.0168897	0.229686	0.18079
	0.205984	0.200202				0.327036	0.302122				0.0753493	0.123222	0.171479	-0.480171
	0.20498	0.111417				0.271077	0.53593				0.101593	-0.2801	0.0706515	0.129214
	0.302309	0.188693				0.381222	0.422659				0.323229	-0.0729887	0.519935	0.454415
	0.13073	0.145397				0.530232	0.630942				0.126759	0.225029	0.0730193	0.228075
	0.0215273	-0.217782				0.0935229	0.403161				0.0250184	-0.204002	0.37708	0.466678
	0.00296456	0.327352				0.605865	0.73588				0.276853	0.241483	0.328146	0.418666
	-0.141524	0.061544				0.789548	0.0101721				0.265708	-0.210994	0.325384	0.190664
	0.322043	-0.066336				0.472176	0.376394				0.423172	0.0851727	0.191013	0.0886132
	0.56988	0.120734									-0.0749245	-0.176853	0.377475	0.137356
	0.168858	0.0401698									0.00272894	-0.027124	0.256324	0.198059
	0.239765	0.177915									0.435934	0.230171	0.0649294	-0.302189
	-0.0958694	0.208789									0.39513	0.278093	-0.0617461	-0.0295293
	0.343448	-0.0886236									0.539652	-0.149293	0.278423	0.414076
	0.478237	-0.0464232									0.0307928	-0.0143723	-0.158233	0.50097
	0.0919318	0.119455									0.408834	0.50248	-0.199077	0.248815
	0.507001	-0.38969									0.619602	0.177314	0.366425	0.379156
		0.377407									0.587706		0.30072	0.53589
		0.093514									-0.205166		0.303087	0.0216324
		0.20075									0.366246		-0.0508939	0.0541161
		0.292276									0.459662		-0.41336	0.0709186
											0.493276		0.32966	0.139899
											0.438271		0.0737995	0.330873
											-0.268339		0.203324	0.249816
											-0.402255		-0.157838	0.0889312
											0.264809		-0.204207	0.424006
											-0.0350192		0.355375	0.33086
											0.219691		0.0605885	-0.0330732
											0.248272		-0.448481	0.426185
											0.671052		-0.185857	0.241531
											0.0717542		0.460741	0.41564
											0.113277		0.315715	0.0520731
											0.187156		0.24705	-0.250231
											-0.123997		0.305455	0.0179286
											0.345518		0.364649	-0.143009
											0.250069		-0.35239	-0.0295406
											-0.110695		-0.281357	0.0160548
											-0.244612		0.285132	0.186859
											0.252226		-0.087397	0.438126
											0.329776		0.0698622	0.566353
											0.210327		0.0807145	0.0598775
											0.183201		0.0568395	0.33127
											0.107885		0.21035	0.244541
											0.14797		0.181147	0.0498526
											0.310646		0.407466	0.0344229
											0.0291527		0.283553	0.169027
											0.362775		-0.141066	0.266072
											0.59951		0.0254666	0.197247
											0.557268		0.0185606	0.346875
											0.522575		-0.154286	0.498127
											0.37374		0.211139	-0.0612009
											-0.0923605		0.243498	-0.129417
											0.443304		-0.124689
											0.247014		0.00731372
											-0.152039		0.11998
											-0.0627012		-0.0935137
											-0.191764		0.0448034
											0.0102786		-0.00965527
											-0.208122		0.366228
											0.0942233		0.0767682
											0.187336		0.111101
											-0.0754637		-0.222952
											0.341923		-0.210915
											0.31496		-0.0524724
											0.0482141		-0.412965
											-0.108363		-0.30168
											0.285486		0.148788
											-0.406301		0.11998
											0.188998		-0.297734
											0.0740712		-0.0335303
											-0.141793		-0.148564
											0.312061		0.0953262
											0.195669		0.388489
											-0.0127579		-0.12579
											0.0850559		0.0449527
											0.236408		-0.293019
											0.513767		-0.103239
											0.221668		0.0367135
											0.107705		0.353008
											-0.0810361		0.0416463
											0.0473078		0.376488
													-0.584036
											0.412746		0.157272
											0.0275349		0.219623
											-0.435509		-0.0641139
											0.231195		-0.0163639
											0.504061		-0.471962
											-0.0900237		0.109917
											0.155699		-0.19
											-0.379247		0.0980781
											0.0153117		0.021323
											-0.0758232		0.0670998
											0.123883		-0.0994331
											0.142757
											0.635101
											0.0544979
											-0.0758232
											0.150666
											-0.141793
											0.197581
											-0.350666
											-0.148803
											-0.0772415
											-0.136567
											-0.0454816
											0.0166401
											0.108324
											-0.149882
											-0.0218973
											0.137724
											0.280627
											-0.0727674
											0.11199
											0.459841
											-0.118605
											0.317477
											-0.0844514
											0.285121

## Sheet: Figure S1
Figure S1B
% introns		input	synapto
	rep 1	15.6374	8.62714
	rep 2	16.8047	5.00329
	rep 3	16.5568	5.38152

## Sheet: Figure S2
Figure S2
Counts in axons		rpl15	rpl23	rpl24-like	CG2852	His3	Serca	camk2		lk6 (X2)	rols (2X)	csas (2X)	ctrl
	rep 1	136	240	27	36	6	1	2		34	74	20	0
		147	77	66	19	4	0	4		48	38	4	0
		170	228	41	5	2	4	1		108	56	24	0
		136	310	28	17	2	1	1		56	28	12	0
			321	42		5		1		102		20	0
			272	51		2		2		74		6	0
			259			2		4		54		4
			206							74
										70
	rep 2	76	235	52	5	0	1	0		64	38	30	0
		80	213	82	2	3	1	1		44	24	26	0
		83	131	100	4	0	1	1		42	36	8	0
			119	45	8	2	1	0		46		22	0
			164	104	6	1	2	0		40		46
				42	4	2		0		46		12
								1		52		18
										60
										48
										64
										40
										54
										52
										38
										52
	rep 3	105		23	11					184
		258		28	11					136
		123		28	14					148
				27	9					124
				21	16					202
					14

## Sheet: Figure S3
Figure S3C
Counts in axons		axons		cell bodies
		mean	sem	mean	sem
	bnb	18.22	2.425	64.26	8.543
	cg15098	30.71	10.62	44.63	4.517
	crc	17.95	5.13	90.85	11.16
	eiF4A	80.06	17.44	326	15.83
	eiF4E1	19.68	3.639	78.43	6.318
	prof	27.73	3.388	69.24	1.713
	pabp	43.12	8.599	223.7	17.29
	act5C	20.48	5.383	100.2	0.6034
Figure S3D
Counts (normalized)		axons			cell bodies
		ctrl	prof RNAi		ctrl	prof RNAi
	rep 1	166.667	44.1176		93.3511	23.9362
		107.843	49.0196		122.075	47.8723
		49.0196	58.8235		98.1383	33.5106
		68.6275	58.8235		78.9894	33.5106
		107.843	39.2157		107.713	33.5106
			53.9216		95.7447	35.9043
					134.043	57.4468
						52.6596
	rep 2	79.7468	44.3038		93.8511	48.5437
		124.051	70.8861		139.159	35.5987
		79.7468	62.0253		67.9612	45.3074
		124.051	70.8861		135.922	35.5987
		177.215	35.443		80.9061	29.1262
		53.1646	44.3038		119.741	25.89
		62.0253	35.443		71.1974	19.4175
					84.1424	35.5987
					148.867	38.8349
					58.2524	48.5437
						29.1262
						45.3074

## Sheet: Figure S5
Figure S5B
Distal (g5):proximal ratio
			gfp-act5C-3'UTR	gfp-arc1-3'UTR	gfp-pabp-3'UTR	gfp-prof-3'UTR
		rep 1	0.645542	0.819048	1.18132	1.35308
			1.90225	1.82053	1.29895	0.927813
			4.08215	3.90958	1.3202	1.88273
			1.48759	1.07357	2.67486	0.598113
			1.47811	6.33628	1.0149	0.500795
			1.60409			1.31138
			1.10839			1.19143
						1.51088
		rep 2	0.801273	1.61223	2.31019	1.27468
			1.05981	0.50695	0.96696	1.45115
			1.01644	4.36789	2.19377	1.52451
			0.67473	0.580005	1.42936	1.60863
			1.19453	1.15409	1.52926	1.69591
			1.77778			0.883008
						0.997363
		rep 3	0.766584	1.1334	1.4684
			1.48096	2.04876	3.63165
			1.24664	0.880297	1.53189
			2.00711	1.70719	0.933161
			1.68401		1.50575
			1.74525
			1.74619
			1.43578
Figure S5C
Counts in axons (normalized)
			ctrl	MB315C>Kir2.1
		rep 1	71	41
			49	99
			81	92
			52	83
			36	246
				133
		rep 2	77	55
			88	52
			739	194
			13	157
			31	207
			173	289
			45
		rep 3	242	478
			269	663
			77	91
			171
			79
			139

[truncated: 2 more sheets: Figure S8, Figure S9]
